# Supplementary material for: Whole Plant Temperature Manipulation Affects Flavonoid Metabolism and the Transcriptome of Grapevine Berries
Source: Front Plant Sci. 2017 Jun 6;8:929. doi: 10.3389/fpls.2017.00929 (PMC5460295; doi:10.3389/fpls.2017.00929)
Supplement: Supplementary file 1 [file Data_Sheet_1.XLSX]

## Sheet: Foglio1
Gene ID	Functional Annotation	CTRL A	CTRL B	CTRL C	LT1 A	LT1 B	LT1 C	HT1 A	HT1 B	HT1 C	LT2 A	LT2 B	LT2 C	HT2 A	HT2 B	HT2 C	LT3 A	LT3 B	LT3 C	HT3 A	HT3 B	HT3 C	LT4 A	LT4 B	LT4 C	HT4 A	HT4 B	HT4 C
VIT_13s0067g00250	(-)-a-terpineol synthase	5.77552	5.61748	5.91795	5.6206	5.68702	5.16049	5.65725	6.99119	6.14629	5.79085	5.91324	5.68095	7.52908	7.76712	7.653	5.61541	6.05121	5.53031	5.64466	5.42589	5.17683	5.42131	5.56975	5.70434	5.84846	5.72879	5.91159
VIT_19s0014g04800	(-)-germacrene D synthase (VvTPS25)	4.95721	5.27292	4.55247	4.90826	5.38106	5.12607	4.93837	5.1925	4.91037	5.5464	5.67736	5.76552	6.38616	7.08286	6.77616	5.39459	5.59047	6.08395	6.65245	6.46585	6.43156	8.27782	8.1971	8.11158	7.77266	8.28637	8.27122
VIT_19s0014g04900	(-)-germacrene D synthase (VvTPS27)	8.527	8.3354	8.69612	4.90675	4.97232	5.59386	5.35969	5.92211	5.0633	5.10778	5.33535	5.40355	5.12106	5.00763	5.06546	4.29903	5.38743	5.03433	5.4645	4.91591	5.05136	4.31591	4.60959	4.85348	5.31039	4.33423	4.80983
VIT_00s0372g00100	(+)-delta-cadinene synthase isozyme A	8.25461	8.08404	8.40714	9.36955	8.93343	9.97511	9.99971	10.1011	10.3873	9.03282	8.94685	9.30343	10.0478	10.3823	10.2247	8.51536	8.70486	8.82387	8.88204	9.89575	10.2814	8.58798	8.71195	8.82611	8.36567	8.05234	7.21868
VIT_00s0266g00040	(+)-delta-cadinene synthase isozyme A	8.64138	8.45904	8.80325	9.59129	9.27575	10.2729	10.0815	10.3853	10.5394	9.28782	9.1403	9.57772	10.298	10.6317	10.4745	8.89173	8.58306	9.14358	9.09713	10.1282	10.6696	8.84594	8.92592	9.0017	8.2889	8.17653	7.6058
VIT_18s0001g04510	(+)-delta-cadinene synthase isozyme XC1	6.38164	6.48967	6.26487	5.27655	5.61063	5.27019	5.8697	6.43824	5.7684	5.2955	5.32496	5.19695	5.62609	5.55314	5.59008	5.16529	4.85926	4.68269	5.46917	5.39828	5.09978	4.94627	5.27261	5.53857	4.84353	4.88995	4.91644
VIT_15s0046g03650	(+)-neomenthol dehydrogenase	11.4282	11.461	11.3947	11.5524	11.7555	11.7128	11.96	12.0037	11.7314	12.0075	12.0313	11.9863	12.0332	12.0738	12.0537	12.0239	11.9602	11.8023	12.2857	12.1945	12.6682	11.9635	11.8773	11.7856	12.089	12.2789	12.3054
VIT_15s0046g03570	(+)-neomenthol dehydrogenase	14.0767	14.1746	13.9716	13.6487	13.3873	13.7751	13.5776	13.8092	13.5325	13.4807	13.42	13.5503	13.2885	13.4492	13.3711	13.1203	13.1596	13.2858	13.3609	13.5316	13.5742	12.4641	12.5669	12.6628	13.0606	13.1307	12.9602
VIT_02s0087g00910	(9,10) (9`,10`) cleavage dioxygenase (CCD4) (VvCCD4a)	12.4275	12.4239	12.4311	12.5822	12.1437	12.4192	11.3937	11.5856	11.5164	11.3419	11.1673	11.28	9.83026	9.7788	9.80476	10.6175	10.962	10.8058	9.88968	9.18768	8.27166	11.3977	11.6222	11.8163	10.7235	10.9845	10.4635
VIT_17s0000g03560	(myb domain protein 62	6.39062	6.29827	6.47741	5.48625	4.77745	5.02466	4.6756	4.53542	5.10113	5.04054	4.83575	4.968	4.70628	4.70547	4.70588	4.55483	4.55351	4.87392	4.3741	4.82238	4.66371	4.93148	4.75592	4.55599	5.27437	5.36186	5.6194
VIT_01s0011g03730	(myb domain protein 62	8.31232	8.15552	8.45374	7.35966	8.16622	8.11754	8.81461	8.50681	8.71468	8.39374	8.57861	8.63241	8.53343	9.21752	8.91565	7.85047	8.18835	8.48917	9.15979	9.8344	9.80039	9.97813	10.1373	10.2807	10.0176	10.3618	9.88271
VIT_11s0118g00310	1,2-diacylglycerol 3-beta-galactosyltransferase	9.48053	9.59702	9.35381	10.1503	10.0736	10.1256	10.4314	10.0749	10.4393	10.0481	10.0505	10.1001	9.76715	9.85265	9.81053	9.63528	9.7501	9.92174	9.33201	9.48107	9.20664	7.58448	7.96879	8.27196	8.25496	8.63902	8.46203
VIT_05s0020g04080	1,2-dihydroxy-3-keto-5-methylthiopentene dioxygenase 2	13.1088	13.29	12.9016	12.8342	13.179	12.6597	13.428	13.3812	13.227	13.5919	13.7364	13.6272	13.6185	13.8239	13.7249	13.4871	13.8451	13.7249	14.1363	13.859	14.307	13.9918	13.8781	13.7546	14.1041	14.0676	14.1845
VIT_02s0012g00170	1,4-alpha-D-glucan maltohydrolase	13.2772	13.3004	13.2536	13.6133	13.8949	13.5284	13.5227	13.4834	13.2476	13.8135	13.9081	13.7618	13.5569	13.4183	13.4893	13.6354	13.7654	13.4787	13.5146	13.5412	13.4634	14.311	14.241	14.1674	13.9601	13.8776	13.9386
VIT_04s0023g02130	1,4-beta-mannan endohydrolase	12.7259	12.7073	12.7443	12.8272	12.6275	12.4922	12.8163	12.6637	12.7615	12.661	12.6157	12.5998	13.1875	13.206	13.1968	12.7681	12.7966	12.8545	13.1709	13.0808	13.3329	13.0819	13.1177	13.1526	13.2444	13.2046	13.167
VIT_18s0089g00160	1,4-beta-mannan endohydrolase	5.49817	5.90627	4.92697	7.1491	8.59762	5.82278	5.70426	7.073	6.59013	8.00744	8.27403	8.03073	8.08941	8.43514	8.27261	8.59979	8.45708	8.93679	10.1604	9.63089	9.51641	9.93594	10.2388	10.4889	10.7333	10.1276	10.482
VIT_18s0089g00180	1,4-beta-mannan endohydrolase	6.83171	6.91197	6.74673	8.44833	9.57583	7.1196	7.83642	8.01646	8.20381	9.29501	9.46058	9.1511	9.15414	9.42085	9.29365	9.9002	9.72667	9.85682	10.8962	10.1136	10.49	10.8438	11.015	11.1681	11.1745	10.8787	11.2113
VIT_18s0089g00140	1,4-beta-mannan endohydrolase	5.71856	5.66959	5.76592	7.09077	7.94059	6.10013	6.00106	6.54877	6.77362	7.77189	7.90401	7.74428	7.55515	7.8373	7.70311	8.46959	8.36182	8.664	9.29753	8.93317	9.40087	9.48204	9.75893	9.99114	10.4322	9.17859	9.68353
VIT_03s0017g01330	1,4-dihydroxy-2-naphthoate octaprenyltransferase	10.2235	10.0209	10.4011	10.1908	9.73496	10.3499	10.3298	9.9038	10.1695	9.58978	9.50404	9.68866	8.97877	9.4073	9.20889	8.89056	9.26067	9.12159	9.00053	9.31538	8.93931	8.15271	8.18999	8.22633	8.64414	8.26943	7.76498
VIT_02s0087g00490	10-deacetylbaccatin III 10-O-acetyltransferase	8.08734	7.91563	8.24077	7.63867	6.88658	6.9728	6.21513	5.1665	5.51774	6.51313	6.12847	6.18306	5.26563	5.79926	5.55698	5.34254	5.17115	5.30504	4.93129	4.39358	5.41305	5.21662	5.28087	5.34238	5.37505	5.13407	4.68034
VIT_06s0004g01160	10-formyltetrahydrofolate synthetase	13.6663	13.6143	13.7165	13.7086	13.7705	13.6372	13.6782	13.796	13.8378	13.5137	13.5199	13.4739	13.5615	13.4288	13.4967	13.5767	13.5303	13.5006	13.3804	13.504	13.2791	13.0798	13.1305	13.1795	13.0748	13.2295	13.1823
VIT_19s0093g00550	11,12 9-cis epoxycarotenoid dioxygenase (NCED3) (VvNCED3)	14.5085	14.4035	14.6063	14.0652	13.9032	14.1064	14.0339	13.9221	14.2323	13.4281	13.441	13.4388	13.5835	13.2465	13.4248	13.4176	13.6839	13.3955	12.2081	12.2887	11.075	12.0508	12.0224	11.9934	10.6956	10.1946	9.68327
VIT_01s0146g00090	11-beta-hydroxysteroid dehydrogenase	9.70293	9.26226	10.04	10.8769	10.7306	10.7458	9.59318	9.23466	9.22286	10.2889	10.3895	10.2735	8.2074	8.46546	8.34219	8.50379	9.82339	8.88651	7.39673	6.43449	6.3416	9.19723	8.9643	8.68639	8.29804	7.05043	7.43185
VIT_16s0039g01600	11-beta-hydroxysteroid dehydrogenase	13.1859	13.2583	13.1097	12.9548	12.8346	12.8978	12.8885	12.7313	12.6953	12.7972	12.8775	12.7855	12.3764	12.4956	12.4372	12.0705	12.6805	12.0964	11.6579	11.3029	11.1646	11.0543	10.9723	10.8853	11.1523	10.9953	11.1177
VIT_01s0146g00070	11-beta-hydroxysteroid dehydrogenase	12.8036	12.8467	12.7592	12.5681	12.2565	12.4298	12.4093	12.1308	12.3443	12.3702	12.3639	12.3386	12.1083	12.0753	12.0919	11.8932	12.2561	11.9294	11.3048	11.1634	11.0866	10.629	10.504	10.3671	10.7834	10.6294	10.7489
VIT_18s0001g05720	14-3-3 protein GF14 epsilon (GRF10)	13.2592	13.2731	13.2452	13.2008	13.3741	13.2251	13.4335	13.3835	13.3408	13.3594	13.432	13.3655	13.5602	13.513	13.5368	13.4333	13.5543	13.4359	13.7959	13.7028	13.91	13.6981	13.6475	13.5951	13.901	13.6121	13.7606
VIT_18s0001g11910	1-acyl-sn-glycerol-3-phosphate acyltransferase 4	7.79468	7.90938	7.67007	7.80925	8.80816	7.77189	8.83652	8.85524	8.40166	9.22195	9.66043	9.31084	9.7137	9.91239	9.81646	8.83089	10.0765	9.25954	10.9827	10.1869	10.357	11.3299	11.3352	11.3404	11.0783	10.9696	11.0444
VIT_15s0021g00960	1-aminocyclopropane-1-carboxylate oxidase	11.7291	11.7787	11.6776	11.962	11.8427	12.0803	12.3551	12.2818	12.382	12.143	12.0987	12.2024	12.6088	12.8027	12.709	11.8514	11.7581	12.0063	12.3369	12.4956	12.4891	11.0856	11.4667	11.7679	12.2863	12.703	12.4658
VIT_02s0012g00360	1-aminocyclopropane-1-carboxylate oxidase	11.1188	11.3371	10.8615	10.8855	10.7637	10.9828	11.3364	11.2873	10.8867	10.9317	10.8918	11.0062	10.958	11.432	11.2143	10.8134	10.7644	11.0235	10.6129	10.8903	11.0874	9.45573	9.47715	9.49826	10.2031	9.91445	9.93357
VIT_00s2086g00010	1-aminocyclopropane-1-carboxylate oxidase 1	14.3868	14.2117	14.5429	12.6378	12.2072	12.2703	12.9218	12.6288	12.1284	11.6091	11.5763	11.4559	10.6166	10.9204	10.7765	9.2944	10.9597	9.64824	10.5669	9.90214	9.48275	10.309	9.9878	9.574	10.169	9.74205	10.3655
VIT_11s0016g02380	1-aminocyclopropane-1-carboxylate oxidase 2	7.11304	7.11321	7.11287	7.412	7.45767	7.04613	7.90415	7.36205	7.61721	7.7209	7.7072	7.68016	8.29994	8.17743	8.23998	8.0911	8.01812	8.16662	8.43134	8.99152	8.72026	8.5984	8.54486	8.48925	8.69532	7.90128	8.24189
VIT_05s0049g00280	1-aminocyclopropane-1-carboxylate oxidase homolog 1	11.9244	12.0396	11.7991	11.9739	11.6814	11.9374	11.7546	11.7789	11.8121	11.7126	11.6307	11.6958	11.5138	11.7419	11.6323	11.7149	11.7138	11.6909	11.9863	11.9035	12.0643	11.4145	11.3793	11.3432	11.3812	11.1189	11.1199
VIT_05s0049g00300	1-aminocyclopropane-1-carboxylate oxidase homolog 1	10.8458	10.5911	11.0622	10.8638	10.3292	10.9862	11.4554	11.0659	11.4075	9.99542	9.79267	10.0882	10.6351	10.9911	10.8241	9.14374	9.24629	9.39208	9.49583	10.6227	10.2484	8.74152	9.28561	9.67977	8.81497	9.16405	8.28599
VIT_12s0028g02420	1-aminocyclopropane-1-carboxylate oxidase homolog 1	10.0364	10.0582	10.0142	9.71781	9.37656	9.95802	9.92318	9.91557	10.081	9.54435	9.41947	9.70076	9.35695	9.713	9.54593	9.11308	8.91725	9.5376	8.92232	9.14637	9.59431	7.94634	8.14887	8.32643	8.6531	8.65706	8.61135
VIT_07s0005g03060	1-aminocyclopropane-1-carboxylate oxidase homolog 1	5.97002	5.88299	6.0521	5.2833	5.32542	5.06761	5.66282	5.37264	5.10962	5.71651	5.72069	5.59759	5.89757	5.71791	5.81053	5.72449	5.70961	5.37991	6.37569	5.84047	5.68875	6.80346	7.2855	7.64619	7.54402	7.26174	7.54505
VIT_02s0025g00360	1-aminocyclopropane-1-carboxylate synthase	11.956	11.7722	12.119	12.084	10.5571	12.5443	9.29644	9.22932	9.70119	11.2947	10.4876	11.5303	11.3525	11.5388	11.4487	10.9143	8.84347	11.0231	8.51651	8.67142	8.43353	8.68066	9.06548	9.36896	7.45848	7.43109	6.7548
VIT_11s0052g01780	1-deoxy-D-xylulose-5-phosphate synthase	9.11301	9.15662	9.06804	10.8025	11.5909	11.0738	10.9446	11.3433	11.4216	11.2445	11.3461	11.3296	11.4126	11.5236	11.4692	11.2757	10.8834	11.3983	11.7146	12.2803	11.9985	11.113	11.4112	11.6583	11.3059	12.0864	11.3693
VIT_11s0052g01730	1-deoxy-D-xylulose-5-phosphate synthase	9.6492	9.4638	9.81346	11.6503	11.8774	11.6941	11.617	11.9879	11.8989	11.7618	11.7706	11.7873	11.9794	12.02	11.9998	11.792	11.59	11.851	12.2411	12.6434	12.3243	11.7444	12.2013	12.5479	12.1421	12.587	11.8177
VIT_01s0011g04790	1-phosphatidylinositol-3-phosphate 5-kinase	12.7079	12.6917	12.7239	12.3523	12.4116	12.078	11.9704	12.0936	12.2172	12.119	12.1258	12.0231	11.9739	11.7856	11.8828	12.1243	12.0799	12.0446	11.8623	12.0421	11.7534	12.0073	12.0515	12.0945	12.2439	11.9609	11.9866
VIT_11s0016g00360	1-phosphatidylinositol-3-phosphate 5-kinase	13.0442	13.1408	12.9407	12.703	12.8672	12.6098	12.7619	12.7152	12.6628	12.6572	12.753	12.6267	12.187	12.289	12.2389	12.4172	12.6528	12.3844	12.5078	12.346	12.349	12.6235	12.4874	12.3371	12.2163	11.9488	11.9257
VIT_06s0004g06650	1-phosphatidylinositol-4,5-bisphosphate phosphodiesterase	10.0799	9.86357	10.2679	7.45039	7.58474	7.24515	7.39002	7.67689	7.17336	6.68025	6.57892	6.41504	7.19964	6.73242	6.98486	6.88326	6.19292	6.1771	6.32462	6.36603	6.39927	6.61135	6.2214	5.68535	6.07797	6.30334	5.90085
VIT_18s0001g03290	1-phosphatidylinositol-4-phosphate 5-kinase	10.877	10.7837	10.9646	11.0881	11.1549	10.8508	11.1971	10.9701	11.1692	10.8602	11.0118	10.7841	11.2579	11.1708	11.215	11.2116	11.5944	11.1796	11.8153	11.6024	11.127	12.2938	12.3623	12.4277	12.4635	12.1323	12.0971
VIT_18s0001g05060	2,3-bisphosphoglycerate-dependent phosphoglycerate mutase	10.2134	10.2223	10.2044	10.2201	10.7877	10.0094	10.8684	11.0128	10.3276	11.1177	11.2683	11.0968	11.5465	11.7717	11.6635	11.2186	11.4441	11.2395	11.7228	11.4567	11.2357	12.3011	12.1985	12.0881	12.0556	11.8924	12.1644
VIT_06s0004g03300	2',3'-cyclic-nucleotide 3'-phosphodiesterase	11.0152	10.7954	11.2059	11.8432	11.7431	11.7293	12.0792	11.7728	11.752	11.7367	11.7613	11.7104	11.8889	11.9868	11.9386	11.9051	12.0755	11.9171	12.0753	12.0733	11.5187	12.0731	12.1351	12.1945	12.2383	12.0395	12.1674
VIT_11s0016g02480	2,3-diketo-5-methylthio-1-phosphopentane phosphatase	8.90637	8.76124	9.03823	9.05917	8.9228	8.98853	9.60273	9.23297	9.23628	9.46251	9.55707	9.50576	9.66642	9.62017	9.64348	9.31078	9.77209	9.54392	9.42346	9.0325	9.18426	9.62999	9.61879	9.60749	9.86994	9.69618	9.7326
VIT_11s0052g01770	20S proteasome subunit alpha 2	12.6395	12.6989	12.5776	12.9425	13.1915	12.99	13.006	13.093	12.8699	13.1878	13.2251	13.1823	13.0832	13.2703	13.1798	13.2896	13.2149	13.23	13.2806	13.2399	13.4576	13.6052	13.4707	13.3225	13.3127	13.5469	13.5517
VIT_15s0048g01430	24-sterol C-methyltransferase	7.72099	8.16324	7.08001	8.5475	9.40409	8.68369	9.13467	9.30847	8.68326	9.33048	9.59782	9.33768	9.53417	9.75103	9.64667	9.75678	10.0849	9.71593	10.5837	9.69526	9.92986	10.5486	10.4622	10.3704	10.0844	9.93953	10.2607
VIT_12s0059g00690	2-alkenal reductase	6.91173	6.97992	6.84016	7.92246	7.06714	7.96048	7.22355	7.56183	7.74335	7.91467	7.82568	8.03011	7.11739	7.3345	7.23003	7.83081	8.12121	8.23648	6.85238	6.91449	6.69561	6.57192	6.72063	6.85543	6.47139	6.49775	6.68023
VIT_08s0007g02490	2-cys peroxiredoxin BAS1, chloroplast precursor	13.5447	13.648	13.4335	13.646	13.8016	13.6548	13.6871	13.955	13.6629	13.4745	13.5457	13.5115	13.3825	13.2779	13.3311	13.1878	13.3127	13.3491	13.1979	13.1926	13.3105	13.068	13.0472	13.026	13.125	13.2046	13.2187
VIT_14s0006g02240	2-hydroxyacyl-CoA lyase 1	11.1989	11.2618	11.1332	11.9316	12.0625	11.5419	11.0155	11.3934	11.3062	11.3303	11.5244	11.1812	11.1822	10.8017	11.0044	11.5396	11.9975	11.4968	11.7484	11.4981	10.3388	13.1693	13.0526	12.9255	12.577	12.3887	12.2798
VIT_08s0058g00940	2OG-Fe(II) oxygenase	12.3319	12.2612	12.3993	11.9399	11.8725	11.9415	12.1101	11.9209	12.1118	11.6997	11.7467	11.7121	11.7642	11.8014	11.7829	11.6233	11.8821	11.6726	11.6749	11.6759	11.4266	12.0255	12.0311	12.0367	12.1773	11.9977	12.0838
VIT_07s0104g00660	2OG-Fe(II) oxygenase	11.1062	11.0454	11.1646	9.82723	10.0143	9.9104	10.6549	10.4767	10.2052	9.60145	9.80707	9.66765	10.6991	10.6981	10.6986	9.56853	10.1157	9.73351	10.858	10.4736	10.045	10.51	10.6889	10.8481	10.4707	10.4797	10.7651
VIT_12s0034g01810	2OG-Fe(II) oxygenase	9.28663	9.18758	9.37931	9.42238	9.05551	9.42315	9.15376	9.26064	9.35262	9.01692	8.94562	9.13954	9.0601	9.65971	9.39083	8.51741	8.71627	9.10301	9.3984	9.83519	9.64278	10.0828	10.3432	10.5637	11.1162	11.6047	11.3917
VIT_05s0049g00260	2-oxoglutarate-dependent dioxygenase	11.3457	11.5365	11.1258	11.0067	11.4675	11.2285	11.5199	12.0685	11.6496	11.3001	11.3596	11.3371	10.976	11.2528	11.121	11.2246	10.9964	11.1756	11.092	11.3402	11.308	10.258	10.4293	10.5823	10.6761	10.6078	10.8002
VIT_05s0049g00370	2-oxoglutarate-dependent dioxygenase	7.2063	7.09912	7.30606	5.38681	6.66809	5.64464	7.59124	6.68528	6.87416	5.82193	6.14836	5.9005	5.94466	5.73687	5.84451	5.43295	5.35043	5.57522	5.8618	5.46282	5.75125	4.6626	4.84373	5.00464	5.37804	5.14345	6.0659
VIT_05s0049g00220	2-oxoglutarate-dependent dioxygenase	9.65332	9.67237	9.63402	9.30434	9.16995	9.28179	9.45619	9.22442	9.58793	8.69397	8.61504	8.70377	8.50632	8.79553	8.65816	8.197	8.03062	8.29714	8.37038	8.70915	8.92386	7.98909	8.1385	8.27388	7.48047	7.91705	7.68137
VIT_06s0061g00280	2-phosphoglycerate kinase	10.1215	9.97667	10.253	9.98654	10.0167	10.149	10.3807	10.4417	10.1747	10.1837	10.3142	10.235	10.7905	10.9148	10.854	10.2588	10.6834	10.3138	11.3512	10.7959	10.4121	12.7058	12.6616	12.616	13.0106	12.885	13.0335
VIT_00s0301g00050	3'(2') 5'-bisphosphate nucleotidase	11.8652	11.6379	12.0615	11.8236	11.3615	11.7574	11.4662	11.2085	11.3962	11.0985	10.8883	11.1049	10.6169	10.7119	10.6652	10.7467	10.5724	10.9071	10.1648	10.6445	10.2345	9.94474	10.2671	10.5303	10.1483	10.5038	9.96058
VIT_19s0014g03380	3'(2') 5'-bisphosphate nucleotidase	10.0305	9.82196	10.2126	10.3165	11.0193	10.5193	10.6937	10.7143	10.4851	11.0417	11.2076	11.0908	10.8538	10.9805	10.9186	11.1288	11.2684	11.1915	11.2536	10.9776	11.3339	11.5141	11.7135	11.8886	11.7277	11.7331	11.6925
VIT_05s0020g01840	3,8-divinyl protochlorophyllide a 8-vinyl reductase	10.7486	10.6175	10.8689	10.25	10.0855	10.4219	10.3576	10.3984	10.2488	9.65869	9.62531	9.74356	9.82197	9.94349	9.88401	9.4706	9.58255	9.55307	9.58906	9.50103	10.0044	8.84591	8.89796	8.9482	9.30586	9.63923	9.09396
VIT_16s0098g01500	3'-5' exonuclease domain-containing protein	7.53587	7.42557	7.63833	8.04681	7.82221	7.85473	8.16281	7.81034	8.15797	8.03561	8.1441	8.01767	7.57042	7.51131	7.54117	7.99648	8.55255	8.10523	8.45405	8.05044	7.45997	9.19727	9.01644	8.80966	8.99413	8.71803	8.8009
VIT_08s0040g00710	3'-5' exonuclease domain-containing protein	10.698	10.3369	10.9866	9.92625	9.42706	9.53218	10.6202	9.99031	9.52581	8.99711	9.00017	8.82766	8.45849	9.02659	8.77033	6.93174	8.68305	7.00162	8.53015	7.96406	7.26214	7.73977	7.56769	7.37227	8.36746	7.8368	8.06302
VIT_15s0046g03700	3-beta hydroxysteroid dehydrogenase	12.2718	12.1597	12.3758	12.0593	11.9485	12.0119	12.3695	12.3411	12.2543	11.994	12.0278	12.0154	11.6347	11.9769	11.8159	11.6303	11.9186	11.7943	11.4925	11.415	11.3187	11.5788	11.6285	11.6766	11.7434	11.4189	11.579
VIT_14s0060g00820	3-beta hydroxysteroid dehydrogenase	13.7622	13.6574	13.86	13.7591	13.5658	13.7343	13.5116	13.4959	13.4657	13.4323	13.3108	13.4368	13.0586	13.2083	13.1354	13.1184	12.7854	13.1782	12.8834	13.3715	13.4452	12.3087	12.4343	12.5499	12.4813	12.558	12.0618
VIT_10s0003g03090	3-beta hydroxysteroid dehydrogenase	13.0727	13.0853	13.06	12.7324	12.6504	12.8214	12.8869	12.8874	12.7125	12.1943	12.1344	12.2445	11.6159	11.9455	11.7901	11.7277	11.5535	11.8226	11.7367	12.1683	12.4295	11.4469	11.4858	11.5238	11.2766	11.4071	11.0264
VIT_04s0008g02200	3-beta-hydroxy-delta5-steroid dehydrogenase	9.31909	9.16674	9.45687	9.09882	9.27141	9.28203	9.86927	9.50081	9.80897	9.39468	9.53234	9.47529	9.91601	9.88756	9.90185	9.15422	9.58806	9.34483	10.2274	9.91733	10.3464	9.9997	10.0092	10.0187	10.1612	10.2792	10.1093
VIT_14s0108g00350	3-dehydroquinate synthase	11.3116	11.0597	11.5259	11.14	10.4108	11.1931	11.1409	10.7815	10.8567	10.5243	10.2913	10.5719	10.3725	10.5317	10.4543	9.92481	9.94978	10.0835	10.0667	10.2906	10.1435	9.66491	9.78449	9.89491	10.518	10.1536	10.3026
VIT_00s0391g00070	3-deoxy-D-arabino-heptulosonate 7-phosphate synthase	11.9169	12.0999	11.7072	12.5975	13.3278	12.8156	13.3051	13.2671	13.168	13.2346	13.3346	13.3113	13.6703	13.7517	13.7116	13.6273	13.4688	13.7468	13.5777	13.5506	13.2947	13.5195	13.6682	13.803	13.2155	13.7004	13.526
VIT_08s0007g04140	3-deoxy-D-manno-octulosonic-acid transferase	10.635	10.4941	10.7633	10.7878	10.9016	10.9507	11.0689	10.9439	10.8337	11.2619	11.2786	11.3306	11.5573	11.7004	11.6307	11.2584	11.2401	11.408	11.3538	11.559	11.4695	11.5622	11.661	11.7535	11.4349	11.4777	11.277
VIT_12s0028g00590	3-hydroxyisobutyryl-CoA hydrolase	11.91	11.7435	12.0593	12.1891	12.5723	12.4806	12.4946	12.3851	12.3316	12.6823	12.6497	12.7626	12.6814	12.7835	12.7334	13.0707	12.6873	13.1458	12.5411	12.8208	12.9871	12.981	12.9621	12.943	12.4296	12.5191	12.4129
VIT_12s0034g01080	3-isopropylmalate dehydrogenase 2, chloroplast precursor	12.3271	12.2265	12.4212	12.2529	12.201	12.1915	12.0599	12.0089	12.0045	12.0522	12.0543	12.0545	11.6427	11.7408	11.6926	11.8792	11.9531	11.9648	11.4862	11.5236	11.4152	11.7024	11.6975	11.6925	11.3124	11.1289	10.9542
VIT_02s0025g03380	3-ketoacyl-CoA reductase 3	12.3837	12.3577	12.4091	11.5488	11.3793	11.7231	12.4116	12.2908	12.3013	11.4361	11.4347	11.5543	11.6935	12.094	11.9076	11.0945	11.2924	11.4247	11.7361	11.7099	12.085	10.5063	10.5289	10.5511	11.6605	11.2896	11.1916
VIT_15s0046g02170	3-methyl-2-oxobutanoate hydroxy-methyl-transferase	8.25013	8.2358	8.26432	8.79119	8.69799	8.72889	8.81641	9.03903	8.91805	9.03604	9.06408	9.14288	8.12335	8.66843	8.42148	9.77069	9.88026	10.0412	9.01413	9.07583	7.92438	9.73087	9.92755	10.1006	9.24876	8.9667	9.11834
VIT_02s0025g01730	3-oxoacyl-[acyl-carrier-protein] synthase	8.22724	7.81465	8.54771	7.23554	6.90766	7.16934	7.19417	6.42627	6.99059	7.05566	6.92139	7.04296	6.1586	7.29308	6.83459	5.86546	5.38013	5.91634	5.70759	5.94284	5.89274	5.33748	5.78862	6.13178	5.60315	6.59201	5.71338
VIT_16s0022g01490	4,5-DOPA dioxygenase extradiol	12.2824	12.3478	12.2139	12.1308	12.1416	12.3185	12.6246	12.6263	12.3661	12.3405	12.3625	12.4073	12.3823	12.6208	12.5065	12.5462	12.6134	12.6307	12.7537	12.5377	12.7491	12.7459	12.7793	12.8121	12.6804	12.8968	12.914
VIT_08s0040g00670	4-alpha-glucanotransferase	11.6061	11.5548	11.6557	11.0002	10.8453	10.714	11.2111	11.3281	11.2424	10.5834	10.6805	10.5589	10.6172	10.6183	10.6177	9.87483	10.6209	10.2342	10.6511	10.5043	10.0433	10.8473	10.8508	10.8543	10.6803	10.3962	10.4379
VIT_19s0014g02170	4-amino-4-deoxychorismate lyase	11.3938	11.2677	11.5098	11.6541	11.6178	11.9042	12.2346	11.9465	11.9487	11.9298	11.9282	11.9839	12.1496	12.2951	12.2242	12.0861	12.1068	12.0814	12.2336	11.9913	12.1332	12.2671	12.2816	12.2961	11.9175	11.7383	12.0773
VIT_04s0008g03730	4-amino-4-deoxychorismate lyase	10.7611	10.8494	10.667	10.2401	10.4991	10.4625	10.697	10.6338	10.3096	9.97484	10.0698	10.127	10.0167	10.3375	10.186	9.59073	9.65676	9.99051	9.91784	9.92697	10.2088	9.31443	9.53637	9.72868	9.81123	10.1881	9.89588
VIT_02s0109g00250	4-coumarate-CoA ligase	7.54178	7.40235	7.66892	8.02644	8.52956	7.79189	9.13382	9.0657	8.9329	8.43065	8.74939	8.50089	10.1046	10.0443	10.0747	8.36496	9.13476	8.77369	10.9034	10.6143	10.6249	11.1512	11.197	11.2414	11.4189	11.4941	11.3141
VIT_11s0052g01110	4-coumarate-CoA ligase 1	7.3122	7.10992	7.48958	6.54507	6.76453	6.34288	6.10808	5.98224	5.86462	6.43622	6.46229	6.29174	5.96519	5.78773	5.87919	6.29593	6.11989	5.85236	6.07076	6.27106	6.18438	5.96431	6.12314	6.26621	5.9506	6.43639	5.61027
VIT_11s0052g01090	4-coumarate-CoA ligase 2	11.7135	11.6379	11.7853	11.1156	10.9196	11.2908	10.7832	10.8953	10.7834	10.9691	10.734	11.0858	10.3354	10.489	10.4142	11.3991	10.7953	11.5935	10.1837	10.5198	9.88434	11.4591	11.8907	12.2224	9.74727	10.1252	10.3729
VIT_19s0014g01520	4-methyl-5-thiazole monophosphate biosynthesis protein	11.9849	12.0318	11.9365	12.5996	12.4505	12.3611	12.4843	12.4952	12.2988	12.3986	12.469	12.4238	12.393	12.5475	12.4723	12.5509	12.9087	12.839	12.8676	12.8412	12.4378	12.8564	12.9548	13.047	12.9352	12.8438	12.7512
VIT_03s0063g00300	4-methyl-5-thiazole monophosphate biosynthesis protein	10.1451	9.90104	10.3538	10.6676	10.3137	10.7425	10.7463	10.4327	10.6284	10.8177	10.7468	10.8144	10.9709	11.042	11.0069	11.0202	11.0254	10.9464	11.2641	11.1046	11.0482	11.427	11.489	11.5484	11.4729	11.4646	11.3328
VIT_00s0194g00110	4-nitrophenylphosphatase	11.1026	10.9193	11.2653	11.4641	11.4508	11.4132	11.5743	11.2926	11.0543	11.6154	11.6909	11.6377	11.4361	11.6375	11.5403	11.6163	11.9065	11.7451	12.0336	11.8038	11.5923	12.5951	12.4633	12.3182	12.1347	11.8198	11.9313
VIT_18s0041g01870	4-Phosphopantetheine adenylyltransferase	6.01194	6.18737	5.81217	5.66569	5.73842	5.87058	5.98052	6.09046	6.4262	6.48916	6.63133	6.58126	6.62075	7.02614	6.83764	6.6046	7.04334	6.82344	6.79854	6.90681	7.30284	6.42195	6.52169	6.61497	7.09328	7.3292	7.21934
VIT_18s0001g12510	5' nucleotidase	13.8356	13.8365	13.8346	13.6246	13.833	13.4784	13.3281	13.439	13.3685	13.5604	13.7143	13.531	13.5879	13.5727	13.5803	13.5178	13.8925	13.5476	13.1646	13.3544	13.1377	13.2241	13.1754	13.125	13.2118	13.0023	12.8503
VIT_19s0090g00170	5-alpha-taxadienol-10-beta-hydroxylase	5.17296	5.26097	5.07922	5.77575	5.45272	5.9122	5.91858	5.29075	5.64422	5.54931	5.51125	5.69894	5.33275	5.24032	5.28728	4.87751	5.1501	5.4735	5.95441	6.169	5.88381	6.14047	6.11883	6.09685	6.72778	6.34049	7.23386
VIT_00s0704g00030	5-alpha-taxadienol-10-beta-hydroxylase	6.31539	6.57561	5.99766	6.45835	7.56776	7.26377	7.88305	8.47828	7.2712	7.68259	7.84993	7.8436	7.65379	7.98273	7.82762	7.5783	7.57282	7.79701	7.59985	7.92932	7.57005	5.81962	5.96279	6.09302	6.43144	6.90296	6.62676
VIT_19s0090g00180	5-alpha-taxadienol-10-beta-hydroxylase	6.41596	6.51788	6.30628	6.00248	6.83861	5.98446	6.17441	6.31464	6.08221	6.49641	6.59096	6.52802	7.11363	6.89693	7.00934	6.81795	6.44201	6.92625	7.24384	7.5186	7.2165	7.86904	7.96191	8.04917	7.57295	8.13982	8.30455
VIT_00s0704g00020	5-alpha-taxadienol-10-beta-hydroxylase	6.64383	6.73469	6.54686	7.91272	8.0956	8.01025	8.63072	8.75146	8.39642	8.39243	8.35855	8.44839	8.32127	8.65326	8.49679	8.11733	7.74094	8.2946	8.07878	8.21938	8.35525	7.14099	7.1926	7.24243	7.10182	7.35939	7.51014
VIT_19s0090g00140	5-alpha-taxadienol-10-beta-hydroxylase	6.1026	6.10763	6.09755	6.59588	6.07871	6.92847	6.16209	6.24853	6.48339	6.84311	6.65034	6.84833	7.37934	6.99284	7.199	7.32808	7.04858	7.10088	7.62512	7.63396	7.46331	9.69635	9.54238	9.36999	9.43682	9.3406	9.55393
VIT_14s0108g00730	5'-aminoimidazole ribonucleotide synthetase	9.29487	9.32862	9.26032	9.21585	9.46594	9.2701	9.02031	9.3308	9.16773	9.45462	9.41077	9.38436	9.79206	9.41491	9.61577	9.89197	9.55755	9.63286	9.81581	10.2139	9.92396	9.92472	9.9773	10.028	9.87509	10.1762	10.0509
VIT_00s0259g00150	5'-AMP-activated protein kinase beta-2 subunit	12.188	12.1394	12.2351	12.0809	12.1332	12.0749	11.8768	12.217	11.8983	12.0885	12.1476	12.1071	12.5178	12.279	12.4034	12.4842	12.6204	12.5443	12.7798	12.8032	12.4081	13.1139	13.007	12.8915	13.1331	12.8959	12.8538
VIT_04s0023g01400	5-azacytidine resistance	12.5588	12.4406	12.6681	12.6292	12.5264	12.7104	12.7129	12.8503	12.7348	12.6692	12.6757	12.6845	12.7634	12.9248	12.8463	12.5937	12.7174	12.5728	12.8434	12.7812	12.6697	13.1183	13.1157	13.1131	13.0464	13.0738	13.0613
VIT_05s0020g03370	5-nucleotidase surE	13.0411	12.9102	13.1612	12.8942	12.8096	12.8371	13.0538	12.8335	12.7854	12.7738	12.8227	12.7664	12.665	12.6463	12.6557	12.4235	12.7508	12.463	12.5271	12.4378	12.5581	12.4113	12.3981	12.3849	12.4657	12.2429	12.2066
VIT_04s0008g00520	6-phosphofructokinase	13.3165	13.2683	13.3632	13.2345	13.3747	13.1416	13.4583	13.547	13.4074	12.9666	13.1021	12.9456	12.9611	12.9392	12.9502	12.7431	13.1396	12.7719	12.8922	12.8417	12.4899	12.5176	12.4728	12.4266	12.676	12.56	12.5334
VIT_16s0098g01200	6-phosphogluconolactonase	13.1536	13.2189	13.0851	13.5077	13.6671	13.5649	13.8374	13.7595	13.5852	13.83	13.9014	13.8511	13.8736	13.9426	13.9085	13.8092	13.9612	13.8476	14.1022	13.9852	14.1212	14.1472	14.1353	14.1232	14.158	14.1819	14.3602
VIT_07s0104g00190	7S globulin precursor, basic	8.7044	8.3769	8.97114	8.74002	9.00314	8.63398	10.1531	9.16053	9.56562	7.83183	8.04354	7.78197	6.32369	7.0211	6.71413	6.05308	6.96461	6.03868	6.60926	5.63387	5.77355	6.17155	6.1019	6.02871	6.62447	6.39912	6.26864
VIT_18s0001g02200	8-oxoguanine-DNA glycosylase (OGG1)	11.1028	11.06	11.1443	11.2546	10.8764	11.0409	10.7783	10.7076	10.8776	10.6308	10.5191	10.5715	10.6138	10.6084	10.6111	10.4865	10.575	10.5654	10.2206	10.2662	10.1195	10.4219	10.4966	10.5675	10.5076	10.3872	10.2547
VIT_10s0003g03750	9-cis-epoxycarotenoid dioxygenase 2	12.2326	12.1182	12.3386	11.461	12.6186	11.0898	11.0696	10.949	10.5935	10.7676	11.4653	10.6418	10.3536	10.2357	10.2958	9.95923	10.8633	10.0403	10.195	9.73276	8.41207	10.3098	10.3834	10.4533	9.04745	9.0045	8.29829
VIT_00s0227g00130	A/G-specific adenine glycosylase	8.67247	8.56277	8.77442	9.4312	9.60738	9.13617	9.98138	9.82213	9.65556	9.41481	9.66893	9.3655	9.6581	9.6801	9.66914	9.64597	10.2731	9.70928	10.1577	10.0803	9.94497	10.4677	10.3572	10.2375	10.4082	10.1654	10.1449
VIT_07s0005g00200	AAA-type ATPase	13.4079	13.413	13.4028	13.271	13.1703	13.1134	13.1506	13.1762	13.2307	13.1797	13.1292	13.0936	13.2975	13.3152	13.3064	13.2698	13.1778	13.0952	13.3021	13.3414	13.3863	13.2854	13.2868	13.2883	13.4141	13.4737	13.4568
VIT_10s0116g00260	AAA-type ATPase	12.6547	12.5801	12.7256	12.3201	12.1897	12.2506	12.5223	12.5458	12.6456	12.2271	12.2159	12.2155	12.7004	12.6917	12.6961	12.1984	12.286	12.2248	12.5182	12.5823	12.7282	12.4384	12.3535	12.2633	12.5712	12.2946	12.3669
VIT_00s0173g00040	AAA-type ATPase	8.14137	8.10011	8.18148	8.55523	8.73207	8.48111	8.62451	8.74373	8.60712	8.50014	8.61903	8.52851	8.83807	8.65999	8.75178	8.66805	8.91325	8.82772	9.03255	8.99845	8.67865	9.17373	9.05432	8.92412	9.17991	8.88829	9.2525
VIT_19s0014g02080	AAA-type ATPase	11.9579	11.888	12.0245	12.0176	11.9482	11.9456	11.982	12.1812	12.1218	11.9544	11.9914	11.9597	12.0755	11.9942	12.0354	12.0916	12.2792	12.1748	12.15	12.0598	12.1027	12.731	12.6001	12.4561	12.4045	12.3043	12.2658
VIT_12s0035g00380	AAA-type ATPase	13.0201	12.9784	13.0607	13.3591	13.5912	13.123	12.8908	12.8162	12.8883	12.8578	12.9047	12.7457	12.5236	12.4143	12.47	12.9084	12.7387	12.7842	12.7152	12.7792	12.5619	12.2686	12.4222	12.561	12.4095	12.6533	12.6114
VIT_00s0213g00020	AAA-type ATPase	9.52553	9.39434	9.64578	10.0132	10.083	9.8282	10.0536	9.91154	10.0488	10.1803	10.3051	10.1339	10.2044	9.73741	9.98972	10.2055	10.597	10.1775	10.4531	10.5373	10.171	10.918	10.8364	10.75	10.9714	10.4542	10.717
VIT_00s0120g00060	AAA-type ATPase	9.91029	9.72092	10.0777	10.2152	10.3641	9.83309	10.36	10.2454	10.333	10.5376	10.5814	10.4251	10.4759	10.0452	10.2766	10.4908	10.5442	10.3104	10.5077	10.4545	10.5914	11.1841	11.1032	11.0174	10.9866	10.8943	10.8613
VIT_09s0070g00810	AAA-type ATPase	8.65143	8.68276	8.6194	9.12231	9.31163	8.97616	9.05528	9.07369	9.14649	9.06072	9.15209	9.00253	9.39047	9.10403	9.25435	9.38194	9.50916	9.31386	9.48895	9.71295	9.4576	9.78494	9.75752	9.72957	9.83738	9.42063	9.45312
VIT_16s0039g00030	AAA-type ATPase	9.11703	9.10952	9.1245	9.18215	9.60342	9.21185	9.4808	9.54432	9.72553	9.9022	10.0046	9.89031	10.1486	9.62354	9.90985	9.98694	10.1025	9.9237	10.2835	10.2932	10.3877	10.1573	10.1016	10.0436	10.1754	10.4235	10.5421
VIT_16s0039g02110	AAA-type ATPase	11.5086	11.191	11.7688	11.9337	11.9984	11.8665	11.696	11.8809	11.981	11.8136	11.8905	11.8002	11.9485	11.7599	11.8573	11.7724	12.004	11.7911	12.1362	12.078	12.0877	12.8552	12.7538	12.6448	12.733	12.5402	12.6161
VIT_02s0012g03250	AAA-type ATPase	7.94743	7.88283	8.00927	8.33648	8.63184	8.55446	8.46076	8.72001	8.70214	8.49426	8.5945	8.5495	9.00549	8.58283	8.80959	8.78484	8.88083	8.79652	9.0609	9.08012	8.89144	9.53211	9.38237	9.21528	9.33211	9.04436	9.25078
VIT_01s0010g02870	AAA-type ATPase	10.13	10.028	10.2253	9.95102	9.49931	9.89175	9.70525	9.58072	9.46448	8.94829	8.87153	8.94148	8.43735	8.41539	8.42641	7.87193	8.63647	8.04871	8.58237	8.21431	7.45739	7.80338	8.02636	8.21945	8.63574	8.1848	8.24401
VIT_01s0010g02880	AAA-type ATPase	8.17291	8.41071	7.88802	8.05289	8.06705	8.04534	8.32222	8.19071	8.03248	7.47649	7.57456	7.55104	7.38312	7.32984	7.35672	6.86881	7.36075	7.28577	7.46658	7.2993	7.3016	6.69326	6.66461	6.63537	6.79056	7.11775	6.94741
VIT_14s0066g02060	AAA-type ATPase	9.71402	9.4956	9.90368	9.46624	8.84934	9.84658	8.76863	8.32267	9.18306	8.85546	8.6028	9.03965	8.60036	8.50869	8.55525	8.03602	7.72051	8.23557	6.58058	7.32033	7.46546	7.34302	7.34987	7.35668	6.85278	6.82523	6.39649
VIT_14s0066g02090	AAA-type ATPase	8.17672	8.18717	8.1662	8.29238	8.22199	8.56765	7.41239	7.44695	7.95687	7.70007	7.677	7.85948	7.54536	7.60089	7.57339	6.95004	6.97014	7.27533	5.85547	6.75061	6.09258	5.45502	5.68177	5.87768	5.60017	5.99129	5.86754
VIT_14s0066g02070	AAA-type ATPase	9.57598	9.44554	9.6956	9.21363	9.08395	9.69777	8.68778	8.69008	8.88317	8.76313	8.66137	8.95386	8.54699	8.52472	8.5359	8.07134	7.65576	8.11826	6.99563	7.58174	7.45873	7.12251	7.19002	7.25451	6.87972	6.5693	6.73422
VIT_00s0213g00010	AAA-type ATPase family	8.51186	8.47659	8.54629	8.91285	9.14629	8.82704	8.8634	8.92469	9.04571	8.89424	9.01667	8.85059	9.39317	8.89285	9.16459	9.22817	9.41709	9.15693	9.39564	9.61471	9.40745	9.68621	9.63339	9.57855	9.64966	9.26703	9.23731
VIT_14s0066g02080	AAA-type ATPase family protein	7.71195	7.62924	7.79016	7.27679	7.73943	7.42283	7.11891	7.12857	7.41089	7.11249	7.28294	7.24406	7.36409	6.96817	7.17967	6.69732	6.84002	7.1304	6.05466	6.27698	6.09808	6.06564	6.04172	6.0174	5.87129	6.68834	5.8281
VIT_13s0067g00720	AarF domain containing kinase	10.19	10.0632	10.3065	10.6772	10.9573	10.6896	10.7981	10.7902	10.5695	11.0489	11.1976	11.0524	11.1798	11.0001	11.0928	11.4331	11.7031	11.4363	11.0083	11.1136	10.7192	11.637	11.4653	11.2703	11.016	10.5797	10.8269
VIT_17s0000g10260	AarF domain containing kinase	12.5312	12.501	12.5607	12.6933	12.4802	12.5649	12.2963	12.3486	12.5425	12.2512	12.1047	12.2225	12.2955	12.2428	12.2694	12.384	12.0937	12.4318	12.2935	12.5604	12.6343	11.6543	11.639	11.6236	11.6791	11.8114	11.592
VIT_00s0203g00100	AarF domain-containing kinase ABC1	11.5045	11.3268	11.6627	11.9385	11.9232	11.8907	11.9824	11.848	12.0531	11.9824	12.0539	11.9896	11.8001	11.8416	11.821	11.8462	12.1503	11.9259	12.0397	11.8901	11.6015	12.8031	12.8076	12.8122	12.5204	12.2146	12.3212
VIT_17s0000g02680	ABA glucosidase	8.89789	8.81844	8.97319	8.84503	9.21658	9.28708	10.1336	10.4097	10.0039	8.89519	9.02692	9.0563	10.0029	10.2135	10.112	8.79855	8.94334	8.98133	10.491	10.2824	9.96022	9.625	9.98495	10.2728	10.7723	11.26	10.6579
VIT_18s0001g10450	ABA-responsive element-binding protein 2 (AREB2)	14.297	14.2198	14.3703	14.1145	14.0738	14.1608	13.809	13.7821	13.9473	13.8178	13.7635	13.8263	13.771	13.5325	13.6567	14.0148	13.8646	13.9942	13.5274	13.6264	13.5944	13.6185	13.5358	13.448	13.4633	13.3403	13.3194
VIT_08s0007g02530	ABA-responsive protein (HVA22) HVA22J	6.4667	6.42314	6.50899	6.81628	6.90402	7.01452	6.03708	6.41224	6.24487	7.17597	7.35944	7.36152	7.14664	7.62988	7.4084	7.26204	7.81292	7.75677	8.49805	7.65902	7.04784	8.33135	8.45434	8.56767	8.77452	8.3662	8.53182
VIT_18s0001g14100	ABA-responsive protein (HVA22)HVA22H	10.4691	10.4528	10.4853	10.5811	10.3135	10.5514	10.5579	10.4139	10.3683	10.1032	10.1102	10.174	9.83583	10.0473	9.94541	9.7303	10.1423	10.1058	9.8656	9.60598	9.30701	9.96452	9.93166	9.89803	9.87324	9.45031	9.62379
VIT_01s0026g02190	ABA-responsive protein (HVA22c)	11.8315	11.6536	11.9899	11.7531	11.472	12.0581	12.1305	11.5548	11.753	11.6683	11.6193	11.7642	10.9621	11.1939	11.0826	10.6207	10.7737	10.6942	9.60956	9.71519	10.6026	8.97096	9.0663	9.15572	8.16147	8.03339	8.27562
VIT_11s0052g00540	ABC protein 3 ATNAP3 non-intrinsic	14.0265	14.0146	14.0383	14.0632	13.4777	13.9895	13.5461	13.4004	13.9147	13.4174	13.0588	13.4427	12.6278	12.7785	12.7051	13.3805	12.7196	13.5853	12.3746	12.7786	12.1998	12.1969	12.2425	12.2868	11.7805	11.7179	11.7081
VIT_02s0012g01050	ABC protein 6 non-intrinsic	12.5084	12.4982	12.5186	12.7663	12.6078	12.8014	12.4221	12.6184	12.591	12.4724	12.3997	12.4633	12.27	12.3167	12.2936	12.4891	12.387	12.4078	12.121	12.2729	11.9773	12.102	12.1633	12.222	12.0933	12.3007	12.013
VIT_07s0031g01640	ABC Transporter (VvGCN3 - VvABCF3)	13.9701	13.9126	14.0254	13.6487	13.4393	13.8338	13.5062	13.7946	13.6828	13.2488	13.1438	13.3161	13.2805	13.1342	13.2092	13.2933	13.1422	13.3075	12.8979	13.4093	13.5095	12.9871	12.8702	12.7429	12.9152	12.5118	12.4612
VIT_18s0076g00380	ABC Transporter (VvGCN5 - VvABCF5)	13.4344	13.376	13.4906	13.6793	13.684	13.5701	13.8356	13.8249	13.818	13.8186	13.7996	13.7667	13.9696	13.9336	13.9517	13.8696	13.7905	13.7608	14.0839	13.963	14.1124	14.1751	14.1417	14.1075	14.033	14.2034	14.1612
VIT_05s0020g00890	ABC Transporter (VvMDR10 - VvABCB10)	11.1333	10.9351	11.3076	12.035	11.8332	11.8127	11.1493	10.8395	11.4316	11.294	11.2261	11.2293	9.36327	9.40528	9.38443	10.8081	10.8755	10.93	9.5547	9.448	9.3622	10.0199	10.1572	10.2826	9.67302	9.08576	8.88611
VIT_06s0004g04100	ABC Transporter (VvMDR13 - VvABCB13)	8.46028	8.46996	8.45052	8.04503	8.32793	7.7532	8.18114	8.26944	7.83231	8.04602	8.28871	7.96659	7.62489	8.10508	7.88487	7.81106	8.49601	7.75699	8.64983	7.90969	7.83807	9.11087	9.10978	9.10869	9.90314	9.30241	9.73241
VIT_07s0005g02660	ABC Transporter (VvMDR14 - VvABCB14)	10.9139	10.7577	11.0548	9.65676	9.36234	9.30856	8.83099	9.05761	9.01159	9.68609	9.71151	9.63924	8.58411	8.75882	8.67411	8.7787	9.33715	8.98583	9.90388	9.01461	8.83295	10.8873	10.8537	10.8194	10.2277	10.3591	10.655
VIT_08s0007g05060	ABC Transporter (VvMDR17 - VvABCB17)	12.7125	12.5951	12.821	13.0101	12.8781	13.2022	13.2375	13.1115	13.3442	12.6314	12.6161	12.6988	12.5399	12.5397	12.5398	12.1787	12.3135	12.1908	11.6767	11.9892	11.846	10.4339	10.7769	11.0538	11.0682	11.2347	10.575
VIT_09s0002g00750	ABC Transporter (VvMDR9 - VvABCB9)	6.50569	6.64387	6.35285	6.69752	7.22835	6.5367	6.35402	7.13331	6.47144	6.66352	6.91243	6.71194	7.41832	7.68852	7.55974	6.86382	7.19639	7.14218	7.29212	7.19151	6.73281	9.18479	9.16943	9.15391	8.55224	8.62205	8.51434
VIT_01s0010g02440	ABC Transporter (VvMRP1 - VvABCC1)	5.49306	5.53854	5.4461	5.66512	6.03851	6.20218	5.52235	4.98808	6.36559	8.72492	7.94516	8.8347	7.185	7.70846	7.47034	10.5209	9.5461	10.6259	5.54845	4.47466	4.92785	6.68752	6.58252	6.46928	5.50318	5.28381	5.47709
VIT_02s0025g00900	ABC Transporter (VvMRP11 - VvABCC11)	13.7181	13.6667	13.7677	14.0934	13.9457	14.0434	13.7956	13.8956	13.9863	13.9123	13.9396	13.9369	14.0073	13.8638	13.9374	14.0662	14.29	14.1991	14.1357	14.0926	13.8808	14.4317	14.4309	14.4301	14.3229	14.2827	14.0457
VIT_10s0003g04470	ABC Transporter (VvMRP20 - VvABCC20)	11.5196	11.5833	11.4529	11.6812	11.4986	11.9246	11.181	11.4073	11.5661	11.3061	11.3008	11.3794	10.9537	11.1786	11.0706	10.8294	11.085	10.768	11.0486	11.0343	11.1454	9.75354	9.87269	9.98274	10.4076	9.89992	9.95132
VIT_16s0050g02480	ABC Transporter (VvMRP24 - VvABCC24)	14.3151	14.3453	14.2842	14.4323	14.1733	14.1947	14.059	14.1752	14.1835	14.047	13.911	13.9134	13.8813	13.8205	13.8512	14.0488	13.8224	13.8053	13.5281	13.7041	13.5694	13.6111	13.7209	13.8229	13.248	13.4152	13.3716
VIT_19s0015g00020	ABC Transporter (VvMRP3 - VvABCC3)	8.43762	8.46294	8.41185	9.4958	8.72222	9.64142	9.31835	9.51138	9.79004	10.2899	10.0322	10.277	10.0039	10.5138	10.2813	10.8543	10.3789	10.7564	10.633	10.6638	11.1571	10.7228	10.5224	10.2896	10.1518	10.3272	10.5188
VIT_09s0018g00310	ABC Transporter (VvMRP7 - VvABCC7)	10.7313	10.6869	10.7744	10.17	9.66602	9.97702	9.3582	9.17395	9.85164	9.60832	9.44297	9.49784	9.50656	9.42405	9.46589	9.52918	9.53229	9.35083	8.87993	9.39453	9.10253	9.43992	9.4479	9.45584	9.70797	8.96393	9.19837
VIT_05s0102g01210	ABC Transporter (VvNAP1 - VvABCI1)	13.0661	13.0889	13.0429	13.0249	12.8593	12.9452	12.919	12.6854	12.7474	12.7513	12.7264	12.7562	12.4779	12.5946	12.5374	12.6505	12.7441	12.7671	12.4998	12.648	12.7081	12.7923	12.7978	12.8032	12.835	12.7761	12.737
VIT_09s0002g05570	ABC Transporter (VvPDR15 - VvABCG45)	6.47778	7.01929	5.60078	6.87407	7.74782	6.34697	6.13463	6.77653	7.09883	7.82544	7.74128	7.70345	7.02092	7.27574	7.15395	8.48465	7.70839	8.32436	8.84506	8.48665	8.98246	9.22098	9.36118	9.48894	8.39084	8.9304	8.75073
VIT_09s0002g05590	ABC Transporter (VvPDR16 - VvABCG46)	9.7856	9.77878	9.79239	10.367	11.146	10.0221	9.23282	9.81449	10.2097	11.461	11.4473	11.3924	10.931	10.8405	10.8865	12.0205	11.5994	11.9338	12.3825	12.2232	12.2374	12.952	13.0714	13.1817	12.4978	12.7332	12.6345
VIT_05s0020g00680	ABC Transporter (VvPDR17 - VvABCG47)	10.8772	10.7114	11.0259	8.71224	8.20761	8.85162	9.21273	9.45516	8.89353	7.67805	7.59705	7.7968	7.73793	7.70245	7.7203	6.4876	7.39922	6.87622	6.87832	7.21331	6.53098	6.15174	6.02077	5.87671	6.22885	5.68135	6.39233
VIT_06s0061g01490	ABC Transporter (VvPDR20 - VvABCG50)	11.1418	11.5402	10.5896	9.88636	11.3773	9.9029	10.5822	11.3836	10.9887	10.4966	10.8114	10.4524	10.529	9.95337	10.2697	10.3117	9.91663	10.0841	9.31257	9.83037	9.5906	8.00138	8.1287	8.24568	8.27254	8.34101	8.80609
VIT_06s0061g01480	ABC Transporter (VvPDR21 - VvABCG51)	12.8079	12.8456	12.7693	12.8765	12.5651	12.7384	12.8314	12.6826	13.064	12.5774	12.441	12.511	12.2239	12.3121	12.2687	12.3855	12.1689	12.2698	11.0407	11.8527	11.0912	10.7756	10.8241	10.871	10.5372	10.2752	10.16
VIT_13s0074g00690	ABC Transporter (VvPDR26 - VvABCG56)	13.877	13.9426	13.8083	13.564	12.9579	13.5122	13.2323	13.4695	13.2807	13.101	12.7106	13.0276	12.9123	13.0528	12.9842	13.1657	12.2908	12.9427	12.5328	13.2606	13.3017	11.4167	11.6899	11.9195	11.4641	12.3131	11.7015
VIT_02s0087g00770	ABC Transporter (VvRLI1 - VvABCE1)	13.2097	13.197	13.2223	13.3179	13.3803	13.1665	13.2138	13.2711	13.1858	13.3599	13.3587	13.2781	13.3951	13.3194	13.3577	13.3926	13.3259	13.2063	13.3663	13.507	13.4406	13.7629	13.7317	13.6999	13.6408	13.6673	13.6852
VIT_14s0108g00710	ABC Transporter (VvSMC1)	5.97192	6.03764	5.90307	6.38162	6.7195	6.19699	7.98615	7.49525	7.13451	6.34161	6.64161	6.46529	7.53386	8.21317	7.91313	5.72804	6.72768	6.52443	7.62721	7.62856	8.09671	7.58098	7.50302	7.42061	8.53643	7.63307	7.80292
VIT_00s0291g00100	ABC Transporter (VvTAP1 - VvABCB21)	12.0492	11.9112	12.1751	11.6909	11.2515	11.6518	11.0723	11.177	11.4052	11.2227	11.0605	11.1517	10.9362	10.883	10.9099	11.0769	10.974	10.8053	10.6996	11.0455	10.3096	10.9759	10.8986	10.8168	10.7549	10.101	10.4875
VIT_14s0066g00550	ABC Transporter (VvTAP4 - VvABCB24)	9.85926	9.75486	9.95661	9.45008	8.97336	9.8121	9.39491	9.23907	9.51665	9.046	8.98587	9.23356	8.59455	9.06551	8.84917	8.62731	8.98282	8.93514	8.97547	9.02583	8.64772	8.31684	8.25389	8.18806	8.36124	8.16184	8.01793
VIT_03s0017g01290	ABC Transporter (VvWBC13 - VvABCG13)	11.7403	11.8598	11.61	11.7078	11.6809	11.8653	12.0179	11.9441	12.4464	12.3212	12.0541	12.3615	13.3165	13.1603	13.2405	12.913	12.075	12.9489	13.3345	13.7098	13.8295	12.401	12.7562	13.041	13.2487	13.6193	13.0752
VIT_07s0031g02550	ABC Transporter (VvWBC17 - VvABCG17)	10.7546	10.416	11.0286	9.10546	7.5734	8.81739	8.68265	8.14574	8.81215	7.51594	6.65965	7.326	6.13898	7.16692	6.74263	5.3697	6.20927	5.66499	5.68622	6.57944	6.42218	5.93609	6.44449	6.81966	6.1165	5.5634	5.37967
VIT_00s0625g00020	ABC Transporter (VvWBC2 - VvABCG2)	7.16632	6.76691	7.47879	5.27255	5.15436	5.24465	4.32481	4.585	4.0564	4.71065	4.75074	4.87594	4.69666	4.65229	4.67464	4.51938	4.85427	5.18542	3.95089	4.81591	4.3575	4.84759	4.8063	4.7638	4.23479	4.45673	4.89273
VIT_08s0040g02840	ABC Transporter (VvWBC21 - VvABCG21)	10.051	9.70769	10.3281	9.99684	9.70091	9.95855	10.1665	9.40609	9.53174	8.94828	8.71905	8.94894	8.50885	8.84455	8.68644	7.43636	6.17834	7.65015	7.95256	7.3393	6.56078	7.14217	7.39551	7.61093	6.50308	6.91392	6.24643
VIT_08s0040g01620	ABC Transporter (VvWBC22 - VvABCG22)	6.0637	6.08821	6.03878	6.47278	6.79272	6.8083	6.79074	6.97263	7.08045	6.53681	6.62308	6.61703	7.81974	7.65466	7.73956	6.74532	6.75649	6.71793	7.66073	7.6736	7.42101	6.62771	7.42092	7.9298	8.43865	8.47587	8.27569
VIT_16s0050g01620	ABC Transporter (VvWBC23 - VvABCG23)	12.3217	12.0372	12.5593	12.7954	12.5523	12.5517	11.6151	11.2967	11.7075	11.7762	11.6861	11.6626	9.67366	9.8482	9.76357	10.5019	10.7338	10.5432	7.83709	8.07738	7.4202	8.52697	8.58367	8.63822	6.38342	4.90425	5.25948
VIT_06s0061g00350	ABC Transporter (VvWBC24 - VvABCG24)	11.8093	11.6772	11.9303	11.8399	11.8001	11.922	11.9636	11.8116	11.8047	11.565	11.6782	11.5816	11.7364	11.6926	11.7147	11.224	11.7656	11.1785	11.1704	11.243	11.3203	10.1778	10.4461	10.6722	10.6741	10.7858	10.303
VIT_13s0067g03750	ABC Transporter (VvWBC27 - VvABCG27)	9.86442	9.49936	10.1555	9.17061	8.60527	8.95776	8.77277	8.21619	8.33748	8.47172	8.24765	8.38831	7.2474	7.43306	7.34322	6.67198	6.40113	6.66165	6.79486	6.33487	5.76242	5.88944	6.24475	6.52961	6.14408	6.05093	5.44628
VIT_02s0087g00840	ABC Transporter (VvWBC29 - VvABCG29)	12.1278	11.8948	12.3283	9.34455	8.93811	9.32645	9.48282	9.41366	8.67377	8.37846	8.2932	8.43689	8.52324	9.00751	8.7856	6.98608	7.7142	7.56905	8.61455	8.32163	8.00798	7.9923	8.12963	8.25501	7.7168	7.75799	7.6185
VIT_06s0009g03380	ABC Transporter (VvWBC30 - VvABCG30)	7.31117	7.15156	7.45486	6.59266	6.17582	6.94777	6.39684	6.34314	6.26396	6.21126	6.12969	6.40951	5.39022	5.80706	5.61364	4.88992	5.23173	5.53516	4.99298	5.04973	5.05651	5.30521	4.92409	4.40466	5.2434	4.30496	5.13144
VIT_01s0011g02730	ABC Transporter (VvWBC8 - VvABCG8)	10.2196	9.80047	10.544	8.33625	7.04981	6.8519	8.78357	7.96307	7.30499	7.26703	6.71666	6.64563	6.25036	7.17475	6.78536	6.1004	5.99794	5.92323	7.03115	6.77727	6.56871	5.46019	5.71586	5.93297	6.47054	7.2325	6.72935
VIT_19s0014g01540	ABC Transporter (VvWBC9 - VvABCG9)	7.99354	7.53165	8.34287	6.59547	6.39251	6.64611	6.90025	6.2609	6.20701	6.3894	6.33555	6.46089	5.40297	5.91308	5.68046	4.76074	4.78214	5.34663	5.35279	5.27474	4.45606	5.04152	4.69582	4.24027	4.97242	4.78368	4.92869
VIT_00s0214g00070	ABC transporter C member 9	6.37228	6.26381	6.47316	6.7513	6.2957	6.38961	5.82068	5.57249	6.86041	9.2606	8.198	9.16298	7.89856	8.43152	8.18951	11.0398	9.74078	10.943	5.97973	5.29534	5.28836	6.89194	6.76216	6.61954	5.85628	6.1708	6.60684
VIT_02s0012g02770	ABC transporter g family pleiotropic drug resistance 12 PDR12	7.45751	7.42429	7.48997	7.77259	7.47718	7.43107	7.86467	7.94798	7.96394	7.74403	7.69313	7.68167	8.19343	7.99926	8.09961	7.98632	8.04627	8.04111	8.53527	8.76574	9.06567	8.15244	8.05796	7.95685	8.94392	8.55686	8.57551
VIT_11s0016g04590	ABC transporter g family pleiotropic drug resistance 12 PDR12	12.0846	11.8614	12.2778	9.58297	9.95904	9.22017	10.2878	10.1777	9.17105	8.79225	9.08878	8.64169	9.14974	9.23074	9.19081	7.39988	8.43101	7.35467	9.60078	8.87275	8.5224	8.31381	8.19989	8.07619	10.0165	9.19049	9.49192
VIT_06s0061g00240	ABC transporter G member 7	11.69	11.4574	11.8903	11.6911	10.4448	11.6153	10.2091	10.1669	11.2192	10.6255	9.93872	10.6385	9.71466	10.1323	9.93854	10.1791	9.4063	10.4363	7.75928	9.1081	9.19056	7.11379	7.57023	7.91645	8.10255	8.30693	7.08989
VIT_19s0014g02430	Aberrant lateral root formation 5	9.57327	9.56715	9.57936	10.6717	11.0137	10.4321	10.9636	10.761	10.6245	11.4756	11.5212	11.3855	10.8937	10.808	10.8515	11.4798	11.4438	11.2387	11.2598	10.8057	10.5585	11.0651	11.0208	10.9752	10.365	10.2954	10.8942
VIT_00s1239g00010	Abhydrolase domain-containing protein	7.99268	8.16145	7.80153	7.19027	7.96861	8.65289	8.76869	8.57505	8.19168	7.38224	7.61675	7.90059	6.32964	7.28413	6.88442	6.70695	6.88037	7.09271	5.55042	6.34498	6.81716	5.36518	5.37717	5.38905	5.75367	5.03967	5.85662
VIT_00s0983g00010	Abhydrolase domain-containing protein	10.2105	10.021	10.378	11.0582	10.183	10.8102	10.7743	10.4227	10.5581	10.0382	9.69003	9.95042	7.98107	8.55547	8.29667	8.8168	9.01956	9.07544	7.27766	7.90801	7.58266	7.30152	7.22724	7.14893	6.98095	5.93787	6.49457
VIT_18s0001g13610	Abhydrolase domain-containing protein 5	11.8861	11.9109	11.8609	11.7989	11.8367	12.0624	11.7593	11.8816	11.711	12.0158	12.0315	12.1009	12.2105	12.1406	12.176	12.0332	12.0626	12.1306	11.9574	11.8336	12.022	12.521	12.3518	12.16	12.616	12.3131	12.5239
VIT_11s0016g03180	ABI1 (ABA insensitive 1)	12.8809	12.8438	12.9172	12.6223	12.3066	12.5372	12.4464	12.4672	12.6193	12.389	12.2164	12.3525	12.5852	12.3139	12.4559	12.675	12.3877	12.6359	12.0389	12.3923	12.4829	12.3093	12.0424	11.7146	11.2914	10.8078	10.8034
VIT_07s0129g00610	ABI3-interacting protein 2	10.2608	10.2074	10.3122	10.8157	10.6474	10.59	10.6161	10.5251	10.6227	10.6227	10.6137	10.5552	10.6358	10.6173	10.6266	10.7437	10.8719	10.7206	10.9363	10.8284	10.089	11.2999	11.4374	11.563	11.522	11.6781	11.6107
VIT_04s0008g02310	ABI3-interacting protein 2, AIP2	7.68378	7.36598	7.94405	7.96187	7.90014	7.92517	7.61159	7.32496	7.91026	7.87239	7.91747	7.93499	8.01306	7.60086	7.82163	8.12528	8.3193	8.35337	8.54198	8.26034	8.51771	9.00047	8.92492	8.8452	8.5277	8.44481	8.33522
VIT_16s0098g01720	Abl interactor 2 (ABIL2)	12.5926	12.575	12.61	12.3395	12.5802	12.5724	12.9688	12.8798	12.634	12.33	12.484	12.4185	11.9855	12.1456	12.0678	11.881	12.3309	12.0251	11.8042	11.8207	11.5906	10.9811	11.0883	11.188	11.7554	11.4911	11.4953
VIT_02s0025g02020	Abl interactor 3 (ABIL3)	12.2784	12.237	12.3186	11.8439	10.8212	12.0277	11.5298	11.4583	11.5594	11.3227	10.9737	11.3731	11.1561	11.4672	11.32	10.6798	10.3501	10.5556	10.8164	11.3849	11.3845	10.0213	9.904	9.7763	11.0901	10.3843	10.5755
VIT_15s0048g00550	Abnormal floral organs	13.2583	13.1337	13.373	12.7988	11.8853	12.7892	12.7113	12.2417	12.7958	11.7911	11.3702	11.8295	11.6336	12.0077	11.8328	10.5164	10.2533	10.8872	10.2098	10.8901	10.3881	8.99741	9.64645	10.0925	8.93102	9.60437	8.53006
VIT_02s0154g00070	Abnormal floral organs	11.5067	11.3735	11.6286	11.6397	11.1388	11.6737	11.6945	11.3067	11.595	10.9281	10.7246	10.9873	10.3497	10.8722	10.6345	9.7352	9.57598	10.1069	9.22946	9.56589	9.89593	7.59671	8.31934	8.79858	7.90965	8.64539	7.70091
VIT_14s0068g00300	ABRC5	12.6697	12.7111	12.6271	12.6179	12.7575	12.6513	12.7596	12.7677	12.7412	12.6509	12.6147	12.6447	12.42	12.4022	12.4111	12.9631	12.712	12.9159	12.6995	12.6754	12.3744	12.9697	12.9789	12.9881	12.5196	12.3699	12.3924
VIT_02s0087g00710	Abscisic acid 8` hydroxylase (CYP707A1) (VvA8H-CYP707A1)	9.29487	8.97284	9.55797	11.9945	11.67	12.5688	10.8855	10.6742	12.2188	12.5611	12.2787	12.6989	12.6121	12.7267	12.6705	12.772	11.7814	12.8579	11.3932	12.4675	12.0693	11.8684	12.1655	12.4118	10.923	11.3471	10.6652
VIT_18s0001g10500	Abscisic acid 8` hydroxylase (CYP707A2) (VvA8H-CYP707A2.3)	11.1046	10.8794	11.2993	8.51795	7.03838	8.5894	11.4379	10.4791	9.40283	7.02032	6.08549	7.03767	6.68526	6.4766	6.58469	5.72247	5.33211	5.33872	5.23794	6.07829	5.64784	5.21727	5.40857	5.57744	5.78711	5.78398	5.1682
VIT_13s0019g01720	Abscisic acid insensitive 8	12.5863	12.6276	12.5438	13.0898	13.2151	12.7618	12.9864	13.0052	12.9519	12.9628	13.0663	12.8927	13.1573	13.009	13.085	13.0027	13.2572	13.0474	13.1984	13.1923	13.2041	13.7952	13.68	13.5549	13.6507	13.4168	13.4349
VIT_04s0008g00890	Abscisic acid receptor PYL2 RCAR14	5.74078	5.557	5.90377	6.56276	5.61362	6.33078	5.75422	5.79758	5.50749	6.03435	5.61847	5.86258	5.77179	6.03313	5.90837	5.91713	5.33418	5.49321	6.85148	6.70582	6.62185	7.24865	7.71947	8.07387	9.12837	10.15	9.20815
VIT_15s0046g01050	Abscisic acid receptor PYL9 RCAR1	11.3248	11.2657	11.3815	12.2612	12.2238	12.1161	11.6763	11.5022	11.6969	12.4238	12.4983	12.4043	11.2191	11.5629	11.4012	12.0256	12.415	12.0849	12.2434	11.8153	11.4845	12.5874	12.8154	13.0122	12.7703	12.7127	12.5265
VIT_18s0041g02430	abscisic aldehyde oxidase (AAO3) (VvAAO3)	11.17	11.2331	11.104	10.7094	11.0769	10.7353	10.6154	11.1375	11.0296	10.6526	10.7116	10.6535	10.8246	10.3989	10.6274	10.8296	10.6466	10.8086	10.3878	10.8007	10.735	9.61943	9.80783	9.97444	9.99105	10.1431	10.1594
VIT_06s0004g00650	Accelerated cell death 1 ACD1	9.95591	10.42	9.26758	9.05916	10.3344	9.56694	9.45162	10.0832	10.1892	9.6047	9.73105	9.57675	9.59025	9.58906	9.58966	9.95948	9.03076	9.47339	8.32267	9.22542	9.25915	6.83759	7.26299	7.5911	7.42672	7.82067	7.49908
VIT_06s0004g00630	Accelerated cell death 1 ACD1	9.82536	10.4742	8.61486	8.844	10.7273	9.79956	9.84094	11.0554	10.2225	10.2642	10.374	10.212	9.89824	9.86788	9.88314	10.5599	9.37277	9.81916	9.26003	9.8668	10.6953	6.05613	6.4326	6.73089	6.84229	7.47963	7.29164
VIT_06s0004g00670	Accelerated cell death 1 ACD1	10.3557	11.022	9.07992	10.151	11.3551	10.0823	10.195	11.0574	10.691	10.3086	10.4276	10.1112	10.1623	9.95543	10.0626	10.7365	9.36632	10.1171	9.09316	10.0666	9.96616	6.51002	6.89836	7.20403	7.45666	7.98652	7.70298
VIT_06s0004g00610	Accelerated cell death 1 ACD1	14.4648	14.5898	14.3279	14.1426	13.8593	14.1017	13.9872	14.3116	13.9023	13.6432	13.4753	13.6428	13.3702	13.6218	13.5015	13.4869	13.1493	13.5477	13.0786	13.6444	13.381	12.2634	12.4488	12.6131	12.4866	12.4691	11.9436
VIT_06s0004g00640	Accelerated cell death 1 ACD1	11.268	11.7178	10.611	11.2938	12.2302	11.5307	11.4591	12.1755	11.7442	11.0226	11.3145	11.0933	10.902	10.9993	10.9515	11.0842	10.7672	11.0639	9.46177	10.5012	9.91406	7.01162	7.20501	7.37551	7.74515	7.59245	7.32725
VIT_06s0004g00620	Accelerated cell death 1 ACD1	12.4242	12.6456	12.1624	12.4672	12.3139	12.677	12.4954	12.6185	12.4927	12.0318	11.9826	12.1731	11.7256	11.905	11.8181	11.6558	11.6599	11.9888	10.4807	11.3428	11.3532	7.57433	7.90143	8.1679	8.78583	8.50296	8.35835
VIT_11s0052g00240	Accelerated cell death 11 (ACD11)	8.40021	8.25347	8.53339	5.97978	5.77704	5.80094	5.16396	5.15097	4.69807	7.1285	7.0411	7.13703	4.76589	4.72307	4.74464	6.18836	5.59393	6.38552	4.90342	4.62352	5.25191	5.71335	5.36898	4.91573	4.31118	5.02453	5.08823
VIT_01s0011g00600	Acclimation of photosynthesis to environment	12.8315	12.8376	12.8253	13.0576	13.1205	13.142	12.8459	12.9482	13.0507	12.7597	12.6751	12.7585	12.6683	12.3133	12.5017	12.963	12.5569	12.8628	12.0361	12.777	12.6717	11.035	11.1281	11.2156	10.3959	10.6062	10.0912
VIT_01s0011g00590	Acclimation of photosynthesis to environment	12.3483	12.1443	12.527	12.3533	11.4799	12.3387	11.9564	11.8257	12.2075	11.6818	11.3807	11.6234	11.4464	11.4841	11.4654	11.149	11.0846	10.8152	10.2164	10.8674	10.4444	8.94898	8.84911	8.7418	8.59381	8.30666	8.26645
VIT_12s0055g00490	Accumulation and replication of chloroplast 5	11.7869	11.6341	11.9251	11.8752	11.6344	11.8849	11.9632	11.9539	11.9814	11.5972	11.5959	11.6132	11.7911	11.7419	11.7667	11.4547	11.7197	11.5116	11.4297	11.5548	11.4896	11.189	11.2066	11.224	11.4498	11.3772	11.1304
VIT_11s0037g00270	Accumulation of photosystem one 2 (APO2)	6.11602	6.30012	5.90493	7.27186	7.15958	7.39156	6.43077	6.61273	6.75206	7.37247	7.53865	7.58518	6.68598	7.22131	6.97833	7.22821	7.92142	7.91807	7.50985	6.97272	6.30372	8.95415	9.03036	9.10275	8.14994	7.86625	7.73668
VIT_17s0000g01310	Acetohydroxyacid synthase 3	6.94518	7.04144	6.84203	7.4341	7.70631	7.20599	6.93541	7.31412	7.24378	7.63149	7.87058	7.47999	7.51299	7.19252	7.36163	8.25803	8.69066	7.97934	7.92338	8.21246	7.24883	9.14	9.10248	9.06396	9.03368	8.10572	8.63117
VIT_17s0000g01320	Acetohydroxyacid synthase 3	7.24017	7.28583	7.19302	8.109	8.16975	7.83851	7.5441	7.60619	7.54264	8.29316	8.42694	8.15748	8.24843	8.23147	8.23997	8.60965	8.96769	8.34517	8.85155	8.71816	8.04238	9.53053	9.4915	9.45138	9.27598	8.92922	9.04172
VIT_15s0046g03340	Acetyl co-enzyme A carboxylase carboxyltransferase alpha subunit	12.3882	12.4497	12.3239	12.6891	12.6959	12.5871	12.8337	12.9336	12.7507	12.4205	12.3896	12.3708	12.3545	12.1385	12.2506	12.3585	12.2153	12.2761	12.221	12.5234	12.1292	11.4368	11.4886	11.5385	11.8116	11.2274	11.6177
VIT_06s0004g01650	Acetyl-CoA carboxylase, biotin carboxylase	11.6864	11.6758	11.6969	11.6148	11.638	11.5655	11.767	11.65	11.7595	11.522	11.5907	11.5528	11.1609	11.3589	11.2633	11.3993	11.6548	11.5794	11.3846	11.159	11.3511	12.0806	12.221	12.349	12.0714	12.0845	12.0891
VIT_06s0004g01770	Acetyl-CoA carboxylase, biotin carboxylase	11.3072	11.3546	11.2582	10.9364	11.1729	10.9064	11.1476	11.2538	11.1914	10.7875	10.8813	10.8059	11.1367	11.2995	11.2204	10.6803	10.7868	10.7915	11.3509	11.2584	11.1327	11.7183	11.9251	12.1059	12.0766	12.2388	12.2229
VIT_08s0056g01520	Acetylglucosaminyltransferase	10.5865	10.453	10.7088	11.0367	10.6574	11.027	10.929	10.5649	10.9308	10.4441	10.3482	10.4847	10.7552	10.8107	10.7832	10.239	10.3834	10.4321	10.224	10.3755	9.8683	9.30646	9.67982	9.97615	9.96182	9.89055	9.3987
VIT_19s0027g01790	Acetylornithine aminotransferase	9.8422	9.61278	10.0401	10.5964	10.2616	10.635	9.8447	9.63581	9.95439	10.2054	10.113	10.2775	9.53758	9.4679	9.50316	10.3301	10.3606	10.5385	9.89752	9.7045	9.16435	10.7291	10.8513	10.9639	11.0517	10.9014	10.659
VIT_13s0084g00310	ACI112	13.8383	13.8649	13.8112	13.9326	14.0722	13.9485	13.8113	13.9807	13.838	13.8985	13.8942	13.8746	13.7834	13.5416	13.6676	14.1473	13.9992	14.0504	13.7253	14.0307	13.9548	13.649	13.5304	13.401	13.3728	13.2345	13.1918
VIT_16s0013g01930	Acid phosphatase	12.9785	12.9717	12.9852	12.6395	12.9376	12.6813	13.0008	12.9418	12.8288	12.8108	12.9388	12.8359	13.0418	13.2134	13.1301	12.7316	12.9666	12.7975	13.2587	13.0927	13.0635	13.3881	13.3073	13.2217	13.4497	13.2944	13.4334
VIT_08s0056g00630	Acid phosphatase	10.0956	9.60351	10.4619	6.80377	8.30426	5.12205	6.64553	5.67557	5.75103	6.64565	7.29052	6.35812	5.47932	4.91149	5.22316	5.24949	5.89178	5.41175	5.32413	5.1126	5.08186	5.63292	5.70132	5.76662	5.24223	5.19993	5.39367
VIT_07s0005g04130	Acid phosphatase class B	12.8945	12.7755	13.0045	13.3232	13.2895	12.9764	13.5573	12.9172	12.9214	13.0156	13.0665	12.9269	12.0558	12.4472	12.2647	11.9705	12.4095	12.0459	11.4325	11.8487	12.5202	9.86286	9.80736	9.74963	10.3852	11.0344	10.552
VIT_05s0020g00780	Acidic 82 kDa protein	11.1751	11.1828	11.1675	11.2605	10.8362	10.8857	11.1127	10.7961	10.9184	11.2121	11.1933	11.1592	11.1547	11.5016	11.3386	11.0984	11.3961	11.2363	11.565	11.5497	11.524	11.8714	11.8139	11.7541	11.9548	11.5624	11.6837
VIT_15s0046g01590	Acidic chitinase III	9.1783	9.30871	9.03492	9.25432	10.6847	9.28501	8.92165	9.85724	9.1544	10.6167	10.9178	10.6734	10.5082	10.9247	10.7315	10.9811	11.2548	11.142	11.7616	11.5525	11.039	11.9637	11.9292	11.8938	11.3628	11.254	11.2455
VIT_15s0046g01610	Acidic endochitinase (CHIB1)	6.9847	7.22879	6.69072	6.48378	8.06267	7.17263	6.46295	7.46382	6.63111	8.37294	8.31487	8.3251	8.1353	8.47856	8.31711	9.04223	8.21446	8.74545	9.10676	9.22703	9.03183	8.71562	8.79364	8.86766	8.33218	8.34149	8.98887
VIT_03s0063g02310	Acidic leucine-rich nuclear phosphoprotein 32 member B	12.2287	12.2894	12.1652	12.4234	12.3217	12.5746	12.6647	12.4955	13.0138	12.6034	12.5882	12.6799	13.0685	12.941	13.0061	12.9126	12.9335	13.0462	13.2676	13.2646	13.0366	13.2044	13.2209	13.2372	13.3202	13.3195	13.157
VIT_01s0244g00030	ACP4 (Acyl carrier protein 4)	10.7004	10.6435	10.7551	11.083	10.7669	11.3667	11.4546	11.0796	11.1126	11.214	11.1999	11.3062	10.3856	11.0483	10.7547	10.0483	10.4437	10.246	10.6641	10.6716	11.3491	9.6962	9.86369	10.0137	9.87109	10.0859	9.71166
VIT_10s0003g00340	ACR4 (Arabidopsis CRINKLY4)	6.63924	6.46054	6.79823	6.16213	5.94363	6.2523	5.74345	5.5808	6.23246	5.51436	5.44265	5.50008	5.32227	5.58807	5.46129	5.45635	5.49521	5.2283	5.27709	4.90163	4.78085	4.91248	5.28257	5.57684	5.23862	5.62349	5.32801
VIT_18s0001g15000	ACT domain containing protein (ACR4)	12.9352	12.9977	12.8697	12.6438	12.6023	12.747	12.6903	12.7856	12.4908	12.2913	12.2754	12.3663	12.2506	12.485	12.3725	11.7309	11.714	11.9637	12.016	12.0915	11.8002	11.5251	11.7049	11.8647	11.9896	12.1933	11.8288
VIT_01s0146g00100	ACT domain containing protein (ACR4)	11.1575	11.0373	11.2684	11.4984	11.5914	11.3352	11.3832	11.2787	11.4053	11.5847	11.6995	11.5795	11.6544	11.8106	11.7346	11.5774	11.922	11.6974	12.2302	11.9767	12.0883	12.4303	12.4692	12.5071	12.4003	12.3745	12.3017
VIT_09s0018g01780	ACT domain repeat 1 (ACR1) uridylyltransferase	11.7123	11.6879	11.7362	11.6528	11.1558	11.9465	11.9245	11.9156	11.9573	11.5971	11.4331	11.725	11.3685	11.7109	11.5498	11.3533	11.1184	11.5691	11.1089	11.2072	11.7151	10.4485	10.5697	10.6815	10.405	10.5297	10.2018
VIT_00s0686g00030	ACT domain repeat 1 (ACR1) uridylyltransferase	6.30607	6.23332	6.37533	4.85611	6.0303	5.83387	5.9814	6.15423	6.62102	5.76044	6.15154	5.98538	6.65326	6.29902	6.48698	5.93486	6.52822	6.12275	8.04486	7.69626	6.10843	7.33063	7.8869	8.28737	8.8144	9.21376	9.28556
VIT_00s0471g00050	ACT domain repeat 1 (ACR1) uridylyltransferase	4.95171	5.09431	4.79344	4.65551	4.49214	4.27723	4.25509	4.95204	4.91667	4.58053	4.39468	4.41831	4.56462	4.55439	4.55951	5.06893	4.62624	4.86793	6.22106	6.61174	4.88014	6.24941	6.49585	6.70626	7.14953	7.76217	7.13327
VIT_02s0025g05120	ACT domain-containing protein (ACR8)	12.3263	12.3221	12.3304	12.5952	12.7374	12.5188	12.5992	12.4512	12.8782	12.9419	12.9744	12.9204	13.1451	13.0475	13.0971	13.2889	13.2997	13.2675	13.1401	12.8046	12.8212	13.5087	13.2858	13.022	12.6144	12.5225	12.4807
VIT_13s0019g01240	Actin beta/gamma 1	11.4079	11.6061	11.1781	11.5028	11.7831	11.409	11.7776	12.0085	11.7956	11.8763	11.9516	11.8339	11.8808	11.6149	11.754	11.7189	11.7955	11.6063	12.1921	11.9939	12.3185	11.9371	11.8973	11.8563	12.2597	12.5246	12.5676
VIT_12s0178g00200	Actin beta/gamma 1	14.0782	14.0577	14.0985	13.9641	14.2014	13.9589	14.2446	14.3488	14.1983	14.2403	14.3507	14.2744	14.4177	14.3452	14.3819	14.3454	14.5578	14.4718	14.5954	14.5878	14.3618	14.4835	14.5385	14.5915	14.7431	14.6366	14.6795
VIT_17s0000g04010	Actin-related protein 4	11.0415	11.0266	11.0562	11.1449	11.0834	11.2542	11.4366	11.5904	11.4077	11.1755	11.1638	11.2572	11.4648	11.8646	11.6785	11.3607	11.3716	11.5463	11.6703	11.8155	11.8599	11.3425	11.4763	11.5988	11.7051	11.7278	11.5456
VIT_13s0064g00730	Actin-related protein 7	12.3316	12.5081	12.1304	12.2074	12.4903	12.2499	12.5667	12.8241	12.471	12.5793	12.6384	12.5719	12.9538	12.9496	12.9517	12.6559	12.6556	12.5951	13.1665	13.0126	13.1778	12.6216	12.7428	12.8546	13.1126	13.2271	13.3209
VIT_19s0015g01740	Actin-related protein 8	10.9031	10.879	10.9269	10.3477	10.4534	10.3933	10.5969	10.536	10.6422	10.3104	10.3702	10.3726	10.1927	10.3908	10.2952	10.251	10.3819	10.4516	10.1904	10.1679	10.2774	10.5314	10.5617	10.5913	10.5295	10.4374	10.3915
VIT_11s0016g04480	Acyl ACP-thioesterase	12.8783	13.0631	12.6664	12.9212	13.0848	12.6593	12.7149	12.9902	12.6334	12.594	12.6411	12.4995	12.9452	12.7791	12.8645	12.6606	12.6356	12.5968	12.364	12.5838	12.2704	12.2969	12.1965	12.0886	11.9367	11.9671	12.1183
VIT_05s0020g01980	Acyl carrier protein, mitochondrial 3	12.3891	12.2906	12.4812	12.8561	12.8398	12.8986	12.7542	12.7042	13.0393	12.7923	12.8007	12.8115	12.864	13.1666	13.0232	12.9135	12.9597	12.9431	13.0025	13.0822	13.0714	12.8644	12.9415	13.0147	13.1303	13.2066	13.0942
VIT_17s0000g01090	Acyl-(acyl carrier protein) thioesterase	8.63498	8.13358	9.00635	8.09024	6.98134	7.93382	7.67284	6.84523	7.25971	7.40862	6.95627	7.43329	6.63466	7.69009	7.25681	6.71652	6.09616	7.17882	5.43689	5.88374	5.16828	4.8112	5.05882	5.27011	5.74174	5.04877	4.87378
VIT_01s0011g04380	Acyl-(acyl carrier protein) thioesterase	6.29441	6.04246	6.50884	5.23183	6.3265	5.75433	6.07612	6.47737	5.54795	6.01985	6.54902	6.1333	6.2901	6.18216	6.23714	5.85693	7.02556	5.9725	7.23581	6.6671	6.23601	9.52267	9.1936	8.76657	8.8569	8.54084	9.33546
VIT_10s0003g04810	Acyl-[acyl-carrier-protein] desaturase, chloroplastic	9.2557	9.4682	9.00641	9.47096	9.53239	9.38213	9.36332	9.31937	9.43526	9.76731	9.72841	9.75208	9.90935	9.94835	9.92898	10.1971	10.0365	10.2041	10.2454	10.2849	10.3226	9.92029	10.0234	10.1196	10.0384	10.3489	10.098
VIT_06s0004g07380	Acyl-carrier protein S-malonyltransferase	12.4027	12.3891	12.4161	12.767	12.5333	12.7514	12.6029	12.5954	12.6351	12.3177	12.2374	12.3283	12.185	12.2806	12.2336	12.4102	12.3934	12.4686	11.9359	12.1918	11.9649	12.0635	12.0638	12.0642	12.2203	12.1949	11.8745
VIT_13s0019g05290	Acyl-CoA binding	10.7984	10.7516	10.8438	11.3839	11.4589	11.3544	11.1638	11.3481	11.2681	11.1973	11.2156	11.2404	11.6236	11.6367	11.6302	11.3866	11.3743	11.5585	11.1922	11.4612	11.0855	11.3654	11.4658	11.5596	11.8933	11.6487	11.7123
VIT_02s0033g01330	Acyl-CoA binding protein	13.1365	12.9963	13.2643	14.0242	14.0634	14.1464	14.4378	14.11	14.2433	14.6471	14.6387	14.6344	14.7558	14.8584	14.808	14.7089	14.6512	14.5752	14.884	14.8772	15.1828	14.5966	14.6274	14.6577	14.7143	14.9165	14.9224
VIT_11s0037g01390	Acyl-CoA oxidase ACX3	11.1358	11.3861	10.8328	10.7217	11.0736	10.6878	11.3832	11.3905	11.3263	11.2718	11.2993	11.261	11.4814	11.5876	11.5355	11.5362	11.3953	11.5194	12.1271	11.8951	11.74	11.6979	11.6617	11.6245	11.6275	11.9337	11.9247
VIT_16s0022g01150	Acyl-CoA oxidase ACX3	11.9567	12.1389	11.7479	11.3799	11.4357	11.5014	11.7341	11.8451	11.8185	11.7168	11.719	11.7163	11.955	12.1351	12.0479	12.0378	12.0086	11.9535	12.5262	12.2809	12.453	11.8823	11.8538	11.8246	12.1775	12.1473	12.273
VIT_08s0105g00460	Acyl-CoA oxidase ACX4	12.0814	11.9583	12.1949	11.8443	11.8517	11.8243	12.2125	11.994	12.0877	12.1676	12.3097	12.1966	12.3645	12.4965	12.432	12.1338	12.6393	12.2637	12.9905	12.5153	12.3215	13.1728	13.1108	13.046	13.3408	12.8959	13.1684
VIT_02s0025g01410	Acyl-CoA synthetase long-chain member 2	13.4557	13.4595	13.4518	13.0915	13.2278	13.1671	13.1506	13.2867	13.1205	13.1312	13.1956	13.1379	12.9795	12.8976	12.9391	13.0135	13.1422	12.9593	13.1723	13.1294	13.0645	13.7315	13.5892	13.4313	13.5781	13.2668	13.5232
VIT_05s0020g03080	Acyl-CoA synthetase long-chain member 6	12.6766	12.5518	12.7914	12.8249	12.8482	12.6231	12.9022	12.7915	12.8941	12.7788	12.7434	12.7321	12.8463	12.8086	12.8276	12.8868	12.7257	12.8965	12.9669	13.0006	12.9265	13.235	13.2237	13.2123	13.1979	13.2579	13.2265
VIT_04s0079g00790	Acyl-CoA synthetases (Acyl-activating enzyme 11)	8.47656	8.05967	8.7996	6.38527	6.89978	7.83696	6.2273	6.08389	6.10042	8.2861	8.50668	8.46302	6.34999	6.04715	6.2065	7.06647	8.25022	7.24681	6.19253	5.49614	5.28328	8.17125	7.9101	7.591	6.38621	6.53802	6.25822
VIT_06s0004g00740	Acyl-CoA synthetases (Acyl-activating enzyme 18)	11.9998	12.1507	11.8314	11.6055	11.9317	11.624	11.7606	12.1899	11.8206	11.4979	11.6114	11.5366	11.5234	11.4097	11.4676	11.4787	11.5558	11.6112	11.7359	11.6861	11.6361	11.2553	11.2426	11.2297	11.1673	11.3077	11.2864
VIT_16s0050g00870	Acyltransferase	9.6091	9.62157	9.59653	10.2086	10.6992	10.3719	10.1406	10.2011	10.9456	10.0589	9.93508	9.97322	10.5259	10.305	10.4197	10.6819	9.66635	10.2934	10.0476	10.609	10.0073	8.17668	8.42898	8.64365	8.34623	9.48574	8.56517
VIT_00s2300g00010	Acyltransferase	12.6092	12.4159	12.7797	12.0197	11.1935	12.2137	12.5673	12.0771	12.2865	11.086	10.7686	11.231	10.6453	11.2691	10.9907	10.2312	10.3391	10.5736	9.9419	10.0437	9.37425	9.58867	9.72443	9.8485	9.47394	9.12245	9.13895
VIT_01s0011g05810	Adagio protein 1	10.2841	10.5152	10.0089	12.1771	12.5158	12.4631	11.6093	11.7815	11.6513	12.452	12.4048	12.4716	12.0373	11.8171	11.9314	13.1011	12.7397	12.9798	12.9686	12.4761	12.1955	13.1028	13.2154	13.3198	13.0525	13.3246	13.1772
VIT_18s0001g09220	Adenine phosphoribosyltransferase	9.81254	9.80328	9.82174	10.2129	10.429	10.1661	10.4941	10.6255	10.3996	10.4854	10.6804	10.5483	10.3934	10.5428	10.47	10.41	10.9648	10.6917	10.6479	10.5506	10.2996	10.9897	10.9832	10.9767	11.0074	10.6784	10.7809
VIT_04s0008g05620	Adenine phosphoribosyltransferase	9.95383	10.0634	9.83526	9.97475	10.5066	10.3687	10.2089	10.6817	10.5706	10.565	10.723	10.662	10.8418	11.1937	11.0284	10.6696	10.878	10.7602	11.1989	11.185	11.2859	11.1902	11.1655	11.1403	11.1707	10.963	10.7396
VIT_09s0002g07120	Adenine phosphoribosyltransferase	13.0431	12.9825	13.1013	12.7191	12.4965	12.7144	12.8184	12.669	12.533	12.3029	12.2735	12.3142	12.0526	12.2775	12.1694	11.6411	11.8725	11.7203	12.159	11.8925	12.1061	11.9003	11.9465	11.9913	12.1832	12.2324	12.1082
VIT_12s0059g00760	Adenosine 5' phosphosulfate reductase	12.1138	12.1098	12.1177	12.2788	11.9778	11.8068	11.9446	11.8911	12.6459	11.8773	11.8761	11.7446	12.3719	12.1956	12.2864	11.8686	12.1869	11.8932	11.8514	12.1129	11.7969	11.7149	11.8822	12.032	10.752	10.1223	10.3391
VIT_10s0116g00820	Adenosine/AMP deaminase	11.4	11.0673	11.6702	12.8988	12.5	13.2629	12.7719	12.6784	13.0255	13.2772	13.084	13.3685	13.2887	13.5041	13.4004	13.4512	12.9782	13.5022	13.1788	13.7973	13.841	13.3173	13.2895	13.2612	12.9267	13.1713	12.811
VIT_01s0026g01480	Adenosine/AMP deaminase active site	11.7396	11.7566	11.7224	12.2478	12.4109	12.153	12.5206	12.3581	12.4539	12.5436	12.5974	12.4996	12.8015	12.7717	12.7866	12.6591	12.73	12.5653	12.6974	12.8369	12.9487	13.077	12.9536	12.8185	12.6718	12.6792	12.7039
VIT_08s0105g00570	Adenosine/AMP deaminase active site	12.0836	12.0009	12.1618	12.4404	12.6555	12.3479	12.4292	12.4767	12.4602	12.5296	12.5983	12.4942	12.7434	12.5398	12.6452	12.7776	12.8298	12.7297	13.0467	13.1422	13.0016	13.3335	13.285	13.2348	13.2799	13.2131	13.2147
VIT_17s0000g09840	Adenosylhomocysteinase 1	13.8806	13.942	13.8165	14.0648	14.0897	14.1183	14.3275	14.2975	14.2981	14.0648	14.1013	14.1202	14.0892	14.1567	14.1234	14.0927	14.2082	14.2517	14.2548	14.1494	14.044	13.8776	13.9144	13.9504	14.0693	14.1861	14.116
VIT_11s0052g01390	Adenosylmethionine-8-amino-7- oxononanoate aminotransferase	10.5187	10.4589	10.5761	10.6567	10.3842	10.7134	10.6161	10.5087	10.7595	10.3744	10.353	10.4282	10.0894	10.2799	10.1878	10.0059	10.2616	10.1861	9.84833	9.9281	9.84663	9.27333	9.5164	9.72436	9.70772	9.39946	9.11263
VIT_17s0000g01730	Adenylate kinase	11.865	11.729	11.9893	12.3788	12.4923	12.5846	12.6996	12.4765	12.5406	12.7383	12.8006	12.8172	12.7923	12.9876	12.8932	12.7809	12.9306	12.9212	12.9807	12.7672	13.1166	13.1505	13.0367	12.9132	13.1446	13.1317	13.1261
VIT_17s0000g01680	Adenylate kinase family	10.6395	10.4605	10.7988	10.7758	10.3295	10.5825	11.0544	10.8267	11.0205	10.4124	10.4085	10.3905	9.92243	10.1661	10.0494	10.136	10.6232	10.3028	9.94504	10.0036	9.47313	10.3757	10.3276	10.2778	9.91132	9.55681	9.43636
VIT_08s0007g08130	Adenylosuccinate synthetase (ADSS)	12.9505	12.9316	12.9692	13.0061	13.0876	12.9984	13.2061	13.0811	13.0702	13.0934	13.2192	13.1467	13.3146	13.2742	13.2945	12.9758	13.3937	13.2005	13.2222	13.2512	13.1085	13.7769	13.6626	13.5384	13.6263	13.4698	13.5033
VIT_03s0091g00870	Adenylylsulfate kinase 1 (AKN1)	12.004	11.9946	12.0133	12.056	11.535	11.9481	11.8199	11.5248	11.476	11.6275	11.5119	11.613	10.9636	11.1617	11.066	11.3476	11.5126	11.444	11.2618	11.0807	11.0011	11.0213	11.1686	11.3022	11.4023	11.1915	11.093
VIT_11s0065g00450	Adhesion regulating molecule 1 Adrm1 protein	12.235	12.3045	12.1621	12.1972	12.3538	12.198	12.5165	12.5434	12.318	12.6163	12.6493	12.6218	12.517	12.6253	12.5722	12.4919	12.5025	12.5154	12.6412	12.5486	12.7833	12.8493	12.7779	12.7026	12.7749	12.7932	12.9256
VIT_03s0017g01400	Adhesive/proline-rich protein	8.42752	8.38826	8.46574	8.88097	7.88191	9.99301	6.81811	7.00816	7.01542	10.1458	10.0186	10.3619	7.96953	9.28099	8.76942	8.66364	8.01502	9.20516	6.87625	6.92659	7.31679	8.63555	8.81188	8.96899	7.27554	7.10945	6.30847
VIT_12s0028g03380	ADP,ATP carrier protein	14.7472	14.8129	14.6783	14.5241	14.6762	14.5671	14.614	14.6468	14.5349	14.4257	14.4817	14.4687	14.4736	14.4386	14.4562	14.326	14.3854	14.4568	14.39	14.3982	14.5231	14.3387	14.2977	14.2555	14.4065	14.3477	14.3868
VIT_07s0005g02800	ADP-glucose pyrophosphorylase large subunit 2	9.6169	9.32514	9.85946	9.51078	9.39939	9.54532	9.78792	9.50664	9.6385	9.49454	9.54067	9.50633	9.71702	9.87477	9.79805	9.07941	9.4282	9.09531	10.1584	9.85059	10.1974	10.0603	10.2279	10.378	10.7999	10.5486	10.5034
VIT_07s0129g01090	ADP-ribosylation factor	7.29026	7.53546	6.99468	6.5851	6.69604	6.77055	6.8296	7.40418	6.3107	6.43051	6.46209	6.43135	6.13675	5.61752	5.90037	6.25691	6.2562	5.98882	5.78233	5.87995	5.91694	5.16233	5.23928	5.31234	5.50452	5.75647	6.38736
VIT_16s0039g02240	ADP-ribosylation factor B1C	11.7493	11.8476	11.6438	11.6569	11.7867	11.6052	12.0938	11.9289	12.0057	12.0563	12.091	12.0549	12.2315	12.2532	12.2424	11.9636	12.003	11.9983	12.3209	12.2593	12.427	12.0831	12.0132	11.9398	12.0194	12.3588	12.3352
VIT_11s0016g00530	Adrenodoxin ferredoxin 2	10.3537	10.3971	10.309	10.3966	10.3083	10.6109	10.4162	10.1787	10.3784	10.6751	10.6429	10.7785	10.6678	11.0236	10.8566	10.7913	10.7377	10.9957	11.0822	10.9281	11.0399	11.5202	11.4291	11.3317	11.3216	11.1241	10.918
VIT_01s0127g00910	AERO1 (arabidopsis endoplasmic reticulum oxidoreductins 1)	6.38826	6.28546	6.48423	6.77007	7.19958	7.3486	7.4914	6.87711	6.84152	7.31108	7.76198	7.48576	7.77992	8.10525	7.95174	6.90564	8.29966	7.20764	9.68278	8.34629	8.10074	10.2296	9.911	9.50154	10.3328	9.70857	10.2901
VIT_07s0005g01810	Agenet domain-containing protein	12.8313	12.8848	12.7757	12.769	12.5044	12.6464	12.2856	12.4863	12.5289	12.415	12.2939	12.3325	12.1807	12.2586	12.2202	12.4894	12.3335	12.3173	12.313	12.4693	12.1976	12.2325	12.1932	12.1528	12.2606	12.0257	12.2076
VIT_04s0008g05040	Agenet domain-containing protein	11.3938	11.3883	11.3992	11.4336	11.4249	11.2222	11.0826	11.0013	11.1369	11.1278	11.1235	11.0607	11.2055	11.1756	11.1906	11.2525	11.2465	11.2348	11.4142	11.6038	11.2697	11.7555	11.666	11.5707	11.8499	11.5237	11.7051
VIT_19s0015g00160	Agenet domain-containing protein	12.6903	12.7022	12.6783	12.6812	12.4734	12.4966	12.4325	12.6168	12.6288	12.5412	12.4449	12.4488	12.6006	12.489	12.5459	12.7673	12.6245	12.6169	12.4916	12.5458	12.437	13.1464	13.0988	13.0496	13.102	13.0398	12.9657
VIT_19s0014g01400	Agenet domain-containing protein	5.87491	5.76887	5.97369	5.65519	5.78252	6.50126	6.11253	5.56425	5.75131	6.18625	6.04968	6.39691	5.88896	6.34396	6.13432	6.59919	6.04425	6.68019	7.59557	5.91341	6.11785	8.25495	8.19076	8.12358	8.90803	8.71028	9.17152
VIT_08s0007g06710	Aha1 domain-containing protein	14.2212	14.069	14.3588	13.7656	13.3326	13.7624	13.7039	13.4737	13.6306	13.4605	13.2722	13.4452	13.4999	13.3889	13.4455	13.5811	13.3373	13.5279	12.7254	12.9213	12.7379	13.64	13.4215	13.1638	13.0839	12.9659	13.0468
VIT_11s0052g00620	AHA2 (Arabidopsis H(+)-ATPase 2)	12.6091	12.4508	12.7518	13.0122	12.7955	12.3839	11.6753	11.3123	11.5637	12.0786	11.9882	11.8463	9.66342	9.70577	9.68475	11.565	11.6128	11.7201	9.41226	8.83895	8.5108	9.96494	10.0601	10.1494	9.12579	9.13016	9.17576
VIT_02s0012g01030	AL-activated malate transporter 1	6.54007	6.48879	6.58959	5.91326	5.78881	5.73446	6.09734	6.15467	5.83864	6.09606	6.17992	6.16597	7.0312	6.63773	6.84784	5.68304	6.18456	6.16969	6.00008	6.04164	5.86918	5.76688	5.80096	5.83425	6.08451	5.825	6.05052
VIT_09s0002g00340	Alanine aminotransferase 2	12.0205	12.2324	11.7719	12.5123	13.0588	12.6755	12.6687	12.8046	12.6307	12.9399	13.0338	12.9405	12.9673	12.8949	12.9315	13.219	13.1289	13.1112	13.3968	13.4514	13.2452	13.0862	13.0347	12.9812	13.1126	13.4983	13.4443
VIT_08s0058g00930	Alanine--glyoxylate aminotransferase 2 3, mitochondrial	11.6475	11.4857	11.7931	9.07716	8.00523	8.9698	8.38906	7.81135	9.18222	8.28235	7.91749	8.25785	8.1273	8.32404	8.22902	8.06739	8.09359	8.1599	7.74789	7.61622	7.1771	8.38914	8.8159	9.14482	8.73791	7.8526	7.93353
VIT_06s0004g04460	ALB3 (ALBINO 3)	13.1901	13.1979	13.1822	13.2992	13.3749	13.5323	13.1794	13.064	13.2795	13.1362	13.1403	13.224	12.8192	12.9492	12.8857	13.0685	12.9925	13.1489	12.9566	13.1991	13.2821	12.7238	12.7933	12.8596	12.8167	12.6476	12.5709
VIT_18s0001g01160	Alcohol dehydrogenase	10.4812	10.693	10.2329	9.35184	9.80004	10.1216	10.3563	10.6494	10.268	9.62112	9.6215	9.73726	9.5676	9.61529	9.59164	9.37838	8.74252	8.8733	9.0331	9.2823	10.0957	7.88731	7.97314	8.05414	8.03491	8.35881	8.6674
VIT_06s0004g04310	Alcohol dehydrogenase	10.7639	11.0326	10.4334	9.91773	10.7008	10.5354	10.3832	11.0692	10.5148	10.1621	10.3114	10.3312	9.73061	9.6388	9.68543	10.0826	9.79246	10.1513	9.44452	9.40691	9.58842	8.61838	8.49022	8.34956	8.6561	8.75343	8.61046
VIT_14s0068g01760	Alcohol dehydrogenase	12.563	12.6658	12.4523	12.8723	13.0849	12.9459	13.0358	13.1705	12.9684	13.4604	13.4851	13.4697	13.5675	13.6456	13.6071	13.5396	13.4888	13.527	13.7892	13.6779	13.8341	14.1437	14.1373	14.1309	13.9915	13.969	14.1991
VIT_18s0001g15450	Alcohol dehydrogenase 3	12.81	12.7151	12.899	13.3574	13.2408	13.1794	12.9079	12.8572	12.919	13.0344	12.9365	12.9764	12.6396	12.2512	12.4584	13.1883	12.9564	13.1724	12.6457	12.6401	12.6031	12.9583	12.9696	12.9808	12.6443	12.7129	12.5989
VIT_06s0004g04320	Alcohol dehydrogenase 3	11.2389	11.3275	11.1444	11.1769	11.1859	11.464	11.5351	11.4046	11.0541	10.9447	10.9752	11.0755	10.0125	10.4551	10.2507	10.5562	10.6967	10.7682	10.1153	10.007	10.4348	9.16233	9.1555	9.14864	9.57102	8.97601	9.13399
VIT_17s0000g03280	Alcohol dehydrogenase 7	13.4598	13.6461	13.2459	14.0882	14.285	14.012	14.2448	14.1988	14.1658	14.2087	14.2579	14.198	14.1502	14.2011	14.1759	14.1841	14.1903	14.21	14.3169	14.2576	14.4578	13.861	13.9641	14.0604	13.8176	13.9811	14.0991
VIT_07s0005g04600	Alcohol dehydrogenase class III	13.9615	14.0524	13.8644	13.8718	13.9249	13.7855	14.0704	14.1658	13.746	13.7854	13.8439	13.8062	13.6115	13.7641	13.6898	13.4371	13.6513	13.6418	13.6991	13.6528	13.573	13.1412	13.2251	13.3044	13.4906	13.4518	13.3617
VIT_07s0005g04610	Alcohol dehydrogenase class III	12.905	12.9174	12.8926	12.707	13.0977	12.5328	12.8631	12.9759	12.626	12.5529	12.7131	12.5389	12.3928	12.2459	12.3212	12.1237	12.3459	12.2852	12.1131	12.2012	12.3005	11.8205	11.9206	12.0143	12.1204	12.0878	12.0217
VIT_07s0005g03780	Alcohol oxidase	11.7054	11.8471	11.5482	11.7105	12.3586	11.9115	11.8252	12.3785	11.7763	12.1146	12.4542	12.1303	12.5619	12.4266	12.4958	12.0451	12.78	11.9365	13.2548	12.7377	12.3428	13.4858	13.3893	13.2858	13.6294	13.3314	13.384
VIT_05s0049g01400	Alcohol oxidase	12.0153	11.7271	12.2554	12.2706	11.3922	12.426	12.2084	12.1376	12.5928	11.5722	11.1812	11.682	12.6653	12.8916	12.7829	11.2628	10.8289	11.4812	11.5229	12.2978	12.27	9.21759	9.92676	10.4001	10.752	11.2078	10.3404
VIT_17s0000g08070	Aldehyde Dehydrogenase (VvALDH2B4)	14.5731	14.5616	14.5845	14.2129	14.0935	14.2172	14.1234	14.0886	14.2129	13.9602	13.8439	13.95	14.0434	13.977	14.0106	13.8613	13.4834	13.8111	13.9627	14.0041	14.0746	13.1584	13.3891	13.588	14.0807	14.2132	14.0858
VIT_01s0026g00220	Aldehyde Dehydrogenase (VvALDH2B8)	13.4781	13.6879	13.2324	13.6511	14.1353	13.5413	13.6824	13.9263	13.7337	13.9454	14.0728	13.9257	14.177	14.0764	14.1276	14.0911	14.1476	14.0984	14.1611	14.2789	14.032	14.5218	14.5247	14.5276	14.3534	14.3545	14.2614
VIT_14s0066g01550	Aldehyde Dehydrogenase (VvALDH2B9)	13.8858	13.7603	14.0013	13.6648	13.6057	13.6786	13.6697	13.6907	13.7104	13.5942	13.5899	13.5902	13.7328	13.6238	13.6793	13.6922	13.7324	13.6634	13.8343	13.6304	13.8179	14.0108	13.9752	13.9387	14.0185	14.0734	14.087
VIT_19s0085g00860	Aldehyde Dehydrogenase (VvALDH5F3)	12.2713	12.2615	12.2811	12.5452	12.5415	12.401	12.3853	12.0964	12.2136	12.0441	12.1066	12.0311	11.2082	11.3243	11.2674	11.7064	12.0032	11.8763	11.4381	11.2177	11.1092	11.2438	11.3687	11.4836	11.2908	11.1588	11.1694
VIT_18s0041g02410	Aldehyde oxidase 1	11.9922	11.7986	12.1628	11.7799	11.7438	11.7544	11.5305	11.5247	11.7106	11.31	11.306	11.3208	11.2518	10.8637	11.0708	11.2502	11.2844	11.3296	10.7164	10.955	11.0926	10.6893	10.8616	11.0155	10.7619	10.6854	10.5758
VIT_12s0028g01100	Aldo/keto reductase	12.5722	12.4224	12.7079	12.9885	12.9695	13.0511	12.8036	12.6433	12.8328	12.629	12.5471	12.6694	12.4571	12.4901	12.4737	12.5464	12.1952	12.6304	12.1827	12.5996	12.6894	11.9419	12.0554	12.1607	11.8785	12.1222	11.8829
VIT_16s0098g01180	Aldo/keto reductase	11.0798	10.8657	11.2662	11.0728	10.1975	11.2911	10.98	10.5321	10.765	10.5866	10.348	10.7223	10.1497	10.2983	10.2259	10.0093	10.0673	10.3284	9.89084	10.2283	10.1843	9.51218	9.41557	9.31203	9.60481	9.27416	9.0028
VIT_05s0049g01130	Aldo/keto reductase	11.9404	11.8561	12.02	11.8087	11.6038	11.6613	11.8813	11.9739	11.6503	11.4391	11.3582	11.396	10.9252	11.3284	11.1408	10.8403	10.7337	10.857	10.7644	11.0346	11.2743	10.0037	10.2019	10.3761	10.8204	10.7929	10.3893
VIT_05s0062g00980	Aldo/keto reductase AKR	11.0602	11.2602	10.828	11.3078	11.7734	11.1327	11.4607	11.7823	11.2369	11.8172	11.9582	11.7721	11.8087	11.949	11.8805	11.7826	11.9801	11.718	12.1693	11.8836	11.8778	12.6314	12.5704	12.5067	12.4524	12.3349	12.3647
VIT_05s0062g00990	Aldo/keto reductase AKR	10.6624	10.7212	10.6011	10.9071	10.9874	10.885	11.3294	11.4561	11.1153	12.0251	11.9825	11.9829	11.9574	11.8015	11.8816	12.1476	11.9448	11.9963	12.2651	12.0811	12.4642	12.1927	12.1149	12.0326	11.9179	12.4905	12.5936
VIT_05s0049g01110	Aldo-keto reductase	7.86339	7.84597	7.8806	7.71156	7.37499	7.733	7.38155	7.23739	7.64748	7.4084	7.22461	7.41866	7.287	7.39285	7.3409	7.2518	6.84227	7.26793	7.06553	7.41013	7.66764	6.32052	6.38098	6.439	7.04651	6.85068	6.40967
VIT_05s0077g01300	Aldo-keto reductase	9.75207	9.80154	9.70083	10.1063	10.1702	9.90735	10.0948	9.69425	10.4002	9.85762	10.0572	9.94619	10.7286	10.893	10.8131	9.71299	10.3881	10.2482	10.7279	10.2704	9.47444	11.5148	11.8303	12.089	10.7957	10.6791	10.6438
VIT_05s0077g01310	Aldo-keto reductase	5.46133	5.76769	5.07188	5.19894	5.6673	5.81647	5.88677	5.81991	6.39099	6.3428	6.47499	6.55869	7.25424	7.69888	7.49362	7.07469	7.24667	7.38876	8.33005	7.45868	6.82541	8.66012	8.97382	9.23134	8.66088	8.84898	8.48745
VIT_14s0066g00410	Aldose 1-epimerase	14.1773	14.0426	14.3005	13.9912	13.7927	13.9439	13.9231	13.8478	13.8407	14.0297	13.9586	13.993	13.8243	13.7409	13.7832	13.94	13.8332	13.8298	13.7059	13.7607	13.6552	13.8778	13.8474	13.8164	13.5738	13.4706	13.5461
VIT_14s0108g00270	Aldose 1-epimerase	13.0538	13.0752	13.0321	13.2046	12.982	13.1917	13.6087	13.4131	13.5065	13.1124	13.0631	13.1685	13.5703	13.6951	13.6341	12.7843	12.8164	13.0604	13.2305	13.3275	13.3319	12.3339	12.5347	12.7109	12.77	13.0211	12.8059
VIT_15s0046g01430	Aldose 1-epimerase	12.4419	12.4457	12.4381	12.2958	11.9799	12.2853	11.7591	11.6847	11.8545	11.7127	11.5976	11.7043	11.2667	11.4437	11.3579	11.5341	11.5143	11.5137	11.2203	11.3125	10.8664	11.1998	11.2798	11.3555	11.4605	11.1	11.212
VIT_08s0007g07480	Aldose 1-epimerase	8.75004	8.70131	8.79717	9.62791	9.24072	10.0798	9.14292	9.1811	8.68675	9.08371	8.97567	9.34278	6.93787	7.40017	7.18745	8.16855	8.30997	8.72673	6.7783	7.66983	7.66413	6.77006	6.66087	6.54274	6.85082	6.71873	6.00809
VIT_19s0014g02450	ALF5 (Aberrant lateral root formation 5)	12.2541	12.2504	12.2578	13.057	12.6972	13.0248	12.8866	12.4471	12.7217	13.2142	13.1353	13.1694	12.8062	12.8317	12.819	13.3528	13.333	13.2115	12.9355	13.1407	12.8538	12.9912	13.0733	13.1511	12.9037	12.438	12.7008
VIT_00s0598g00020	Alkaline phytoceramidase	9.37284	9.33487	9.40984	9.52078	9.32739	9.35528	9.38827	8.98065	9.25192	9.36792	9.38162	9.41397	9.47724	9.4692	9.47322	9.48833	9.70669	9.78722	9.72426	9.64389	10.0666	10.4583	10.3373	10.2052	10.3444	10.1463	10.1727
VIT_07s0005g00160	Alkylated DNA repair protein	10.4261	10.2958	10.5455	10.1749	10.4747	10.4427	10.9507	10.7549	10.3346	10.7738	10.8615	10.8262	10.627	10.95	10.7976	10.6964	10.8386	10.7167	10.9866	10.6681	10.5839	11.4927	11.4147	11.3323	11.5382	11.3094	11.5472
VIT_01s0010g03650	Alkylated DNA repair protein alkB	8.93805	8.7471	9.10667	9.32271	9.30843	9.39462	9.58868	9.25309	9.38968	9.30022	9.38167	9.39233	9.47363	9.39296	9.43386	9.27383	9.59207	9.55565	9.73495	9.6519	9.7097	10.0794	9.97263	9.85732	10.2979	9.89194	9.86566
VIT_06s0004g07880	Allergen	11.6163	11.4499	11.7655	9.8907	8.82821	10.0645	10.1206	9.85144	10.2959	9.55457	9.43482	9.67803	9.51043	10.0496	9.80508	9.29153	9.78437	9.59595	10.1074	9.92734	9.83337	9.76748	9.97688	10.1597	9.76358	9.67179	9.23096
VIT_18s0157g00100	Alliin lyase	11.1741	10.9576	11.3623	11.5313	11.0765	11.601	11.5533	11.2077	11.6981	11.0512	10.8017	11.0593	10.6608	10.5219	10.593	10.6843	10.1003	10.5948	9.70549	10.5914	10.6337	8.33835	8.85665	9.23716	8.81736	9.39042	8.40778
VIT_18s0157g00140	Alliin lyase	9.57379	9.95929	9.04615	7.84845	8.37563	8.20054	8.37605	8.83887	8.37292	7.94948	8.03614	8.04019	7.84931	7.42257	7.65166	7.35676	6.94798	7.36082	7.47632	7.47266	7.77723	5.33092	5.79336	6.143	6.40519	6.49129	7.4033
VIT_18s0157g00090	Alliin lyase precursor	11.7132	11.5039	11.896	11.7478	11.0051	11.8869	11.8121	11.4624	11.8199	11.0143	10.7096	11.1212	10.4022	10.6185	10.5144	10.2364	9.98696	10.5457	9.45618	10.2362	10.3081	8.16595	8.47884	8.73581	8.75336	9.15541	7.85304
VIT_18s0157g00170	Alliin lyase precursor	10.166	9.91315	10.3811	8.36433	7.61611	8.3896	8.58131	8.29196	7.91147	7.67281	7.58475	7.73339	7.55089	7.84797	7.70707	6.51002	7.46079	6.91078	7.57143	6.94219	7.29107	6.6621	6.72521	6.78568	7.197	6.75672	7.09165
VIT_00s0220g00130	Allyl alcohol dehydrogenase	11.658	11.7509	11.5588	11.8019	11.9419	12.0136	12.0282	12.1216	11.8458	12.1428	12.2093	12.2033	11.9718	12.3498	12.1732	12.1862	12.3301	12.2498	12.362	12.1706	12.1324	12.5892	12.4907	12.3851	12.5257	12.4443	12.5267
VIT_05s0094g01130	Allyl alcohol dehydrogenase	10.7729	10.7389	10.8061	11.1952	11.5112	11.1906	11.8539	11.8158	11.4993	11.1557	11.2478	11.1837	11.3704	11.6385	11.5107	10.7234	10.7465	10.8742	11.1049	11.1879	11.5816	9.96382	10.3255	10.6144	10.7204	10.9584	10.8325
VIT_05s0094g01160	Allyl alcohol dehydrogenase	10.2308	10.082	10.3658	10.3989	10.1429	10.4128	10.7258	10.4214	10.5292	10.2221	10.1794	10.2673	10.4644	10.404	10.4345	9.80083	9.925	10.0096	10.0849	10.1632	10.1853	8.9426	9.2635	9.52585	9.99767	9.9603	9.74108
VIT_05s0094g01260	Allyl alcohol dehydrogenase	12.018	11.9889	12.0466	10.8478	9.90458	10.8144	11.3356	10.9814	11.3645	9.7973	9.41383	9.82463	9.52474	9.98544	9.7734	8.18736	8.43174	8.65014	8.9644	9.74826	10.1999	8.05095	8.1778	8.29439	7.95175	7.94657	7.68785
VIT_11s0052g00420	Allyl alcohol dehydrogenase	9.36253	9.49377	9.21815	8.58772	8.7669	9.25985	9.09129	9.27718	9.29443	7.6155	7.63925	8.03075	5.82344	6.04507	5.93851	6.17193	5.09781	6.72008	4.75905	5.60626	6.14187	4.54005	4.69136	4.82829	5.10934	4.3585	4.7077
VIT_11s0052g00410	Allyl alcohol dehydrogenase	10.3052	10.1683	10.4302	9.92213	8.96842	10.4279	9.79206	9.70799	10.0126	8.80033	8.34814	9.11085	7.19883	6.79699	7.01186	7.00616	6.88268	7.22323	5.86717	6.3079	5.83579	6.3917	6.37513	6.35837	5.90291	5.39738	5.51244
VIT_19s0014g00300	Alpha,alpha-trehalose-phosphate synthase	11.7708	11.6301	11.8989	11.1053	10.3135	10.904	11.0972	10.6867	10.6517	10.3592	10.1359	10.2917	10.4112	10.6156	10.517	9.40881	9.74325	9.50506	10.2729	10.3216	9.79697	9.46408	9.53543	9.60341	10.1508	10.0639	9.88932
VIT_04s0008g06480	Alpha-1,3-galactosyltransferase	12.4644	12.4777	12.4509	12.6227	12.7192	12.6538	12.9322	12.8447	12.7388	12.6759	12.7771	12.721	12.9748	13.1561	13.0683	12.6934	12.9818	12.8371	12.981	12.9445	12.8308	13.1586	13.1608	13.1629	13.1497	13.0183	12.997
VIT_01s0011g00160	Alpha-1,4-glucan-protein synthase	12.1515	12.2819	12.008	12.5645	12.7453	12.4389	12.8147	12.8949	12.9171	12.7567	12.7571	12.686	12.8687	12.7156	12.7942	12.9175	12.7597	12.756	13.1621	12.9915	12.7666	13.2757	13.2957	13.3154	13.5125	13.4652	13.8536
VIT_17s0000g05030	Alpha-1,4-glucan-protein synthase 1	12.8976	12.7275	13.0497	13.524	13.4267	13.5219	13.556	13.2483	13.5663	13.5475	13.5015	13.5483	13.4316	13.46	13.4458	13.7131	13.632	13.7179	13.5541	13.5175	13.3354	13.7224	13.7196	13.7167	13.6008	13.6668	13.4782
VIT_00s0800g00010	Alpha-1,4-glycosyltransferase	7.90545	7.62708	8.13869	8.19334	7.79452	8.25344	7.82169	7.58226	7.85809	7.0377	6.85223	7.18066	6.35639	6.14713	6.25555	6.07856	6.22639	6.77969	5.57107	6.23616	5.47064	5.58865	5.54536	5.50074	5.5692	5.5274	5.20006
VIT_08s0007g02100	Alpha-1,4-glycosyltransferase	11.7602	11.6192	11.8886	11.7418	11.3091	11.7512	11.6336	11.3472	11.4521	11.1569	11.0198	11.2253	10.5951	10.5576	10.5765	10.8046	10.8518	11.1097	9.42639	9.97124	9.56334	9.39603	9.48603	9.57074	9.09538	8.74172	8.6293
VIT_05s0020g01530	Alpha-1,6-xylosyltransferase	12.8175	12.8105	12.8245	13.463	13.3746	13.4314	13.1314	13.3561	13.2496	13.2024	13.19	13.2182	13.3114	13.203	13.2582	13.0469	13.1051	13.1554	12.7393	12.9525	12.4648	12.8063	12.8312	12.8558	13.0062	12.8528	12.7502
VIT_03s0063g00410	Alpha-amylase	10.5459	10.499	10.5914	10.6586	10.9071	10.7209	11.0149	11.0235	10.8368	11.1482	11.2572	11.1318	11.0361	11.1007	11.0687	11.1674	11.4036	11.0543	11.704	11.3461	11.7316	11.5996	11.6075	11.6153	11.5478	11.8153	11.7931
VIT_01s0026g01660	Alpha-amylase isozyme C2 precursor	10.6714	10.8098	10.5183	10.8597	11.3559	11.0865	11.0016	11.1739	11.0775	11.2482	11.3533	11.3139	11.2057	11.3339	11.2712	11.3992	11.384	11.4703	11.6713	11.9159	11.7581	11.7634	11.8923	12.0106	11.8297	11.8969	11.6205
VIT_17s0119g00120	Alpha-amylase/subtilisin inhibitor	6.87249	6.67683	7.04475	8.24623	8.44358	8.44134	8.76261	8.57347	8.4689	8.33078	8.44514	8.50495	8.09582	8.76024	8.46594	8.23262	8.50195	8.72137	7.98553	7.66876	7.12288	8.5237	8.76235	8.96708	7.69555	7.93843	7.25569
VIT_00s0270g00120	Alpha-amylase/subtilisin inhibitor	6.69029	6.30281	6.99543	7.63019	7.45549	7.91946	7.68604	8.13663	7.25733	9.68447	9.67311	9.72668	7.74551	8.6496	8.26724	6.95569	6.91785	7.47452	8.23152	7.9342	8.23295	9.42337	9.84396	10.1692	9.35817	9.83119	10.3872
VIT_00s0375g00030	Alpha-galactosidase	10.3455	10.0553	10.587	10.243	8.81362	10.3549	10.0267	9.94804	10.0255	8.79225	7.96431	8.89559	8.44486	8.79944	8.63302	7.09547	6.95767	7.41513	7.05194	7.33535	7.84609	5.63689	5.99342	6.27906	5.93545	6.39894	6.29392
VIT_10s0071g01100	Alpha-galactosidase precursor	11.3006	11.0029	11.5472	11.243	10.9472	11.2893	11.7306	11.1478	11.4876	10.7829	10.7885	10.8798	10.7652	10.7845	10.7749	10.0326	10.5736	10.5096	10.3774	10.3323	10.3744	10.4033	10.5597	10.7008	10.0322	9.67032	9.51261
VIT_06s0004g06020	Alpha-glucan phosphorylase, H isozyme	13.4601	13.4697	13.4503	13.8363	13.9396	13.7033	13.2508	13.3805	13.3805	13.751	13.8005	13.7121	13.2655	13.0706	13.1713	13.5927	13.6876	13.5717	13.0364	13.0454	13.025	13.6821	13.6135	13.5415	13.5237	13.2775	13.3117
VIT_05s0062g00890	Alpha-glucan water dikinase isoform 3, Chloroplast	13.5113	13.4289	13.5893	14.0693	14.3113	14.0637	13.8462	13.9579	13.9414	14.1148	14.1381	14.1078	14.078	14.0047	14.0418	14.3928	14.2534	14.3743	14.0912	14.3085	13.7643	14.4159	14.4512	14.4856	14.0986	14.1894	14.0167
VIT_01s0011g03450	Alpha-glucosidase	10.8197	10.6287	10.9883	12.2771	12.4346	12.4224	12.2922	12.6282	12.4749	11.9377	12.0161	11.9799	12.7989	12.7926	12.7958	12.0632	12.1622	12.0429	12.6167	12.695	12.1298	12.5259	12.8424	13.1018	13.16	13.1396	13.0163
VIT_10s0092g00240	Alpha-glucosidase 1 (AGLU1)	10.3038	10.5797	9.96229	10.1812	10.458	9.7707	10.5322	10.9326	10.1654	9.61691	9.66281	9.4707	9.63428	9.65447	9.64441	9.4495	9.11654	9.41776	9.90016	9.82274	9.67618	9.18321	9.04778	8.8983	9.28314	9.58291	9.30465
VIT_10s0092g00260	Alpha-glucosidase 1 (AGLU1)	9.36913	9.28976	9.44437	9.46605	9.09624	9.32444	8.87244	8.87234	9.45209	8.25347	7.93404	8.13942	8.3223	6.94579	7.79234	8.04877	7.50996	7.89564	6.57657	7.90074	7.36173	6.37197	6.4506	6.52517	6.76883	7.0186	6.36761
VIT_10s0092g00250	Alpha-glucosidase 1 (AGLU1)	11.3326	11.2952	11.369	10.863	10.7382	11.581	11.1912	11.6002	11.3739	10.2542	10.2097	10.6049	10.1892	10.4229	10.3108	9.61878	9.62965	9.85995	9.79942	10.149	10.1053	8.31307	8.39684	8.47602	9.21917	9.12599	9.12441
VIT_02s0033g01410	Alpha-glucosidase 2	12.6712	12.5831	12.7542	12.7251	12.5894	12.7118	12.6689	12.5603	12.7042	12.6259	12.5096	12.6062	12.4984	12.6176	12.5592	12.8047	12.5033	12.747	12.2858	12.5476	12.322	11.874	12.0648	12.2333	12.1318	12.1017	11.9688
VIT_08s0040g00320	Alpha-L-arabinofuranosidase	13.1348	13.1662	13.1028	13.0598	12.7733	12.8916	12.946	12.991	13.0485	13.1782	13.1876	13.1777	13.2915	13.4147	13.3544	12.8769	13.1833	13.0444	13.2703	13.2026	13.1774	13.6438	13.6226	13.6012	13.7912	13.6271	13.6853
VIT_08s0032g00890	Alpha-L-arabinosidase	7.07242	6.95672	7.17953	6.60447	6.38954	6.81434	6.37933	6.49631	6.30724	6.04394	5.94432	6.08113	5.74689	5.5744	5.66322	5.53388	5.39884	5.24735	5.35355	5.42979	5.77153	4.83148	5.08432	5.29939	5.63855	4.88341	5.26184
VIT_12s0055g01180	Alpha-L-arabinosidase	7.03047	6.76275	7.2562	6.03687	6.06509	6.44114	6.62426	5.99009	6.3404	5.43189	5.46488	5.61799	5.25674	4.86483	5.07405	4.92458	5.04735	5.04043	4.755	4.90704	5.21634	4.90553	4.85694	4.80664	4.81005	4.88014	4.96206
VIT_16s0022g02170	Alpha-L-fucosidase	5.81223	5.62227	5.98007	7.34547	6.90515	7.41641	7.72518	7.60941	7.30328	6.42078	6.27533	6.48698	7.72904	7.80348	7.76674	5.21942	5.55976	5.49671	5.62385	6.20571	6.32798	5.17782	4.84684	4.41659	5.68785	5.2175	4.83639
VIT_15s0046g01450	Alpha-L-fucosidase	9.08769	8.89408	9.25837	9.36197	9.42148	9.91412	9.6774	9.1977	9.25671	8.56947	8.64728	8.83245	8.00393	8.23532	8.12426	6.21305	7.02987	6.15429	5.87636	6.07456	5.49902	4.97599	5.51729	5.90998	6.13219	5.57355	5.93508
VIT_06s0061g00480	Alpha-L-fucosidase 1 precursor	13.1261	13.0116	13.2321	12.9789	13.01	13.0414	12.9946	12.8153	13.0012	12.7265	12.6855	12.7314	12.5197	12.4471	12.4838	12.7891	12.5844	12.7341	12.1852	12.3067	12.1493	12.173	12.2911	12.4002	12.2292	12.3311	12.2409
VIT_14s0060g02720	Alpha-L-fucosidase 2 precursor	4.99549	4.83977	5.13602	5.45972	4.77864	5.58475	6.14374	5.90313	5.44228	5.78511	5.7124	5.7281	5.95922	6.41936	6.20756	5.79661	5.93791	5.4281	7.47482	6.62537	7.28333	5.98595	5.87141	5.747	7.12569	6.66305	7.10371
VIT_07s0005g02040	Alpha-L-fucosidase 2 precursor	5.44063	5.2379	5.61835	4.99782	5.48478	5.63016	4.98536	5.52129	5.34401	5.11115	5.29151	5.24092	5.46723	5.36395	5.41651	5.52344	5.68869	5.37269	6.39003	5.66084	5.64093	7.44606	7.18545	6.86716	8.30529	7.1579	7.76707
VIT_14s0128g00520	Alpha-L-fucosidase 2 precursor	9.81122	9.78984	9.8323	10.8781	10.9721	10.8739	10.9839	10.7168	11.2315	11.5388	11.5317	11.5998	11.2579	11.4728	11.3693	11.3171	11.2082	11.5843	11.2989	11.6108	11.7084	11.6399	11.8326	12.0026	10.7328	11.3304	11.0367
VIT_18s0001g02770	Alpha-L-fucosidase 2 precursor	8.49986	8.64651	8.33661	9.11437	9.79257	9.54766	9.71124	9.45999	9.6908	10.5682	10.6283	10.6369	10.1778	10.1444	10.1612	10.3458	10.261	10.4545	10.0984	10.2653	10.2474	10.9295	10.9432	10.9569	9.83862	10.1005	10.0216
VIT_17s0000g03230	Alpha-mannosidase	8.76408	8.61504	8.89916	9.93863	10.4161	10.1502	10.2484	10.2529	10.4475	9.95782	10.079	10.0396	9.88928	9.92003	9.90474	9.94092	9.8863	10.0495	8.64676	9.18532	9.15108	8.85069	8.69344	8.51694	8.10631	8.25881	8.13814
VIT_17s0000g00290	Alpha-mannosidase precursor lysosomal	12.741	12.6614	12.8164	13.1221	13.3776	13.178	13.091	13.1945	13.1091	12.6941	12.8033	12.6906	12.7973	12.5987	12.7014	12.4851	12.572	12.3763	12.3066	12.5469	12.3211	11.5866	11.6896	11.7857	11.96	11.9491	11.7595
VIT_13s0064g00370	Alpha-N-acetylglucosaminidase	10.0388	9.84799	10.2073	10.1303	9.63478	9.99043	9.69115	9.60437	9.64129	9.48715	9.37712	9.47241	9.00401	9.1426	9.07497	8.92839	9.23407	9.13327	8.68333	8.95707	8.81841	8.65834	8.72712	8.79277	8.81344	8.24674	8.33364
VIT_00s0399g00060	Alternative oxidase / immutans protein (IM)	11.971	11.9086	12.0308	12.003	12.1743	12.0265	12.0973	12.114	12.0233	12.1645	12.2299	12.2272	12.1086	12.3702	12.2453	12.1857	12.2856	12.4007	12.2092	12.4412	12.1382	12.9185	12.8969	12.8749	12.7368	12.4931	12.604
VIT_02s0033g01400	Alternative oxidase 1a, (AOX1A)	9.32287	9.82458	8.54718	8.98134	10.175	9.54668	9.24872	10.1755	9.17011	10.1689	10.4338	10.3126	10.2406	10.4972	10.3746	10.8558	11.057	11.0312	11.5857	11.1738	10.3412	12.4145	12.5006	12.5817	12.6005	12.921	12.9065
VIT_02s0033g01380	Alternative oxidase 1D	10.6162	10.387	10.8139	10.4289	9.89985	11.1727	8.75698	9.60138	7.97749	11.148	11.025	11.3878	9.63987	10.292	10.0025	11.1822	10.9694	11.5676	8.8194	8.98343	8.5761	11.3089	11.3197	11.3304	9.80267	9.30576	10.0741
VIT_12s0142g00430	Alternative oxidase 2, (AOX2)	13.1758	13.2624	13.0836	12.9167	13.1909	13.036	13.4142	13.6177	13.31	13.3647	13.4384	13.3689	13.651	13.6452	13.6481	13.6271	13.6932	13.564	13.8521	13.7702	13.7851	13.8916	13.8812	13.8708	13.9671	14.0823	14.1381
VIT_06s0009g00450	Aluminium-tolerance ALMT1	10.8752	10.7448	10.9948	8.70404	8.15768	8.20021	8.40746	7.77334	8.00196	7.83045	7.73494	7.67802	7.00779	7.3615	7.19546	5.17034	6.77031	6.08001	7.0057	6.63105	6.08413	6.39434	6.6581	6.881	7.46642	6.87156	6.99271
VIT_08s0105g00250	Aluminum activated malate transporter 1	8.54191	8.30259	8.74713	6.89861	5.79656	6.21559	6.43893	6.21244	5.63151	5.88201	5.31223	5.51526	5.20519	4.91825	5.06884	5.22583	4.59602	4.8811	4.75093	5.11089	4.91859	4.34324	4.55264	4.73547	4.56892	5.33091	4.75087
VIT_08s0040g02900	Aluminum sensitive 3	10.5815	10.4332	10.716	10.2858	9.33992	10.1822	10.1683	9.68016	9.91805	9.17206	8.78078	9.20307	8.95096	9.43311	9.21208	7.85798	8.15091	8.52605	9.03575	9.05219	8.76925	7.81703	8.25227	8.58619	8.24152	8.5314	8.11661
VIT_17s0000g03850	Aluminum-activated malate transporter 9	11.1399	11.1541	11.1256	10.8791	11.1407	10.6301	10.8545	11.3223	11.0296	10.8473	11.1283	10.8149	11.3608	11.4159	11.3886	10.9454	11.6356	11.0407	12.0741	11.5812	11.0926	12.6305	12.476	12.3029	12.2424	12.04	12.0923
VIT_02s0025g00700	Aluminum-activated malate transporter 9	10.024	9.76891	10.2407	9.77079	9.65971	9.48995	9.07211	9.06377	8.80782	8.72895	8.7072	8.60144	7.95664	8.09852	8.02933	8.01283	8.21733	8.07276	7.90907	8.38076	7.6251	8.62725	8.60498	8.58236	8.48924	8.4272	8.61558
VIT_12s0028g00300	Amidase	10.1845	10.1658	10.2029	10.3446	10.7014	10.5329	10.7277	10.9745	10.5011	10.6665	10.8115	10.7172	10.6006	10.8962	10.7559	10.8814	11.109	10.92	11.0223	10.8712	11.149	11.7426	11.5586	11.3477	11.5122	11.1863	11.2365
VIT_07s0031g02700	Amidase	10.6538	10.4048	10.8661	9.87125	9.29101	9.57175	9.69308	9.52058	9.48943	9.22329	9.16653	9.10378	9.15669	9.04104	9.10002	8.38405	9.10849	8.3201	9.48952	9.24094	8.99137	9.62328	9.53169	9.4339	10.3386	9.7746	10.3059
VIT_03s0038g02030	Amidase	7.19072	7.326	7.04144	7.5841	8.1256	8.79481	6.45939	6.7365	6.65318	6.56773	6.93253	7.33721	5.4842	5.15349	5.3283	5.50637	6.0708	5.92113	5.12192	5.20868	4.6821	6.19881	5.90774	5.54272	6.2489	5.72969	5.32077
VIT_03s0038g02000	Amidase	11.0283	10.7908	11.2321	10.2515	8.99485	10.6572	9.67496	9.21985	9.6067	8.55834	7.62855	8.90608	6.73421	6.86474	6.80095	5.90545	5.71219	6.23145	5.46056	6.26721	6.38965	6.15836	6.38976	6.58913	5.68768	6.5316	6.20122
VIT_03s0038g02010	Amidase	8.99021	9.00316	8.97715	8.80187	7.65994	8.69987	7.99069	7.75443	7.94824	7.08536	6.25898	7.00837	5.93827	5.16326	5.60219	4.31924	4.76286	4.47223	4.5047	4.9955	4.99528	4.6136	4.71751	4.81444	4.31996	4.79434	4.63677
VIT_04s0043g00220	Amine oxidase	11.956	11.9522	11.9597	11.4662	11.7105	11.3992	11.8936	11.8911	11.4441	11.7622	11.884	11.7293	11.7959	11.9245	11.8616	11.7863	12.0478	11.7088	12.4184	12.006	11.8835	12.7556	12.6215	12.4738	12.8362	12.7552	12.9627
VIT_05s0094g01210	Amine oxidase	14.041	13.9657	14.1125	14.1465	14.0246	14.0621	13.7516	13.8156	14.001	13.7074	13.664	13.6983	13.8017	13.5977	13.7033	13.6828	13.6699	13.7568	13.129	13.3995	13.1672	13.1591	13.2701	13.3731	13.1311	13.3067	12.9396
VIT_13s0019g00740	Amino acid binding protein	12.3232	12.0933	12.5215	12.3364	11.8486	12.3767	12.4941	12.4565	12.8157	11.991	11.888	12.0175	12.7123	12.7154	12.7139	11.4983	11.668	11.5735	11.8353	12.2263	12.4911	10.5471	10.6991	10.8367	10.857	10.8638	10.2812
VIT_08s0007g05210	Amino acid permease	12.9918	12.9816	13.002	12.8761	12.7049	12.9211	12.9153	12.8201	12.8656	12.9587	12.9573	12.9494	12.6626	12.7003	12.6816	12.7204	12.8843	12.6227	12.8705	12.8538	13.0289	12.7592	12.6846	12.6059	12.52	12.3657	12.4303
VIT_02s0033g01310	Amino acid permease	9.36195	9.32544	9.39757	9.22457	9.36324	8.92219	9.18389	9.13145	9.15853	9.07933	9.1769	9.0308	9.23182	9.25428	9.24309	9.16383	9.37636	9.26469	9.47445	9.49474	9.44128	10.2197	10.0829	9.93178	9.47319	9.34842	9.45331
VIT_06s0004g00790	Amino acid permease	10.6496	10.7044	10.5925	10.824	11.2778	10.9787	11.6145	11.4894	11.2095	10.826	10.9363	10.9501	11.2838	11.5651	11.4313	11.1046	11.0424	11.3714	11.2502	11.6828	11.3061	11.6293	11.8849	12.102	11.9944	12.4039	12.1872
VIT_14s0108g00690	Amino acid permease	10.6529	10.5998	10.704	11.0563	11.2227	10.8634	10.8891	10.9578	10.731	11.0658	11.267	11.0596	10.9872	11.082	11.0354	10.8863	11.5096	11.0518	10.6197	10.6793	10.5886	11.7461	11.6716	11.5931	10.3761	10.1509	10.1967
VIT_03s0038g02860	Amino acid permease	13.4394	13.3043	13.5628	13.6914	13.5808	13.4476	13.4071	13.2895	13.3613	13.6036	13.609	13.5303	13.3396	13.1782	13.2612	13.6424	13.7681	13.5955	12.9049	13.1147	12.9757	13.2608	13.2271	13.1925	12.623	12.5927	12.5563
VIT_06s0061g00570	Amino acid permease	13.2237	12.997	13.4196	12.9115	12.6119	12.9449	12.438	12.2373	12.1287	12.518	12.4113	12.5074	12.1223	11.9826	12.0541	12.3117	12.2455	12.2082	11.5906	11.8887	11.7164	12.4344	12.3532	12.2671	11.0978	11.3933	11.3601
VIT_13s0067g02220	Amino acid permease	12.4956	12.355	12.6237	12.0945	11.7825	11.9298	11.6969	11.9035	12.357	11.2396	11.1457	11.1919	11.384	11.2114	11.3003	10.9358	11.1031	11.0472	10.4186	10.9208	10.3484	10.3283	10.593	10.8166	10.1437	9.73881	9.5195
VIT_01s0011g04210	Amino acid permease	12.367	12.3875	12.3462	12.7358	12.8108	12.5038	12.629	12.4205	12.7987	13.1846	13.2379	13.1793	13.1897	13.2839	13.2376	13.256	13.4013	13.3798	13.537	13.4404	13.2845	14.1861	14.1051	14.0192	13.8037	13.6292	13.8038
VIT_13s0019g04660	Amino acid permease	10.5419	10.3979	10.6728	10.6892	10.1186	10.6054	10.3182	10.1681	10.0878	9.4739	9.25835	9.45811	7.49227	7.88997	7.70478	7.12954	8.15255	7.65991	6.28019	6.81531	6.72939	7.85958	7.56234	7.18755	6.95579	5.50549	6.42067
VIT_02s0025g01230	Amino acid permease	10.2164	9.93793	10.4497	10.0908	9.49008	9.61854	10.1263	9.81601	10.2911	10.4125	10.3455	10.3977	11.0434	10.788	10.9214	10.8137	10.9099	11.0005	12.1934	11.6962	11.4018	12.7598	12.9842	13.1783	13.1082	13.0261	13.1849
VIT_06s0009g01140	Amino acid permease	7.04075	6.98705	7.09252	9.27159	9.77058	9.65822	9.3383	9.0613	9.46205	10.8346	10.7342	10.9316	10.1502	10.2865	10.2199	11.667	11.2908	11.8017	11.1064	11.9066	12.3064	11.5267	11.5665	11.6053	11.1441	11.7072	11.1222
VIT_19s0027g01890	Amino acid permease	12.1644	12.073	12.2504	11.449	10.7379	11.3844	11.3825	11.149	10.7134	10.8084	10.5824	10.7973	10.1577	10.554	10.3694	9.65169	9.73447	9.76724	9.06869	9.24149	9.01155	7.86399	8.13628	8.36524	7.17181	6.76737	6.70757
VIT_00s0188g00120	Amino acid permease 2	10.8062	10.6437	10.9523	8.04041	7.02631	7.43432	8.22447	7.65829	7.632	7.02794	6.55739	6.75818	6.85663	5.90647	6.4584	6.4007	6.17239	6.42244	6.12121	6.63028	5.70831	5.58922	5.94109	6.22375	5.68658	6.10166	5.98811
VIT_10s0116g01380	Amino acid permease 2	10.6192	10.5967	10.6413	7.39809	6.64273	7.18623	7.94857	7.03291	6.79831	6.41556	6.25678	6.37573	6.25423	6.33064	6.29294	5.768	6.45382	6.09235	5.53378	5.79829	5.19198	6.41859	6.20051	5.9435	6.25955	5.95741	5.80591
VIT_00s0188g00130	Amino acid permease 2	12.5763	12.8749	12.1994	10.0605	9.76926	9.5197	10.3968	10.1646	9.746	9.11261	9.0208	8.86288	8.95277	8.78918	8.8733	8.43218	8.65847	8.3543	8.42257	8.27417	8.01409	7.2132	7.34101	7.45842	7.70222	8.29651	8.39535
VIT_18s0001g02020	Amino acid permease 3	13.7023	13.7893	13.6096	12.9354	13.0794	13.3509	11.8536	12.2583	11.8045	12.9538	12.9475	13.0667	12.82	12.6827	12.753	12.6453	12.4107	12.6382	11.9241	11.4962	11.3278	13.9673	13.9517	13.936	13.2266	13.2003	13.3091
VIT_00s0188g00140	Amino acid permease 4	13.1402	13.3735	12.8618	10.2192	9.65593	9.97315	10.9967	10.454	9.9271	9.42872	9.20935	9.29197	8.82503	9.12322	8.98182	8.6251	8.61202	8.37694	8.52978	8.18206	8.23285	7.64415	7.74179	7.83324	7.95203	8.48182	8.76404
VIT_13s0074g00550	Amino acid transporter family	10.7668	10.5469	10.9576	11.4434	11.3783	11.6059	11.717	11.5063	11.8021	11.5849	11.6009	11.653	11.3402	11.5183	11.432	11.3658	11.5013	11.5023	11.1991	11.2624	11.1988	10.6319	10.8696	11.0736	10.505	10.5735	9.96104
VIT_17s0000g01000	Amino acid-binding ACT	6.687	6.93375	6.38915	7.6367	7.32579	7.59317	7.92297	8.44613	8.90943	7.82801	7.93936	8.01238	10.0833	10.1728	10.1287	8.19759	8.66207	8.72586	8.85259	9.20581	8.92453	8.0086	8.35434	8.63303	7.33329	7.28451	6.79637
VIT_18s0001g06880	Aminoacyl-tRNA synthetase, class Ia	8.92904	8.66121	9.15486	7.56949	7.16587	6.92821	7.41134	6.931	7.1932	6.59336	6.52472	6.37878	6.64793	6.43941	6.54743	5.35267	6.11424	5.79824	6.73861	6.34855	5.22626	6.44921	6.47698	6.50422	6.08691	6.2445	6.34976
VIT_02s0241g00110	Aminomethyltransferase	11.0644	11.0698	11.0589	11.1398	11.6019	11.2502	11.8582	11.9857	11.668	11.2434	11.4493	11.2732	11.7524	11.8299	11.7917	11.4064	11.7101	11.4187	11.9658	11.744	11.4575	12.0105	12.1318	12.2437	12.1129	12.2286	12.2068
VIT_10s0116g01540	Aminomethyltransferase	13.1261	13.1477	13.1042	13.4225	13.4678	13.4554	13.2233	13.3064	13.3499	12.9881	12.9954	13.0603	12.9944	12.8581	12.9278	12.8333	12.7962	13.089	12.5757	12.9992	12.7741	12.0869	12.3122	12.507	12.0712	12.4156	11.7223
VIT_12s0034g02180	Aminomethyltransferase	9.53982	9.44291	9.63063	9.63357	9.68664	9.69433	9.52177	9.56834	9.55564	9.10661	9.13933	9.11396	8.75268	8.81624	8.78481	9.0885	9.14266	9.02649	9.06669	8.90087	8.83122	9.07849	8.95382	8.81735	9.11382	8.84161	8.76284
VIT_09s0002g05250	Aminotransferase class I and II	12.6496	12.6673	12.6317	12.4645	12.9709	12.676	12.831	13.0242	12.9199	13.0691	13.222	13.0805	13.5543	13.3541	13.4577	13.2544	13.456	13.1601	13.9733	13.8656	13.9739	13.9746	13.9844	13.9942	14.2544	14.4296	14.5453
VIT_14s0128g00100	Aminotransferase class IV	12.8871	12.8525	12.9208	13.0766	13.1022	13.0465	12.9148	12.7792	13.1399	12.8282	12.7962	12.7875	13.1684	13.0298	13.1008	12.9227	12.767	12.8002	12.3234	12.9668	12.7245	12.1451	12.1945	12.2422	12.4491	12.4009	12.2905
VIT_12s0142g00100	AML5 (arabidopsis mei2-like protein 5)	13.5043	13.5581	13.4484	12.9983	12.9765	12.9702	13.1167	13.1387	12.9404	12.9651	12.9595	12.9431	12.8524	12.8312	12.8418	12.8875	12.8875	12.8242	12.8154	12.7648	12.6597	12.8047	12.796	12.7872	12.5027	12.5898	12.7296
VIT_07s0031g02950	Ammonium transporter 2	12.309	12.1409	12.4595	11.9302	11.2317	11.8674	11.5875	11.1929	12.2761	10.7773	10.3641	10.7782	9.99773	10.1954	10.0999	10.0392	9.64698	10.2561	9.55584	10.3978	9.61898	8.13796	9.1256	9.70641	8.53004	9.22963	8.2654
VIT_07s0005g02950	AN3 (ANGUSITFOLIA3)	10.9016	10.7694	11.0226	11.1071	11.2029	11.326	11.2479	11.1515	10.993	11.5603	11.7076	11.6737	11.7095	11.8069	11.759	11.6207	12.0686	11.8824	12.0745	11.5247	11.6137	12.299	12.2429	12.1845	12.2465	11.9487	12.1711
VIT_11s0016g03260	Anaphase-promoting complex component APC3	10.5074	10.3561	10.6442	11.4051	11.3487	11.2705	11.3004	11.0764	11.294	11.6478	11.5833	11.6526	11.8598	11.8968	11.8784	12.0915	11.9318	12.1827	11.6895	11.9884	11.6993	12.2442	12.3512	12.4508	11.8069	11.8189	11.6216
VIT_19s0014g01170	Anaphase-promoting complex component APC6	9.7332	9.68684	9.77811	10.2496	10.6527	10.2772	10.8043	10.7326	10.5358	10.5843	10.7293	10.5978	10.5766	10.7507	10.6663	10.6708	10.8816	10.7007	10.7846	10.6814	10.4515	11.1993	11.2179	11.2363	11.1365	10.9268	11.2116
VIT_05s0020g01730	Anaphase-promoting complex component APC7	9.8659	9.67442	10.0349	9.68329	9.65845	9.61635	9.79119	9.49283	9.49419	9.65591	9.80123	9.72862	9.66013	9.54601	9.6042	9.94983	10.3934	10.2205	10.1004	10.0095	9.85878	10.9003	10.7455	10.5722	10.8233	10.2969	10.4343
VIT_14s0081g00150	Ankyrin	11.3017	11.3629	11.2378	11.3909	11.594	11.2281	11.5756	11.8782	11.4586	11.3485	11.5267	11.2982	11.7413	11.7346	11.738	11.5213	11.9307	11.4858	12.0668	11.7817	11.593	12.3237	12.2456	12.163	12.2501	12.2485	12.298
VIT_00s0193g00160	Ankyrin	7.87066	8.17141	7.49025	7.36532	8.31066	7.77616	7.44107	8.20904	7.29877	7.09354	7.38001	7.2325	7.11274	6.74401	6.94012	7.17032	6.79973	7.17943	6.63971	7.03549	6.58752	5.94118	5.91879	5.89603	6.62447	6.52099	6.81389
VIT_00s0269g00140	Ankyrin	10.0355	10.1516	9.9092	10.0391	10.0093	9.99377	9.71478	9.93413	10.0671	9.50376	9.40036	9.5633	9.55785	8.82127	9.23606	9.32219	8.84815	9.63489	8.10071	9.15384	9.19393	8.37668	8.06231	7.65978	8.37721	8.01888	8.07464
VIT_06s0004g03980	Ankyrin	9.5517	9.58179	9.52097	10.7362	11.1839	10.7202	10.4074	9.92786	10.7408	11.0541	11.3627	11.078	10.566	10.5973	10.5817	10.952	11.7269	11.0649	11.544	11.0727	10.9798	11.5432	11.7087	11.8571	11.879	11.9214	11.9937
VIT_00s0193g00080	Ankyrin	10.8202	10.8391	10.801	10.7869	10.6104	10.631	10.3243	10.514	10.719	10.2176	10.0951	10.171	9.79783	9.42354	9.62279	9.90411	9.59577	9.94755	8.80085	9.79809	9.6216	8.9943	8.81721	8.61529	8.68303	8.0932	8.35717
VIT_00s2326g00010	Ankyrin	11.1246	11.2987	10.9266	10.6477	11.2281	10.7451	10.829	11.1145	10.984	10.6332	10.7422	10.6151	10.6802	10.4429	10.5664	10.5452	10.2268	10.3475	9.84304	10.2828	10.699	9.06554	9.02795	8.98935	9.15686	8.94807	9.21138
VIT_07s0005g03630	Ankyrin	12.3796	12.2389	12.5079	12.5085	12.4752	12.2794	12.2543	12.3092	12.2662	11.9257	11.863	11.7944	11.8791	11.3997	11.6592	11.6805	11.4269	11.4427	11.0139	11.2935	11.3201	10.8473	10.8541	10.8609	11.2248	11.3266	11.3814
VIT_00s0269g00130	Ankyrin	12.2126	12.1454	12.2767	11.5467	11.4457	11.7939	12.0745	12.1951	11.9905	11.1434	11.0728	11.224	11.1224	11.4343	11.2868	10.7494	10.5425	10.7157	10.6754	11.1697	11.307	10.2065	10.1833	10.1598	10.372	10.2254	10.4798
VIT_19s0135g00300	Ankyrin	10.412	10.7179	10.0234	10.0978	10.5312	10.1959	10.0907	10.3756	10.195	9.89254	10.0327	9.92033	9.38441	9.70759	9.55503	9.53425	9.54176	9.52814	9.0004	9.03701	8.9085	8.18751	8.15418	8.12006	8.52828	8.48525	8.4567
VIT_13s0106g00230	Ankyrin	11.1312	10.9991	11.2522	7.71089	6.43158	6.55832	6.90628	6.81051	6.85069	6.43003	5.75191	5.79432	6.00272	6.19932	6.10436	5.34842	5.1123	5.0486	5.62707	5.00245	5.38059	5.18829	5.19168	5.19507	5.59854	5.31355	6.03754
VIT_02s0025g02840	Ankyrin 3, epithelial isoform a	12.3367	12.3533	12.3199	12.4566	12.0841	12.2423	12.5934	12.5451	12.7169	12.1763	12.0786	12.1508	13.142	12.9828	13.0646	12.2357	12.2554	12.3646	12.2833	12.6285	12.5008	11.53	11.7971	12.0224	12.2678	12.2774	12.2217
VIT_10s0003g02060	Ankyrin protein kinase	12.5744	12.5006	12.6447	12.6428	12.7235	12.5793	12.4739	12.2384	12.5647	12.7042	12.7425	12.6795	12.2854	12.0582	12.1762	12.5566	12.6378	12.5134	11.87	12.0468	12.1599	11.9012	12.0324	12.1527	11.8966	11.6277	11.7598
VIT_14s0006g02090	Ankyrin protein kinase	5.6751	5.76795	5.57586	5.40198	6.04433	5.78364	6.04815	5.51401	5.37026	6.01635	6.19894	6.10631	6.49331	7.23412	6.91075	6.17354	6.38197	6.2486	7.6387	7.04652	6.72414	7.00778	7.08126	7.15118	8.06634	7.30998	7.74453
VIT_05s0094g01080	Ankyrin protein kinase	11.3587	11.2602	11.4508	11.8091	11.7196	12.0075	11.9206	11.7169	11.7738	11.4	11.2826	11.5129	10.9727	10.9915	10.9822	11.4272	11.0533	11.6005	10.9273	11.4416	11.3602	9.79078	9.92774	10.0528	10.6804	10.5972	10.2855
VIT_05s0124g00530	Ankyrin protein kinase	10.0592	9.86429	10.2309	10.6765	10.1731	10.7181	11.0105	10.8305	10.7364	10.1863	10.0207	10.2205	10.3899	10.6218	10.5105	9.73075	9.69065	9.83529	9.65731	9.93502	9.82247	8.87361	9.03584	9.18165	9.13566	9.20529	9.03733
VIT_09s0002g08710	Ankyrin repeat	5.17721	5.29747	5.04602	4.74118	4.85333	4.90652	4.47685	4.64455	4.39337	4.5632	4.5208	4.54573	4.40873	4.21937	4.31715	4.62524	4.30589	4.343	4.74191	4.43143	4.52223	4.52139	4.60062	4.67573	4.52137	4.39423	4.29868
VIT_05s0029g01420	Ankyrin repeat	11.4426	11.5795	11.2913	11.0162	10.7591	10.7948	10.802	10.9299	11.1652	10.4761	10.2636	10.3676	10.7502	10.7889	10.7697	10.5514	10.048	10.4334	10.5764	11.0445	11.2546	9.81212	10.0907	10.3241	9.98207	10.3998	10.1325
VIT_14s0108g00560	Ankyrin repeat	7.56363	7.41637	7.69723	7.59754	7.19025	8.09262	7.43447	7.42863	6.5476	6.46087	6.31725	6.7725	6.13252	6.28415	6.21033	5.22982	5.6943	5.43255	6.04348	5.77106	4.8775	6.51721	6.33512	6.12667	7.11883	6.33364	6.55251
VIT_12s0059g00090	Ankyrin repeat	8.17291	8.47267	7.79409	6.30753	7.54724	7.68722	7.29719	8.00403	8.0147	7.0247	7.03336	7.45345	6.88919	7.23268	7.07113	7.7517	6.79206	8.07077	6.53619	6.8557	6.60756	4.63197	5.47573	6.00461	5.22898	5.24394	5.36285
VIT_14s0171g00410	Ankyrin repeat	12.9753	13.0229	12.9262	13.1802	13.5699	13.1658	13.1977	13.1258	13.3022	13.6881	13.864	13.6707	13.5639	13.5069	13.5357	13.6653	14.0497	13.6037	14.0702	13.8199	13.9176	13.9056	13.9033	13.901	13.9232	13.8632	13.9148
VIT_01s0010g02480	Ankyrin repeat	11.3758	11.3352	11.4153	11.7066	11.6305	11.4665	11.7859	11.49	11.6492	11.706	11.8675	11.6891	11.7782	11.9192	11.8504	11.5439	12.2108	11.707	12.6333	11.8533	11.4702	12.7943	12.9462	13.0836	13.267	13.1438	13.1181
VIT_16s0039g02690	Ankyrin repeat	7.66588	7.617	7.71317	7.8431	7.32677	7.78551	7.3779	7.21895	7.66047	7.66424	7.5964	7.63304	7.80112	7.68088	7.74225	8.23504	8.37984	8.19436	8.66965	8.03034	7.81843	9.12496	9.02312	8.91355	8.96525	8.50949	9.07951
VIT_08s0007g00200	Ankyrin repeat	13.5964	13.596	13.5967	14.0261	13.9873	13.9337	14.3619	14.1995	14.2214	14.2762	14.3121	14.2742	14.4107	14.4123	14.4115	14.4942	14.6393	14.5509	14.7468	14.4422	14.1299	14.6587	14.685	14.7109	14.5286	14.4676	14.4691
VIT_11s0016g01650	Ankyrin repeat	8.35544	7.91936	8.68985	5.04141	6.21253	6.08958	5.60383	5.7504	5.64663	6.72318	7.00169	6.82584	5.48492	4.94059	5.23828	5.31219	6.46756	5.15905	5.43697	4.78963	5.13331	5.33197	5.6967	5.98758	5.65235	5.50195	5.77676
VIT_12s0059g00150	Ankyrin repeat	9.7627	9.4908	9.99139	9.31905	8.06002	9.20499	8.48092	8.52976	9.14549	8.5992	7.7681	8.66269	7.75023	8.43168	8.13082	9.14271	8.01011	9.41697	7.04889	7.35764	7.6218	5.83969	6.38167	6.77473	5.84382	6.15659	5.29362
VIT_12s0059g00110	Ankyrin repeat	9.80726	9.85277	9.76027	9.39224	8.76922	9.17784	8.73833	8.94592	9.51747	8.63901	7.95606	8.52075	8.45701	8.61731	8.53939	9.21324	7.832	9.13148	7.18145	8.02415	7.48993	5.98716	6.65982	7.11678	5.91487	6.75208	5.86133
VIT_12s0028g04000	Ankyrin repeat	11.2652	11.4038	11.1117	10.7613	10.043	10.861	10.6734	10.4554	10.8552	10.3243	9.76325	10.4381	9.35374	10.1993	9.83763	10.8006	9.66547	11.0226	8.58298	8.95514	8.54331	7.78564	8.43645	8.88332	7.6169	8.11763	7.11798
VIT_19s0015g02280	Ankyrin repeat	7.21543	7.32004	7.10264	7.18016	7.35668	7.11564	7.1231	7.11843	7.05384	6.8094	6.80165	6.80681	6.84087	6.19153	6.55243	6.75993	6.44457	6.83183	5.82273	6.57465	6.54364	4.7723	5.15634	5.45935	5.30652	5.34159	5.46268
VIT_13s0106g00080	Ankyrin repeat	8.82783	8.99522	8.63843	8.50824	8.38083	8.55536	8.27468	8.67671	8.72945	7.99273	7.76529	8.04181	8.55383	8.29395	8.42973	8.14177	7.36289	8.25549	7.23739	7.88619	8.04435	5.57579	5.77238	5.94537	6.63142	6.79514	6.97608
VIT_13s0106g00030	Ankyrin repeat	8.39644	8.24925	8.52999	7.13205	7.44006	7.29532	8.2751	8.18572	8.08756	7.27017	7.44946	7.34679	7.20829	7.04489	7.1289	6.71241	7.25913	6.92761	6.37481	6.63726	6.93995	5.62825	5.66475	5.70034	5.68735	6.60644	5.80918
VIT_05s0029g01540	Ankyrin repeat	11.3438	11.4138	11.2701	11.1483	10.9416	11.2732	10.9837	11.6999	11.097	10.1291	10.0108	10.2111	9.77412	9.82664	9.80062	8.74784	8.57025	8.92651	8.55087	9.81262	10.2694	6.69141	6.94484	7.16034	7.5191	7.79216	7.74461
VIT_19s0015g02380	Ankyrin repeat	10.4734	10.6638	10.2541	10.5686	10.4202	10.1582	10.3592	10.529	10.084	10.0809	10.0194	9.9374	9.72777	9.81772	9.77344	9.5634	9.50051	9.49673	9.02152	9.24752	9.45219	8.30181	8.34375	8.3845	8.65958	8.48777	8.46949
VIT_19s0015g02130	Ankyrin repeat	9.77887	9.94774	9.58759	9.38772	10.023	9.54619	9.69778	9.89803	9.73622	9.37059	9.54055	9.40623	9.07956	9.37204	9.2332	9.12855	9.02282	9.09847	8.66872	8.77799	8.67856	7.76021	7.70747	7.65274	7.95102	7.74462	7.80631
VIT_02s0087g00100	Ankyrin repeat family	13.3462	13.3061	13.3852	13.4062	13.3456	13.3331	13.625	13.4988	13.5245	13.4211	13.472	13.4473	13.574	13.6107	13.5925	13.4487	13.6887	13.612	13.7608	13.6805	13.5636	14.0484	13.9929	13.9352	13.8777	13.7387	13.8399
VIT_07s0151g00040	Ankyrin repeat protein	10.7337	10.8992	10.5468	10.6789	11.1996	10.543	10.8621	11.1154	10.9099	10.5486	10.7146	10.4493	10.3796	10.4596	10.4201	10.2662	10.2873	9.93718	10.0524	9.92754	9.87594	9.243	9.39107	9.52535	9.74664	10.208	10.434
VIT_19s0015g02210	Ankyrin repeat protein	9.88605	10.1566	9.55275	9.56554	10.2191	9.2711	9.64679	10.0174	9.59992	9.48408	9.59381	9.34168	9.13485	9.20883	9.17232	9.63848	9.20254	9.38301	8.77309	9.1392	9.13468	8.21865	8.20831	8.19789	8.2757	8.33536	8.09672
VIT_11s0016g02750	Ankyrin repeat protein	6.29377	6.30046	6.28704	5.48414	6.05528	5.49441	5.96591	6.33624	5.98514	6.78014	6.89029	6.78278	6.42746	6.87323	6.66749	6.63195	6.81145	6.63898	7.16342	6.8533	6.49965	6.26768	6.23473	6.201	7.60024	7.57464	7.704
VIT_19s0135g00250	Ankyrin repeat protein	8.61646	8.9218	8.22867	8.28826	8.97536	8.37735	8.28233	9.51493	8.5838	8.23561	8.40913	8.25947	8.09059	7.70732	7.91164	8.11541	7.91109	8.11639	7.56966	7.63902	7.7729	6.40829	6.20221	5.96171	6.66368	6.80525	6.66369
VIT_00s0256g00030	Ankyrin repeat protein	12.4805	12.2076	12.71	12.3607	11.4449	12.5927	11.8065	11.7181	12.3509	11.2264	10.6545	11.3868	10.3263	10.7254	10.5396	10.5346	9.67734	10.7256	8.64778	9.92988	10.272	9.75508	9.81903	9.88027	7.01333	7.59479	6.95079
VIT_00s0256g00040	Ankyrin repeat protein	11.4595	11.6421	11.2504	11.4096	10.6051	11.4776	11.2541	11.3369	11.5773	10.5304	10.0886	10.6174	9.72591	10.3144	10.05	9.95955	9.22431	10.2674	8.34512	9.50653	9.60729	9.0558	9.18404	9.30181	6.75128	7.40114	6.84596
VIT_00s0411g00020	Ankyrin repeat protein	12.1967	12.0672	12.3155	12.0878	11.165	12.2304	11.6326	11.5786	12.009	11.1491	10.6653	11.2798	10.307	10.8366	10.5959	10.8055	10.2978	11.1024	8.98108	10.017	10.3205	9.04974	9.38779	9.66147	7.65568	7.56307	7.38431
VIT_00s0256g00110	Ankyrin repeat protein	12.0492	12.0922	12.0048	12.0642	11.4066	12.2007	11.7651	11.7103	12.0464	11.2011	10.7835	11.3339	10.4035	10.8232	10.6285	10.9122	10.1393	11.2348	9.36896	10.1007	10.5099	9.30276	9.59491	9.83774	7.81157	7.72241	7.47342
VIT_00s0193g00110	Ankyrin repeat protein	11.3631	11.3815	11.3445	11.1676	10.9309	11.2981	11.3567	11.3494	11.1601	10.8479	10.8108	10.9097	10.6308	10.7589	10.6963	10.3546	10.5218	10.4661	10.2579	10.4208	10.3551	9.83825	9.7261	9.60448	10.1371	9.84182	10.1796
VIT_12s0028g03960	Ankyrin repeat protein family	11.3594	11.4242	11.2915	10.5827	9.50273	10.779	10.2667	10.0546	11.0045	9.38809	8.67017	9.56676	10.2247	10.7239	10.4958	9.00949	8.09188	9.33357	8.89294	9.87546	9.73987	6.32112	6.83623	7.21503	7.82651	7.72523	7.10827
VIT_01s0011g06300	Annexin 5 (ANN5)	13.0915	13.2499	12.9135	12.6899	12.3536	12.4839	12.2273	12.4409	12.4866	12.221	12.042	12.2307	11.8407	12.0307	11.9388	12.05	11.7249	12.3574	11.3523	11.971	11.721	11.8955	11.9208	11.9456	11.7379	11.7332	11.2982
VIT_08s0032g00300	Annexin A3	7.99337	7.58011	8.31423	6.6125	6.46401	6.01536	5.66469	5.87087	5.93363	5.9155	5.86011	5.74946	6.1643	5.46022	5.85479	5.21	5.22842	5.45716	5.53302	5.2657	5.56324	5.81418	5.84716	5.87941	6.37504	7.58136	6.8523
VIT_00s0131g00130	Annexin ANN3	6.90125	7.10288	6.66679	5.24162	6.0013	5.19243	5.74757	5.93488	5.31492	5.09297	5.35201	5.03279	4.97725	5.05475	5.01652	4.99122	5.01944	4.78118	5.14155	4.78566	4.65639	4.99809	4.7329	4.40773	4.8415	5.71165	5.8322
VIT_13s0019g00730	Annexin ANN3	9.56513	9.30899	9.78257	9.53875	9.13836	9.66774	10.1275	9.48859	9.87153	8.91073	8.9558	8.96599	8.14013	8.573	8.37274	7.24895	8.62003	7.30108	8.33441	7.92814	7.57489	7.27357	7.39697	7.51064	8.58387	8.29436	8.1389
VIT_00s0131g00320	Annexin ANN3	7.44296	7.42306	7.46259	5.86491	6.12571	5.87402	6.24094	6.46089	5.51218	5.59585	5.74499	5.64805	5.62114	5.90037	5.7675	5.30332	5.61498	5.53124	6.2355	5.91383	6.37855	4.91667	5.06451	5.1986	6.14056	5.74947	6.39684
VIT_13s0019g00750	Annexin ANN4	9.87297	9.85115	9.89447	9.91395	8.97753	9.55173	10.0325	9.82267	9.0234	8.8344	8.59106	8.66307	7.34343	7.75673	7.56483	6.54177	8.0789	6.68527	7.44736	7.45591	6.76122	7.49459	7.13461	6.65383	8.59157	7.96097	8.23743
VIT_12s0134g00590	Anthocyanidin 3-O-glucoside-6''-O-malonyltransferase	10.367	10.0379	10.6348	11.0016	11.1652	10.6691	11.1357	11.1048	10.2068	10.6103	10.8504	10.5476	8.69457	9.24969	8.99867	9.38306	10.6016	9.68639	8.24107	8.98863	8.86875	6.99937	6.96695	6.93379	6.84958	6.57818	6.81969
VIT_12s0134g00660	Anthocyanidin 3-O-glucoside-6''-O-malonyltransferase	7.92498	8.16254	7.64044	6.07688	6.51392	6.74292	6.95221	7.20324	6.94585	5.13256	5.33062	5.4722	4.277	4.79925	4.56163	4.59702	4.38997	4.44911	4.57905	4.81463	4.79686	4.36007	4.37809	4.39589	4.85597	4.73843	4.66485
VIT_16s0022g01970	Anthocyanidin 3-O-glucosyltransferase	8.63956	8.31576	8.90384	7.54809	6.23687	7.05921	7.27759	6.71017	6.7209	6.28983	5.65947	6.22421	5.62801	5.48842	5.5599	5.53704	5.56636	6.43142	5.72014	5.40169	5.32637	6.05353	6.15851	6.25637	4.73512	5.71328	5.78117
VIT_06s0004g06410	Anthocyanidin 3-O-glucosyltransferase	7.77727	7.93005	7.60638	8.529	8.81754	8.68126	8.38637	8.95653	8.38359	9.25267	9.22575	9.3522	8.58633	8.95416	8.78194	9.97723	9.78311	10.1562	9.83235	9.81331	8.60495	10.2865	10.5381	10.7523	9.87524	10.7024	10.2603
VIT_12s0055g00290	Anthocyanidin 3-O-glucosyltransferase	11.141	11.4571	10.7355	11.2056	11.733	10.9991	11.8025	11.9744	11.6512	11.4361	11.6706	11.405	11.4033	11.3984	11.4008	11.139	11.6295	11.1882	11.0512	11.1402	11.4764	9.8767	9.75036	9.61189	10.0719	10.0663	10.158
VIT_03s0017g02110	Anthocyanidin 3-O-glucosyltransferase	7.34565	7.26041	7.42613	6.78178	7.41283	7.54673	6.23613	6.77872	6.33752	7.95382	8.11025	8.25499	6.38167	6.29247	6.33776	7.71504	8.04067	8.50539	7.07535	7.0637	6.8617	8.01877	8.06698	8.11363	8.02634	7.98853	8.08774
VIT_19s0014g01950	Anthocyanidin 3-O-glucosyltransferase	7.52822	7.25119	7.76053	7.84543	7.4919	7.9229	8.33379	7.9393	8.24075	6.928	6.60844	6.95219	7.25241	6.98441	7.12462	6.99748	6.3396	6.94634	6.26606	6.41201	6.12261	5.37424	5.73795	6.02818	5.3424	6.04577	5.00986
VIT_04s0023g01290	Anthocyanidin 3-O-glucosyltransferase	5.9626	5.33932	6.39642	7.84455	5.75747	7.50245	7.37946	7.26431	7.49465	7.38084	6.81658	7.33643	8.60292	9.01726	8.82491	7.41506	7.02925	7.6365	10.9984	9.92804	9.45007	11.6688	12.4923	13.0133	12.3729	12.4667	12.1234
VIT_18s0041g01080	Anthocyanidin 5,3-O-glucosyltransferase	9.03662	9.29492	8.72176	8.7484	8.84701	8.9849	8.81356	9.22892	8.84023	8.24918	8.23816	8.30505	8.09132	7.89877	7.99825	7.9451	7.6918	7.76747	7.51563	7.34092	7.99188	7.35474	7.44442	7.52884	6.89733	7.77714	7.49533
VIT_11s0016g01850	Anthocyanidin-3-glucoside rhamnosyltransferase	11.2777	11.0088	11.5042	10.9726	10.2998	10.8077	10.8357	11.0645	11.0045	9.36799	8.90955	9.27537	8.46602	8.73597	8.6073	7.18859	7.45346	7.63349	7.24128	7.69041	6.97408	6.84145	6.67919	6.49634	7.12537	7.02307	6.28768
VIT_15s0046g01970	Anthocyanidine rhamnosyl-transferase	11.0652	10.8447	11.2565	10.6125	10.4708	10.7329	10.6964	10.7262	11.2881	9.98306	9.84212	10.0901	10.3207	10.324	10.3224	10.0048	9.6386	10.2324	9.26465	9.75478	10.071	9.49331	9.86526	10.1607	8.64162	9.45693	8.3467
VIT_01s0010g03510	Anthocyanin O-methyltransferase	6.96004	7.33062	6.46007	11.4743	11.5199	11.614	11.5922	11.1204	11.2564	12.1239	11.9529	12.1598	11.2886	11.6687	11.4911	12.301	11.531	12.3463	10.0675	10.7515	11.3781	9.75173	10.0787	10.345	8.32571	9.05705	7.95431
VIT_12s0134g00650	Anthocyanin 5-aromatic acyltransferase	9.51396	9.25744	9.73169	8.40336	7.62735	8.28908	8.77194	8.54301	8.48798	7.02821	6.68886	7.01889	5.67862	5.42217	5.55608	5.04227	6.00839	5.79113	5.44822	5.77159	6.05575	5.5686	5.67013	5.76497	5.3756	5.65495	4.8536
VIT_08s0007g03570	Anthocyanin membrane protein 1 (Anm1)	10.4677	10.3704	10.5589	11.2445	11.3871	11.2105	11.371	11.2801	11.2891	11.494	11.4821	11.5192	11.8517	11.8644	11.8581	11.4873	11.3016	11.6125	11.5713	11.7818	11.9626	11.6273	11.6119	11.5964	11.3167	11.3172	11.2194
VIT_08s0007g03560	Anthocyanin membrane protein 1 (Anm1)	6.96562	7.09326	6.82557	10.5672	10.7343	10.914	11.109	10.5333	10.8686	11.5152	11.4005	11.5896	11.485	12.0019	11.7665	11.7192	11.1618	11.8055	10.9625	11.4452	12.0192	10.636	10.8548	11.0448	10.5526	11.1961	10.3841
VIT_11s0037g00570	Anthranilate N-benzoyltransferase	13.4771	13.3978	13.5523	12.8931	12.6451	12.6936	13.5981	13.3531	13.5879	12.0503	11.906	12.0181	12.1309	12.2718	12.2031	11.5994	11.3931	11.8577	10.9729	12.1977	11.8554	10.8505	11.2376	11.5425	10.2643	10.8515	9.90517
VIT_08s0007g01930	Anthranilate N-benzoyltransferase	8.30434	8.14015	8.45175	5.87189	6.9822	6.93519	5.67464	5.93746	5.6195	6.6734	6.94897	6.89898	5.51167	5.99233	5.77192	5.35834	5.88465	5.53312	5.60419	5.24133	5.5217	7.17116	7.19718	7.22273	6.67595	6.90997	6.63194
VIT_18s0001g12990	Anthranilate N-benzoyltransferase protein 1	10.4463	10.1325	10.7039	8.62234	8.07265	8.08275	8.75523	8.15982	8.06508	7.83706	7.82504	7.69348	7.42514	7.34437	7.38532	6.67587	7.77818	7.11446	8.39651	7.47989	6.561	8.2093	8.44273	8.6436	8.01887	7.8188	7.58731
VIT_11s0037g00580	Anthranilate N-hydroxycinnamoyl/benzoyltransferase	10.6551	11.0436	10.1217	10.3647	11.3397	10.4788	11.03	11.7575	11.2141	10.339	10.6384	10.3842	10.5856	10.7102	10.6492	10.0709	9.96188	10.1446	9.81996	10.533	10.4875	8.47278	8.79181	9.05291	8.4527	9.14192	8.55527
VIT_02s0087g00370	Anthranilate N-hydroxycinnamoyl/benzoyltransferase	10.7514	10.642	10.853	8.00668	7.13408	7.39174	7.8667	7.80063	6.55331	6.49426	5.95675	6.15692	4.66514	6.19894	5.62694	4.41186	4.69198	5.14394	5.44998	4.97381	4.75255	4.26727	4.59065	4.85466	5.94573	5.8553	5.6959
VIT_08s0007g06140	Anthranilate phosphoribosyltransferase	11.0697	10.8054	11.293	9.74764	9.51859	9.26265	9.4104	9.50371	9.57143	9.0153	9.18722	8.91146	9.97347	9.65531	9.82315	8.36459	9.48735	8.75254	10.6262	9.37931	8.99069	10.977	10.8058	10.6114	11.0812	10.7801	11.055
VIT_02s0087g00450	Anthranilate phosphoribosyltransferase	8.71759	8.94608	8.44599	7.68317	7.31625	7.45334	7.38472	7.52705	7.83821	7.10074	7.32036	7.08232	8.10257	7.98112	8.04313	6.82233	7.96346	7.09245	8.91559	7.92216	7.98221	8.73253	8.66025	8.58416	9.11708	9.2307	9.30602
VIT_14s0066g00970	Anthranilate phosphoribosyltransferase, chloroplast precursor	10.9928	10.6897	11.2431	11.4	11.2384	11.5715	11.3818	11.1311	11.1264	10.7304	10.7199	10.8543	10.4841	10.8112	10.6569	9.83319	10.1661	10.2048	9.94768	10.0714	10.2897	10.0677	10.0978	10.1273	9.87062	9.90304	9.29177
VIT_13s0067g00400	Anthranilate synthase alpha 1	8.29412	8.05111	8.50204	9.80951	8.84316	10.3297	8.99687	9.08837	9.95955	9.03321	8.52182	9.30606	8.32099	8.82127	8.59271	8.76699	7.95567	8.91404	6.90689	8.20891	8.20133	6.58658	6.74324	6.88454	6.44758	5.89408	6.11064
VIT_01s0011g06260	Anthranilate synthase beta subunit	11.7267	11.8382	11.6059	12.1121	11.9747	12.0243	12.2382	12.2782	12.028	12.3968	12.4418	12.4195	12.059	12.282	12.1748	12.2083	12.5062	12.3812	12.2229	12.1602	12.3484	12.6185	12.518	12.4101	12.6562	12.5605	12.7622
VIT_06s0004g06320	Anthranilate synthase component I-1, chloroplast precursor	12.4256	12.3738	12.4755	12.3954	12.3206	12.5224	12.3274	12.3028	12.2914	12.4635	12.4376	12.4659	12.5424	12.5382	12.5403	12.6454	12.6159	12.5382	12.3888	12.3692	12.0868	13.0484	12.9802	12.9086	12.5782	12.4035	12.4772
VIT_02s0033g01070	Anthraniloyal-CoA: methanol anthraniloyal transferase	8.86817	9.19369	8.44713	8.77271	10.3035	8.85077	8.55722	9.02721	8.70473	10.4481	10.2366	10.3365	9.81296	9.80556	9.80926	11.5435	10.4476	11.3131	11.2728	10.9233	10.9643	10.8238	11.0867	11.3089	10.5905	11.736	12.3228
VIT_02s0033g01060	Anthraniloyal-CoA: methanol anthraniloyal transferase	10.8478	10.9815	10.7004	10.1799	9.31955	10.3677	9.41371	9.79325	9.28398	9.34555	8.96384	9.46206	8.60623	9.1429	8.89938	7.81364	7.14001	8.14224	7.55484	8.49678	8.63094	7.17415	7.62621	7.96991	7.50937	7.82143	7.83512
VIT_09s0018g01490	Anthraniloyal-CoA: methanol anthraniloyal transferase	8.68869	9.14776	8.01142	9.25503	9.85612	8.57235	8.41924	8.46976	7.99484	9.75609	9.81441	9.64466	9.0079	9.36229	9.19595	10.5227	10.3421	10.4962	10.7071	9.85898	9.99623	11.9703	11.9919	12.0132	11.8379	11.4969	11.9091
VIT_06s0004g00170	Antitermination NusB domain-containing	10.7084	10.6218	10.79	11.169	11.1916	11.3221	11.4106	11.4673	11.0077	11.1971	11.3196	11.3273	11.1758	11.2957	11.237	10.8931	11.3975	11.3054	11.6141	11.3115	11.1814	11.8503	11.8468	11.8434	12.1182	12.0169	11.917
VIT_11s0118g00410	ANTR2 (anion transporter 2	12.7743	12.7277	12.8194	12.442	11.9502	12.5416	12.0605	11.9299	12.4093	12.0445	11.8373	12.083	11.6977	11.9926	11.8527	11.9549	11.6954	11.9762	11.6542	12.2939	12.0503	11.6607	11.7372	11.8098	11.2401	11.1408	10.7954
VIT_08s0007g01810	ANTR2 (anion transporter 2	7.98398	7.72778	8.20147	8.65733	8.41795	8.69308	8.91004	8.6351	8.37873	9.36331	9.56766	9.43642	10.2088	9.95389	10.087	9.45906	10.1879	9.69806	11.628	10.5909	9.56429	12.8329	12.9152	12.9932	13.0371	12.6315	12.8372
VIT_07s0151g00440	AP2 domain containing protein	7.11241	7.0074	7.21029	6.65463	6.82537	6.87606	6.42333	6.5476	6.51323	5.70364	5.73551	5.81235	6.01027	5.25468	5.68139	5.49159	5.20913	5.47879	4.92233	5.27752	4.80403	5.7649	5.97534	6.15895	6.19673	5.95099	5.27248
VIT_00s0184g00010	AP2 domain-containing transcription factor family	11.5738	11.655	11.4878	11.6584	11.7374	11.7255	11.9769	11.7942	12.002	11.3951	11.4289	11.4313	11.3975	11.64	11.5238	11.4142	11.4524	11.4763	11.5574	11.5044	11.3764	11.0546	11.2257	11.3786	11.2638	11.3817	11.3718
VIT_00s0632g00010	AP2 domain-containing transcription factor TINY	8.40558	8.44725	8.36266	8.11062	8.38585	8.32993	9.16207	9.32945	8.98735	7.59984	7.79642	7.83696	8.1998	8.64923	8.44194	7.64753	7.99824	8.19842	8.19257	8.53598	8.04582	6.97132	7.39425	7.72089	7.50093	8.18232	7.84317
VIT_11s0016g03350	AP2/EREBP transcription factor TINY2	10.7743	10.6823	10.8608	12.1074	11.1023	12.6078	10.3244	10.6651	10.8474	11.2906	10.6431	11.5484	11.214	11.4656	11.3453	10.9371	9.10798	11.0305	8.01983	9.3257	8.35967	8.06399	8.11923	8.17243	7.35771	7.68161	7.02363
VIT_08s0007g08580	AP2-like ethylene-responsive transcription factor	12.4995	12.4218	12.5732	12.359	12.0512	12.3394	12.4588	12.3473	12.146	11.9595	11.8337	11.9615	11.7476	11.9335	11.8435	11.8162	11.6815	11.8527	12.0826	12.098	12.06	11.15	11.1842	11.2175	11.8049	11.3665	11.6268
VIT_17s0000g08580	ApaG domain protein	11.5956	11.4569	11.7222	11.3495	11.4748	11.6893	11.5947	11.4577	11.5447	11.1747	11.2675	11.3203	10.7783	10.9958	10.8911	11.0679	11.3014	11.2499	11.181	11.2351	11.5585	11.2127	11.1245	11.0305	10.7462	10.4669	10.3768
VIT_14s0108g01500	APG6/CLPB-P/CLPB3	13.5754	13.4905	13.6556	13.1637	12.7676	13.1779	13.4163	13.2545	13.0959	12.8483	12.6977	12.8942	12.6573	12.741	12.6997	12.7648	12.6074	12.9335	12.5563	12.8682	12.4953	12.4952	12.5507	12.6041	12.6088	12.5797	12.4507
VIT_04s0008g01430	APM1 (Aminopeptidase M1)	13.8745	13.8206	13.9265	13.8503	13.9596	13.9486	13.9882	14.1122	14.0014	14.028	14.0775	14.064	14.1275	14.1319	14.1297	14.0271	14.1246	14.082	14.1965	14.1835	14.1843	14.0625	14.0102	13.9559	14.2077	14.2225	14.2589
VIT_04s0008g05980	APM1 (Aminopeptidase M1)	6.98368	6.9925	6.9748	7.07891	7.39292	6.86589	7.37132	7.69557	7.8765	7.71928	7.84575	7.70021	8.87556	8.79281	8.83478	8.0861	8.30421	8.1253	9.25459	8.69992	8.9783	9.20733	9.20335	9.19937	8.74796	8.86803	9.34082
VIT_19s0014g01790	Apoptosis inhibitory 5 (API5)	11.3481	11.2374	11.4509	11.8471	11.6118	11.6891	11.4685	11.4275	11.5824	11.7939	11.7095	11.7472	11.953	11.8412	11.8982	12.0419	11.9527	12.0177	12.1348	12.1595	11.9455	12.2596	12.2337	12.2072	12.2462	12.241	12.2627
VIT_09s0002g00300	APUM23 (Arabidopsis PUMILIO 23)	10.5553	10.4674	10.6381	10.7903	10.787	10.8242	10.7144	10.7892	10.8714	10.7973	10.8146	10.7721	10.9449	10.8695	10.9077	11.0608	11.1203	10.9446	11.1525	11.1679	11.0862	11.4485	11.3828	11.3139	11.4855	11.1193	11.2909
VIT_09s0002g04020	Aquaporin DELTA-TIP	14.4044	14.4742	14.3311	14.2113	14.1404	14.2029	14.1311	14.2074	14.2626	13.5158	13.5478	13.5343	13.584	13.6805	13.633	12.7062	13.0768	12.8529	12.7851	13.0327	12.9706	12.2064	12.4443	12.6484	13.2148	12.998	13.1046
VIT_08s0007g04780	Aquaporin GAMMA-TIP	14.0636	14.1211	14.0036	13.989	14.0242	14.0084	14.0371	14.0554	14.0285	13.6439	13.7294	13.6437	13.314	13.2552	13.2849	13.1551	13.532	13.1187	13.109	12.9198	12.764	12.599	12.6708	12.7391	12.7702	12.6087	12.5293
VIT_06s0061g00730	Aquaporin GAMMA-TIP3/TIP1;3	10.2446	10.0467	10.4185	11.6665	11.2747	11.5084	11.172	11.2869	10.7641	10.5469	10.4036	10.4894	8.80541	9.2223	9.02886	8.44067	9.11519	8.81663	7.56634	8.08425	7.69117	6.12572	6.36955	6.57807	6.63491	6.14256	6.12705
VIT_14s0108g00700	Aquaporin NIP1;2	7.78982	7.23395	8.19009	7.05822	6.5283	7.15771	7.37703	7.62813	7.22913	6.44783	6.2165	6.50953	7.30424	7.69781	7.51441	6.10062	5.85447	6.21654	5.94609	6.30787	5.87562	6.34003	6.37051	6.40036	6.25185	6.3437	5.30287
VIT_03s0038g01410	Aquaporin PIP PIP1A	7.07086	6.57174	7.44098	8.13194	7.24253	8.42305	7.95644	7.75641	8.32211	7.2168	6.77873	7.30327	7.29146	7.62051	7.46535	6.60458	6.14105	6.15682	6.49952	7.29376	6.59615	5.99769	5.87703	5.74535	5.49642	6.24425	5.41645
VIT_06s0004g02850	Aquaporin PIP2B	14.183	14.2498	14.113	14.1404	13.9851	14.0889	13.89	13.9411	14.1851	13.8409	13.6345	13.8001	13.5626	13.5599	13.5613	13.963	13.286	13.8697	13.2961	13.6587	13.2678	12.0776	12.5659	12.93	12.0208	13.0419	12.2968
VIT_13s0019g00330	Aquaporin TIP1;3	14.8569	14.9519	14.7553	14.8816	15.1489	14.5566	14.4999	14.5402	14.2945	14.3381	14.5107	14.2038	13.4927	13.5106	13.5017	13.9615	14.3118	13.8412	13.2389	12.8254	11.6563	13.2575	13.1374	13.0064	12.9293	12.5641	13.1288
VIT_04s0008g03550	Aquaporin TIP4;1	10.1677	9.87854	10.4084	11.0321	8.56588	9.68928	7.45624	7.72275	8.41357	9.45425	7.69556	8.65657	7.20375	7.24229	7.22315	8.78388	7.48512	9.0154	5.66736	5.61175	5.48853	6.52863	6.50375	6.47844	6.0155	6.83591	5.81182
VIT_13s0067g00220	Aquaporin TMP-C	13.2454	13.3933	13.0806	10.7647	10.066	10.8376	11.4221	10.1923	10.1457	9.33959	8.93944	9.41194	8.21473	8.91859	8.60917	7.21051	7.55597	7.57846	7.91542	7.14777	7.72102	6.16571	6.56572	6.87855	6.96444	7.6438	7.1111
VIT_15s0021g01880	Arabidopsis thaliana homeobox protein 2	9.56993	9.42285	9.70338	8.94086	7.69461	8.99707	8.01636	7.997	7.81958	7.72603	7.04777	7.72385	7.25242	7.13189	7.19341	7.33884	7.00577	7.14043	6.82202	6.7101	5.82416	5.25017	5.97928	6.46132	6.35813	6.49884	6.45246
VIT_15s0046g01210	Arbutin synthase	11.8048	11.6793	11.9202	11.7325	11.7424	11.7365	12.0444	11.7907	12.1938	11.2128	11.2518	11.2368	11.0392	10.9608	11.0005	11.0666	11.2175	11.1639	10.0312	10.7187	9.58009	9.99271	10.3684	10.6662	9.50273	10.3079	9.19652
VIT_13s0019g00350	ARF GTPase activator, ARF-GAP Domain 13	12.2875	12.2643	12.3104	12.1721	12.0601	12.2221	11.9653	11.8406	11.9975	12.1712	12.1013	12.1577	11.6509	11.6036	11.6274	12.2741	12.1114	12.173	11.6718	11.8122	11.8277	11.8347	11.8615	11.8878	11.7757	11.5449	11.4771
VIT_02s0012g01330	ARF GTPase activator, ARF-GAP Domain 9	13.5742	13.6092	13.5383	13.6503	13.6099	13.6004	13.7884	13.6148	13.6697	13.7455	13.7826	13.7447	13.7158	13.6873	13.7016	13.5706	13.7681	13.6177	13.5709	13.6231	13.5687	13.8877	13.8655	13.843	14.055	13.9426	14.0315
VIT_18s0001g09370	Arginine N-methyltransferase 2	11.7767	11.6832	11.8645	12.0013	11.9815	11.9563	12.1785	12.0537	12.1904	12.2058	12.2313	12.2276	12.1405	12.2716	12.2075	12.1154	12.2378	12.2443	12.1441	12.0616	12.0978	12.2054	12.2216	12.2375	12.2321	12.2233	12.2563
VIT_15s0046g00060	Arginine/serine-rich splicing factor RSP31 (RSP31)	12.8392	12.8246	12.8536	12.6585	12.6129	12.6162	13.1101	13.0484	12.8791	12.7768	12.8303	12.775	13.2439	13.4103	13.3295	12.7169	12.9645	12.7489	13.3962	13.3629	13.2149	13.5175	13.4547	13.389	13.5174	13.2392	13.3877
VIT_15s0046g00050	Arginine/serine-rich splicing factor RSP31 (RSP31)	10.9411	10.8084	11.0627	10.6268	10.8375	10.5368	11.1567	11.0119	11.1559	11.0489	11.1684	11.1162	11.8301	11.8508	11.8405	11.152	11.4296	11.4388	11.9796	12.0086	12.4323	12.1687	12.0034	11.8168	11.9236	11.9195	11.7734
VIT_17s0000g01690	Argininosuccinate synthase, chloroplast precursor	13.3483	13.3066	13.3889	13.5666	13.5977	13.6836	13.5625	13.547	13.5789	13.3943	13.3872	13.4309	13.3547	13.4375	13.3967	13.3651	13.2987	13.3764	13.5023	13.4617	13.4689	13.462	13.4694	13.4768	13.7106	13.6104	13.6426
VIT_12s0059g01430	Argonaute (AGO1)	9.16212	8.78473	9.46097	10.0362	9.59454	10.1611	10.0182	9.93778	10.0909	9.9901	9.91471	10.0592	10.1795	10.4937	10.3452	9.91328	10.0141	10.0619	10.6512	10.6794	10.5638	10.7301	10.8564	10.9725	11.2519	10.7523	10.7172
VIT_10s0042g01150	ARGONAUTE 2 (AGO2)	12.1543	12.1833	12.1246	11.8355	11.5927	11.9998	11.204	11.5155	11.5561	11.7574	11.6139	11.8096	11.5637	11.1755	11.3826	12.0499	11.771	12.0732	9.92825	10.5219	9.84001	11.6141	11.3903	11.1253	10.0167	9.96199	10.6814
VIT_06s0061g01040	Argonaute protein	11.9673	11.9892	11.945	11.5972	11.7776	11.5819	11.7069	12.0832	11.8505	11.211	11.3404	11.1621	11.2763	11.1522	11.2156	11.0863	11.3726	10.885	11.2943	11.3533	10.8976	10.6619	10.6922	10.7219	10.8352	11.0785	10.926
VIT_13s0175g00140	Argonaute4-2	4.82242	4.91004	4.72914	4.70875	4.6308	4.57369	4.68927	4.87219	4.66634	4.82416	4.84741	4.72973	5.22849	4.92154	5.08316	4.86961	5.02018	4.60835	5.08398	5.33195	5.47665	5.46877	5.41289	5.35476	5.99361	6.83246	6.11891
VIT_00s0286g00010	ARK3 (Arabidopsis Receptor Kinase 3)	10.1514	10.0803	10.2192	10.1076	9.64983	10.0093	9.56843	9.38301	9.52862	9.74088	9.63047	9.78302	9.35957	9.9667	9.69484	9.68585	9.76727	9.96254	8.7052	8.70612	8.79919	9.48385	9.28191	9.04703	8.19128	7.65733	8.03596
VIT_00s0353g00060	ARK3 (Arabidopsis Receptor Kinase 3)	11.9659	11.8042	12.1114	11.7127	11.5665	11.6466	11.2263	11.0734	11.4692	11.3765	11.3172	11.3518	11.5117	11.3973	11.4556	11.4619	11.4072	11.4464	10.2039	10.4688	10.6725	11.0109	10.9907	10.9703	10.0101	9.72343	9.90644
VIT_05s0020g03020	ARMADILLO BTB Arabidopsis protein 1 ABAP1	11.983	11.9484	12.0168	11.9555	12.0105	11.7837	11.9774	12.0355	11.8304	11.9078	11.9285	11.8753	12.235	12.1319	12.1844	12.1371	12.1585	12.1699	12.3204	12.3088	12.2272	12.5112	12.3851	12.247	12.2723	12.4333	12.3408
VIT_06s0004g06750	Armadillo/beta-catenin repeat	11.8697	11.567	12.1198	12.0822	11.9511	12.1505	12.0149	12.0056	12.1124	12.0926	12.049	12.1151	12.4004	12.3415	12.3713	12.1994	12.1548	12.2191	12.0711	12.1742	11.9677	12.4964	12.6292	12.7509	12.6812	12.7413	12.6113
VIT_04s0008g05830	Armadillo/beta-catenin repeat	8.8562	8.57751	9.08967	9.948	10.0294	10.1677	9.76346	9.89537	9.68858	9.23186	9.3242	9.39777	9.21018	9.80995	9.54101	8.88289	9.16426	9.23542	8.97809	8.57232	8.31492	9.15596	9.29521	9.4222	8.80549	8.82634	8.46454
VIT_15s0048g01880	Armadillo/beta-catenin repeat	12.8391	12.7572	12.9167	13.0755	13.2623	13.1357	12.9168	13.0423	13.2812	12.7221	12.8294	12.7259	13.2386	12.9173	13.0868	12.811	12.9798	12.7498	12.6422	12.8962	12.5958	11.7407	11.8902	12.0256	12.513	12.5603	12.2963
VIT_10s0003g01130	Armadillo/beta-catenin repeat	8.68132	8.42063	8.90203	8.87478	8.86644	8.91237	8.76268	8.25445	8.72247	8.83579	9.11695	8.93703	9.47909	9.48843	9.48377	8.56574	9.59784	8.964	9.71161	9.14338	8.63718	10.5949	10.6727	10.7465	10.6712	10.5978	10.4609
VIT_18s0001g09130	Armadillo/beta-catenin repeat	13.3287	13.2849	13.3712	12.9763	12.7823	12.9293	12.7343	12.7926	12.7408	12.5854	12.4984	12.6088	12.3364	12.4497	12.3941	12.5933	12.4905	12.7396	12.1559	11.9149	11.5795	12.5703	12.4101	12.2297	12.1561	11.8275	11.6359
VIT_01s0010g02890	Armadillo/beta-catenin repeat protein / U-box domain-containing	11.8504	11.7287	11.9626	12.2131	12.0265	12.1336	12.1126	12.3123	12.5588	11.8829	11.8526	11.8452	11.9409	11.7782	11.8618	12.0523	12.1389	12.0058	11.4779	11.6201	11.5685	11.1995	11.3131	11.4185	10.9617	11.2229	10.9491
VIT_03s0038g03660	Armadillo/beta-catenin repeat protein / U-box domain-containing	10.8423	10.6992	10.9724	11.6587	11.2547	12.0447	11.0709	10.994	11.4144	11.2428	11.0029	11.3832	11.341	11.2953	11.3184	10.698	9.91585	10.6968	8.95641	10.0906	9.8225	6.77862	6.75197	6.72481	7.16552	6.99434	6.50558
VIT_00s0524g00030	Armadillo/beta-catenin repeat protein / U-box domain-containing protein	13.9492	13.8954	14.0012	14.0831	14.1698	14.0667	13.7714	13.7711	13.9615	14.0839	14.0901	14.0669	14.1901	14.0224	14.1087	14.1998	14.1389	14.1515	13.79	14.0061	13.8909	13.734	13.7207	13.7072	13.5324	13.4688	13.3186
VIT_04s0043g00840	Armadillo/beta-catenin repeat protein / U-box domain-containing protein	9.80969	9.51834	10.052	9.63812	9.13213	9.64173	9.34265	9.13874	10.0777	9.12776	8.8334	9.14214	9.58291	9.89015	9.74469	9.33018	8.86541	9.37522	9.6428	9.53444	8.7826	9.9711	9.90581	9.83741	11.6279	11.5532	11.6467
VIT_17s0000g08080	Armadillo/beta-catenin repeat protein / U-box domain-containing protein	13.1523	13.0639	13.2355	14.0842	14.1118	14.1372	13.0689	13.112	13.8425	14.0541	13.9703	14.095	13.8254	13.8776	13.8517	14.1307	13.7483	14.2322	12.434	12.6614	12.3354	13.451	13.4757	13.4999	12.5413	12.3495	11.6786
VIT_01s0010g00710	Armadillo/beta-catenin repeat protein / U-box domain-containing protein,	11.0961	11.048	11.1427	10.9985	10.2661	11.0972	10.2515	10.1688	11.0676	10.2723	9.74699	10.3697	10.0624	10.4769	10.2845	10.5425	9.6372	10.7246	9.48827	10.2357	9.92731	8.72239	8.76949	8.81511	8.63471	8.70942	8.20703
VIT_13s0067g02120	Arogenate dehydrogenase	7.01875	7.10732	6.92438	6.25217	7.72037	7.11963	7.86833	7.6649	7.66905	7.51518	7.77286	7.71673	8.18443	8.77982	8.51262	7.73552	7.79146	8.02233	8.86226	8.72256	8.7349	8.12525	8.48874	8.77883	8.77849	8.51125	8.7298
VIT_05s0062g01140	Aromatic and neutral transporter 1	11.7344	11.6616	11.8038	12.3323	12.1922	12.1914	12.4549	12.0399	11.9957	12.5128	12.6007	12.5153	12.2035	12.5411	12.3822	12.3524	12.8089	12.4895	13.0988	12.563	12.696	12.7527	12.903	13.0392	13.0608	13.0443	13.0563
VIT_03s0063g00610	ARP protein (REF)	13.2246	13.1038	13.336	13.2023	12.7674	12.9628	13.2359	13.1041	12.9997	12.9359	12.8551	12.8883	12.8472	12.8964	12.872	12.4848	12.6612	12.5883	12.5708	12.7796	12.9319	12.4918	12.4741	12.4562	12.5451	12.4234	12.3341
VIT_05s0077g01480	ARR1 typeB	13.2109	13.2801	13.1382	13.415	13.5077	13.4827	13.2365	13.3411	13.5838	13.6883	13.619	13.6672	13.7833	13.7689	13.7761	13.956	13.6314	13.8338	13.7198	13.8247	13.6432	13.6754	13.6979	13.72	13.5791	13.6319	13.6547
VIT_06s0004g05120	ARR1 typeB	9.90673	10.1734	9.57936	10.7997	11.6852	11.0413	10.968	11.0626	10.8243	11.4521	11.7958	11.5441	11.3943	11.5802	11.4903	11.6517	12.2049	11.8258	12.2843	11.4677	10.6479	12.7685	12.9748	13.1553	12.908	12.9799	12.7211
VIT_11s0206g00060	ARR18	9.7672	9.81286	9.72005	10.0033	10.1973	9.93688	10.351	10.3729	10.4496	10.535	10.7491	10.5707	10.787	10.6745	10.7318	10.3063	11.014	10.5129	11.4675	11.1699	10.832	11.5671	11.4408	11.3024	11.8185	11.408	11.5897
VIT_07s0005g05040	ARR24 Type A	6.88511	6.52827	7.17096	7.38443	6.69282	6.99851	6.99987	6.36044	6.96716	7.36868	7.28872	7.35758	7.13484	7.58108	7.37515	7.39794	7.61944	7.66394	6.98916	7.25922	7.12426	8.97589	9.18236	9.36295	8.49193	8.53019	7.95205
VIT_08s0007g05390	ARR3 typeA	8.9672	9.07624	8.84924	9.3326	9.58229	9.10952	9.11263	9.62084	9.14589	9.37533	9.44313	9.39337	9.95331	10.1699	10.0657	9.34801	9.36123	9.60263	10.2828	10.198	10.528	10.2615	10.1214	9.96629	11.2231	10.6148	11.1364
VIT_01s0026g00940	ARR3 typeA	12.4819	12.3463	12.6058	13.1146	13.1254	13.2866	13.0477	12.8415	12.8508	13.5016	13.6068	13.5793	13.5622	13.8068	13.6897	13.3876	13.7894	13.5701	14.2409	14.0013	13.8926	14.1141	14.1713	14.2263	14.3821	14.4536	14.4684
VIT_13s0067g03510	ARR9 typeA	8.55575	8.6075	8.50208	8.41446	8.53162	8.59716	8.37692	8.46057	8.28078	8.35179	8.20537	8.49923	7.99589	8.27781	8.14372	8.40445	7.52244	8.75954	8.85313	9.12776	9.52282	8.33795	8.28433	8.22863	10.457	10.387	10.0084
VIT_07s0104g01390	Arsenate reductase (glutaredoxin)	12.2972	12.2484	12.3444	10.2162	9.37085	9.8533	11.153	10.3423	10.2302	9.04392	8.80952	8.91428	8.00609	8.56162	8.31043	7.03471	8.41784	7.7431	7.40198	7.22324	7.56803	6.20403	6.40938	6.58911	6.60687	5.98366	6.7705
VIT_04s0008g04180	Arsenite transport protein (ArsB)	7.0697	6.97263	7.16066	9.42579	10.9146	9.78348	10.1843	10.1514	10.0964	11.1552	11.2369	11.1005	11.2488	10.9371	11.1014	11.8852	11.5848	11.6661	11.8841	11.5452	11.2906	11.0904	11.2998	11.4827	11.4182	12.1337	11.9283
VIT_02s0025g03310	Arsenite transport protein (ArsB)	7.8286	7.64448	7.99186	11.3085	12.0487	11.5869	11.4942	11.3082	11.1612	12.5448	12.6528	12.5429	12.5036	12.6068	12.5561	13.1064	13.1319	13.0098	13.1954	12.9309	12.4286	12.8814	13.1269	13.3366	13.2523	13.246	13.0481
VIT_07s0031g01120	Ascorbate oxidase	7.12124	7.16123	7.0801	6.8527	6.90494	7.56152	5.78544	6.46009	6.22224	7.71575	7.61654	7.78885	6.34429	6.29928	6.32196	8.00267	7.61714	7.82556	6.96664	6.51332	6.417	7.75547	7.68119	7.60288	7.23884	6.52681	7.33546
VIT_07s0031g01070	Ascorbate oxidase	9.90444	9.73443	10.0565	9.69859	8.75699	10.7847	7.93638	8.06654	7.91723	10.2651	9.96468	10.5625	8.46817	8.68385	8.58003	10.4231	9.72443	10.6136	7.79859	8.0851	7.23611	9.34511	9.23474	9.11523	8.64751	8.21977	8.82367
VIT_07s0031g01090	Ascorbate oxidase	8.03834	8.15674	7.90934	8.17198	7.77584	9.36424	6.55674	7.0462	6.63554	9.00523	8.77238	9.23964	7.51977	7.39104	7.45684	9.1312	8.33821	9.11044	6.68584	6.48961	6.28275	8.06289	8.08155	8.09998	7.39334	6.69867	7.65508
VIT_06s0004g07820	Asp/Glu racemase	7.79946	7.76866	7.82962	8.36133	8.24706	8.10422	9.01316	8.77474	8.56795	8.69535	8.95542	8.76968	8.6829	9.20704	8.96864	8.06357	9.27643	8.67556	9.11411	8.56612	8.47789	9.64181	9.75429	9.85864	9.67213	9.65228	9.6418
VIT_01s0011g03630	Asp/Glu racemase	8.41288	8.25056	8.55876	8.72846	9.11787	8.91735	9.25186	9.08952	9.25309	8.83067	9.12031	8.90655	9.15635	9.46618	9.31957	8.96514	9.59483	9.07359	9.73613	9.33216	8.96447	10.1608	10.3337	10.488	10.3398	10.3194	10.2148
VIT_06s0004g06830	Asparagine synthetase	9.42046	8.85047	9.82796	11.4219	10.8802	11.0454	10.1566	9.89374	9.54736	10.9308	10.7776	10.8472	10.2739	10.5013	10.3921	10.75	10.8091	10.9014	11.5765	10.9747	10.8773	11.1189	11.3229	11.5016	12.3773	12.1394	11.9076
VIT_18s0001g04630	Aspartate aminotransferase	6.95214	7.03231	6.86726	7.60965	7.47113	7.73788	7.94135	7.51778	7.42629	7.8088	7.8118	7.82531	8.01325	8.00232	8.0078	8.14958	8.24659	8.10924	8.44328	8.52828	8.54518	8.7705	8.81615	8.86039	8.81973	9.00968	8.46328
VIT_04s0008g03770	Aspartate aminotransferase P1	11.9438	12.1148	11.7498	11.7203	12.083	11.7493	11.7702	12.1521	11.7215	11.8446	12.0103	11.9735	11.8725	11.9293	11.9012	12.0621	12.3168	12.4468	12.4173	12.4897	11.9457	13.455	13.3581	13.2543	13.2411	13.2471	13.1206
VIT_11s0016g03720	Aspartate aminotransferase, cytoplasmic (Transaminase A)	13.8349	13.7643	13.9022	14.0157	13.9108	14.0547	14.1323	14.1173	14.1135	14.1975	14.1641	14.1736	14.054	14.1292	14.0921	14.1652	14.1208	14.0262	14.1938	14.1736	14.3652	14.3516	14.2793	14.2031	14.2161	14.2795	14.235
VIT_19s0090g01030	Aspartate carbamoyltransferase chloroplast precursor	8.18077	8.10486	8.25288	8.73759	8.55147	8.95191	9.34323	8.93718	9.20692	8.74365	8.82687	8.87738	9.1144	9.65331	9.40887	8.81809	9.24039	9.10201	9.55285	9.20426	9.41266	9.31266	9.5078	9.67967	9.72211	9.91245	9.56212
VIT_01s0244g00140	Aspartate kinase	11.4422	11.3265	11.5493	11.3415	10.7926	11.3313	11.2648	10.7368	11.1859	10.629	10.3621	10.6485	10.8146	10.9586	10.8884	10.4923	10.2192	10.5933	9.82192	10.3795	10.1574	9.84541	9.99238	10.1258	10.1257	10.2435	10.0453
VIT_12s0028g01820	Aspartate transaminase, mitochondrial	12.225	12.2677	12.1811	12.4043	12.7898	12.3835	12.5599	12.6797	12.5155	12.654	12.762	12.6759	12.6994	12.8943	12.8001	12.8029	12.8709	12.8953	12.7496	12.7345	12.6067	13.2488	13.384	13.5076	13.3709	13.1133	13.3609
VIT_11s0016g04960	Aspartate-glutamate racemase	13.4219	13.3365	13.5025	13.4169	12.8377	13.5637	12.9973	13.2864	12.8926	12.6765	12.4755	12.7426	11.941	12.264	12.1115	12.4732	12.5258	12.4875	10.6329	11.0971	10.5864	11.5215	11.4475	11.3695	9.82048	9.77986	9.64931
VIT_14s0060g00350	Aspartic protease	7.4525	7.37111	7.52954	7.50509	7.39898	7.02037	8.1714	7.82559	7.79066	7.14145	7.21371	7.03498	8.35628	8.26113	8.30949	6.23047	6.87005	6.43876	7.86982	7.84056	7.7488	7.01938	7.29983	7.53454	7.90335	7.72039	7.86595
VIT_00s1206g00010	Aspartic proteinase nepenthesin-1 precursor	14.2371	14.5247	13.8775	13.7504	13.5629	13.5412	13.6415	14.017	13.9052	13.2572	13.1046	13.1719	13.1818	13.3073	13.2459	13.1188	12.698	13.0548	12.9283	13.3521	13.032	12.3428	12.7021	12.9896	12.3792	12.9291	12.2627
VIT_00s2536g00010	Aspartic proteinase nepenthesin-1 precursor	12.8099	12.7656	12.8529	13.0763	13.1144	13.0606	12.5588	12.525	12.6576	12.6163	12.6153	12.618	12.7557	12.3142	12.5518	12.5352	12.4735	12.565	11.8702	12.1892	11.6852	12.732	12.5596	12.3638	11.9402	11.6754	11.4838
VIT_10s0071g00770	Aspartic proteinase nepenthesin-1 precursor	10.4774	10.4539	10.5005	11.0562	12.1134	10.7656	11.6528	10.9139	9.92154	9.80006	10.5827	9.65112	7.13672	7.0753	7.10634	6.1771	8.40603	6.7952	7.99578	6.99579	5.40348	9.26626	8.90767	8.42939	9.18712	9.62634	9.10619
VIT_06s0061g01030	Aspartic proteinase nepenthesin-2 precursor	13.1372	13.1032	13.1705	12.9415	12.8896	12.7339	12.5034	12.7707	12.4031	12.6218	12.5848	12.5324	12.4985	12.4131	12.4564	12.6668	12.5842	12.5607	12.4408	12.5759	12.4627	13.4189	13.4243	13.4296	13.0424	12.8263	12.9206
VIT_17s0000g01740	Aspartyl aminopeptidase	13.0064	13.0047	13.008	13.0403	13.1614	12.8719	13.2117	13.1418	13.1084	13.0685	13.1346	13.0464	13.0102	13.1776	13.0963	12.9325	13.0854	13.0056	13.264	13.0954	13.1048	13.5044	13.4877	13.4708	13.6857	13.5849	13.7788
VIT_00s0510g00050	Aspartyl protease	12.8871	12.8159	12.9548	12.7497	12.9761	13.0125	13.0176	13.0325	12.924	12.9055	12.9829	12.9723	12.9934	12.9735	12.9835	12.758	12.8627	12.7745	12.6288	12.6753	12.8403	12.7028	12.7097	12.7165	12.4322	12.3502	12.4865
VIT_14s0006g00180	Aspartyl protease	12.4167	12.4564	12.3758	13.1846	12.7332	13.6164	11.683	11.9815	11.8831	13.1785	12.9544	13.2787	13.4499	13.5377	13.4945	13.3815	12.9363	13.3006	12.5692	12.6623	12.1202	13.0357	12.9012	12.753	13.2966	13.2831	13.4628
VIT_08s0007g02470	Aspartyl protease	13.1362	13.1127	13.1593	13.0568	13.0327	12.84	12.5961	12.9137	12.6784	12.2895	12.4609	12.2199	12.4045	12.3518	12.3784	11.6186	12.5047	11.7269	11.5086	11.7424	10.905	11.7328	11.6713	11.607	12.0175	11.8065	11.9809
VIT_01s0011g03210	Aspartyl protease	10.3488	10.2199	10.467	11.3468	10.5858	11.3345	10.4825	10.3821	11.2157	10.0076	9.51919	10.0375	9.74236	10.1291	9.94863	9.1685	8.84776	9.41792	8.20497	8.94499	7.97997	6.90884	7.87778	8.45224	8.09646	8.74555	7.58537
VIT_19s0085g01110	Aspartyl protease	11.8806	11.6593	12.0724	12.0248	11.9272	11.5716	12.0061	11.5644	11.8613	11.3315	11.4681	11.1807	10.8384	10.7739	10.8065	9.11105	10.8527	9.35274	9.83961	9.41405	8.84924	8.78669	9.00379	9.19244	10.383	9.98455	10.1405
VIT_19s0090g01350	Aspartyl protease	13.6477	13.797	13.4811	14.4066	14.5852	14.2595	14.3274	14.3543	14.5587	14.8535	14.8395	14.8092	14.8507	14.848	14.8493	15.0556	14.8749	14.9917	14.9493	14.992	15.0283	14.9668	14.9018	14.8336	14.5855	14.7257	14.7615
VIT_09s0018g01670	Aspartyl protease	10.687	10.4434	10.8953	10.2208	10.0913	10.0777	10.9992	10.4128	10.2886	10.1745	10.2089	10.117	9.11831	8.69528	8.92225	9.15807	9.61728	8.9757	8.23981	8.42511	7.97436	8.96549	8.87606	8.78073	8.75665	8.24368	8.37473
VIT_04s0008g07250	Aspartyl protease	8.59252	8.42571	8.74202	6.893	7.29168	7.92112	5.69632	6.49627	5.29538	7.41126	7.83448	7.8144	5.52003	4.77951	5.19677	7.08675	8.36732	7.85742	4.63992	4.80079	4.75891	5.28475	5.13713	4.97268	5.0601	5.25697	4.84922
VIT_06s0080g01160	Aspartyl protease	5.5555	5.57862	5.532	8.03763	8.06442	8.28651	8.05767	7.90751	8.46499	8.32216	8.35432	8.55029	8.83629	9.40256	9.14703	8.66555	8.74816	9.16969	10.001	9.95285	9.3649	9.67798	10.3682	10.8332	11.0522	11.2544	10.2637
VIT_18s0001g04790	Aspartyl protease	10.6127	10.5926	10.6324	10.1131	10.0533	10.1015	10.786	10.6246	10.4799	9.47838	9.54757	9.50598	10.1788	10.2792	10.2299	9.00668	9.45028	9.17574	9.43944	9.65248	9.03985	8.26632	8.23525	8.2035	8.61772	8.19809	8.11455
VIT_04s0023g00730	Aspartyl protease family	13.6133	13.5619	13.6629	13.4878	13.6861	13.4454	13.6004	13.551	13.3912	13.5381	13.623	13.5415	13.5448	13.3177	13.4357	13.3802	13.5327	13.439	12.922	13.0737	12.9801	13.3554	13.3288	13.3017	13.1641	13.0481	13.1662
VIT_01s0010g03590	Asynaptic 1 ASY1	5.93668	5.94759	5.92569	6.05909	6.12639	5.77792	6.39681	6.49169	6.03963	6.29604	6.50753	6.2303	6.74271	6.59645	6.67143	6.27353	6.95188	6.23201	7.23407	6.57081	6.40563	7.37702	7.31194	7.24378	7.72769	7.25351	7.35111
VIT_14s0006g00910	ATA15 protein	13.7511	13.5544	13.9241	13.4345	13.0306	13.4144	13.2902	13.2931	13.2609	12.9607	12.7362	12.925	12.9709	12.8585	12.9158	12.8317	12.3984	12.702	12.4745	12.9868	13.036	12.1383	12.1028	12.0664	12.5994	12.2316	12.187
VIT_13s0064g00650	ATAB2	11.8256	11.7019	11.9395	11.6763	11.2836	11.7265	11.5139	11.1133	11.6128	11.1111	10.9541	11.1715	10.8572	11.0993	10.9833	10.7634	10.6494	10.9664	10.8521	11.1589	11.3919	10.2153	10.4065	10.5752	10.1447	10.2296	9.66456
VIT_08s0007g02920	ATAN11 (ANTHOCYANIN11)	7.28834	7.2096	7.363	8.96487	9.09663	9.12933	9.33947	9.00206	9.27933	8.49547	8.66678	8.63864	8.36521	8.83988	8.62198	7.91866	8.55531	8.37606	7.57242	8.34538	7.73144	8.74353	9.22184	9.58044	7.85731	7.81266	7.01154
VIT_07s0031g01420	ATATH13	13.3406	13.5296	13.1229	13.1443	13.0436	13.0625	12.906	13.2175	12.9243	12.9691	12.9086	12.9572	12.7075	12.8233	12.7665	12.8358	12.6891	12.8813	12.6883	13.0109	13.1655	12.5832	12.4716	12.3505	12.3892	12.1582	12.2597
VIT_03s0038g02970	Ataxia telangiectasia and Rad3 related	10.1344	10.0806	10.1862	9.80372	9.37804	9.39724	8.98705	9.08655	9.47079	9.20745	9.09443	9.07683	8.81629	8.66106	8.74076	9.09754	9.224	9.13589	8.93745	9.42702	8.40405	10.4273	10.4893	10.5488	10.1779	9.92089	9.74069
VIT_07s0005g03940	ATBARD1/BARD1 (breast cancer associated ring 1);	7.19	6.86148	7.4574	7.57145	7.69224	7.88757	8.40992	7.95799	7.6258	8.15688	8.35938	8.22099	8.32709	8.28117	8.30431	8.24268	8.84021	8.2676	9.04903	8.6254	8.72936	10.1135	9.9574	9.78235	10.0928	9.44456	9.77572
VIT_15s0021g02790	ATELC/ELC	13.6202	13.5786	13.6607	13.7301	13.7317	13.8998	13.663	13.4843	13.9573	13.6391	13.655	13.7141	13.7034	13.8961	13.803	13.649	13.7096	13.7598	13.2038	13.2687	12.383	13.2277	13.2729	13.3168	12.3992	12.5803	12.0876
VIT_08s0007g04020	AT-hook protein 1 (AHP1)	10.9312	10.7972	11.0538	10.5608	10.0298	10.6639	10.2323	9.94023	10.4995	10.4353	10.1972	10.5667	10.6063	10.768	10.6894	10.8572	10.5292	11.1492	11.0581	11.0542	11.0319	11.7903	12.096	12.3481	11.7106	11.9208	11.5076
VIT_00s0341g00050	ATMYB66/WER/WER1 (WEREWOLF 1)	12.3322	12.2168	12.4391	12.6703	12.8549	12.5643	13.0325	13.0348	12.8265	12.9556	13.0416	12.9063	12.9349	12.9927	12.9641	13.1036	13.2682	13.0009	13.4516	13.0276	13.016	13.3386	13.2713	13.2006	13.1512	13.3496	13.56
VIT_17s0000g08480	ATMYB66/WER/WER1 (WEREWOLF 1)	9.65898	9.25311	9.97538	9.88101	8.93881	10.3279	10.6348	9.64615	9.91714	9.27871	9.15269	9.49905	8.46275	9.38816	8.99842	6.97582	8.53238	7.59611	7.87867	7.25714	8.03335	6.87108	6.78894	6.70183	7.9884	7.3582	7.63934
VIT_18s0001g12520	ATP binding	12.3351	12.1958	12.4621	12.4674	12.1836	12.5416	11.7761	11.7851	12.1768	12.7304	12.6633	12.7148	12.7309	12.5557	12.6459	12.8346	12.7898	12.7131	11.8884	11.6474	11.361	12.9482	12.9165	12.8841	12.2886	12.0383	11.8523
VIT_11s0052g00160	ATP binding , related	9.36734	9.29083	9.44	8.33722	8.12559	8.74884	8.13505	8.05349	8.00349	7.33734	7.2757	7.54439	7.33806	7.24397	7.29178	6.8677	7.06448	6.7791	6.64889	6.95295	6.62049	7.738	7.75822	7.77815	7.50169	6.82505	6.99125
VIT_09s0002g02550	ATP binding / DNA binding	12.0607	12.0987	12.0218	12.0689	12.0332	11.9176	11.8868	12.0933	12.2183	11.8489	11.8714	11.8175	12.1397	11.9286	12.038	12.2469	12.3439	12.2793	12.129	12.3948	12.0533	12.3997	12.4319	12.4634	12.646	12.4609	12.58
VIT_17s0000g00730	ATP binding / DNA binding	10.8982	10.911	10.8854	10.1676	10.1118	10.0123	10.1587	10.5455	10.1989	9.50085	9.64226	9.43788	9.69775	9.38798	9.55117	9.05031	9.76859	9.03282	9.07243	8.91181	8.33428	8.38456	8.16435	7.90437	8.92765	9.86078	9.04788
VIT_02s0025g03700	ATP binding protein	12.3866	12.2503	12.5111	12.2605	11.8459	12.2142	12.1957	12.2497	12.2427	11.7348	11.516	11.7214	12.2182	12.3185	12.2692	11.6889	11.3491	11.7015	11.5055	12.0231	11.8346	10.8741	11.0977	11.2913	11.5857	11.6658	11.5042
VIT_01s0010g02910	ATP binding protein	9.18448	9.19479	9.17409	10.2809	10.3956	10.7955	9.84986	9.9646	10.8225	10.6334	10.5676	10.8674	11.8685	11.5301	11.7092	11.6011	11.4097	11.8502	11.4501	11.8496	10.9733	11.0836	11.4927	11.8111	11.3019	11.4099	11.1294
VIT_14s0006g02490	ATP binding protein	11.7397	11.8271	11.6468	12.2822	12.2801	12.3523	12.6199	12.6401	12.6188	12.5668	12.563	12.6029	12.9212	12.8507	12.8864	13.0169	13.0071	13.0796	13.0618	13.1395	12.9162	12.7678	12.7849	12.8018	12.7823	12.8362	12.9043
VIT_07s0031g01740	ATP synthase 24 kDa subunit	13.4272	13.5278	13.319	13.7232	13.8019	13.6369	13.7201	14.0213	13.7489	13.9566	13.9717	13.9351	13.8615	14.061	13.9647	14.066	14.0586	14.0529	14.0179	14.14	14.2292	14.0526	13.9492	13.8378	13.9948	14.0426	14.1333
VIT_18s0164g00030	ATP synthase delta chain, chloroplast precursor	12.6053	12.4934	12.7092	12.8085	12.3439	12.91	12.6503	12.6061	12.5605	12.3238	12.1901	12.3958	11.1632	11.4917	11.3368	11.5258	11.6025	11.7628	11.2019	11.5038	11.6359	10.6279	10.868	11.0737	10.9295	11.0136	10.3436
VIT_15s0021g00920	ATP synthase delta' chain, mitochondrial	12.9679	12.993	12.9423	13.1387	13.3073	13.2685	13.3005	13.2868	13.3324	13.2932	13.4068	13.3235	13.4502	13.4718	13.4611	13.282	13.5668	13.2825	13.7174	13.4113	13.5141	13.7181	13.6918	13.665	13.76	13.7102	13.8071
VIT_10s0116g01740	ATP synthase gamma chain 1t (ATPC1)	13.2286	13.2464	13.2105	13.3359	12.7869	13.3457	13.1629	13.0084	13.1564	12.7457	12.5476	12.7984	12.4619	12.8344	12.6601	12.1893	12.1096	12.457	12.4715	12.8272	12.6912	11.5648	11.8692	12.1205	11.7447	12.1269	11.2957
VIT_12s0028g02170	ATP synthase protein I	11.1305	10.8799	11.344	11.5001	11.5967	11.7787	11.5813	11.3225	11.5016	11.5997	11.6316	11.7187	11.7285	11.7028	11.7157	11.7576	11.7895	11.9342	11.9299	12.0666	11.784	12.383	12.4069	12.4304	12.2564	12.1151	12.0555
VIT_11s0037g00990	ATPase AFG1	11.5298	11.4995	11.5595	11.5498	11.7982	11.6547	12.0144	12.0354	11.8188	12.0572	12.169	12.0678	12.1806	12.218	12.1994	12.1144	12.3563	12.0812	12.3059	12.3759	12.4068	12.444	12.3892	12.3322	12.2879	12.1397	12.3018
VIT_17s0000g08750	ATPase-like domain-containing	11.6802	11.6774	11.683	10.5105	10.5904	10.4384	10.7952	10.7465	10.3521	10.1131	10.2999	10.1335	10.1933	10.1878	10.1905	9.84284	10.4997	10.0397	10.4638	10.4447	10.1339	10.379	10.2389	10.0838	10.4696	10.2294	10.1648
VIT_05s0077g00700	ATP-binding	11.7986	11.8195	11.7774	11.9029	11.9207	11.8721	12.0387	12.1148	12.0233	11.9745	12.0838	11.99	12.2201	12.2581	12.2392	11.9362	12.3271	12.0269	12.317	12.2351	12.3044	12.5764	12.5292	12.4804	12.717	12.6481	12.5212
VIT_01s0127g00260	ATP-citrate synthase	11.9928	11.8874	12.091	12.7017	12.934	12.9153	12.8792	12.5379	13.0505	13.1876	13.0994	13.2186	13.3923	13.3837	13.388	13.5297	13.0448	13.4984	13.1414	13.2775	13.6006	13.9523	13.8709	13.7847	13.0944	13.5088	13.1676
VIT_01s0011g03190	ATP-dependent Clp protease adaptor protein ClpS containing protein	10.025	9.98061	10.0681	10.2577	10.2549	10.4899	10.9588	10.639	10.3968	11.2952	11.3723	11.3602	10.8507	11.3335	11.1122	10.8662	11.2413	11.047	11.6306	10.9906	11.9274	11.2838	11.194	11.0982	11.2231	11.1221	11.3792
VIT_06s0004g06700	ATP-dependent Clp protease ClpB protein	13.6278	13.5617	13.6911	13.5154	13.3873	13.4714	13.6372	13.7058	13.6878	13.5322	13.5627	13.5164	13.9393	13.8157	13.8789	13.517	13.745	13.4965	13.9882	13.9956	13.966	13.791	13.7574	13.7231	13.9255	13.796	13.7793
VIT_15s0048g00940	ATP-dependent DNA helicase 2 subunit 2	10.1836	10.0362	10.3173	9.5029	8.65148	9.41052	9.53337	9.49279	9.40314	9.04607	8.81247	8.96272	8.65026	8.85381	8.75562	8.69586	8.72111	8.41359	8.60346	9.15501	9.232	8.69107	8.57855	8.45652	8.87827	8.43789	8.72451
VIT_18s0001g13260	ATP-dependent protease La (LON) domain-containing protein	13.4566	13.3758	13.5331	13.5621	13.4463	13.5796	13.4851	13.471	13.5514	12.9903	12.9492	13.0329	13.0356	13.1805	13.1098	13.0077	13.0112	13.146	13.0787	13.1326	12.7061	12.7163	12.7536	12.7899	12.6594	12.7381	12.126
VIT_17s0000g04900	ATP-dependent RNA helicase	9.47028	9.35967	9.57301	9.23828	8.98018	9.1475	9.038	9.20919	9.09605	9.1224	9.10327	9.05379	8.69252	8.86941	8.78368	8.93957	9.13072	8.7289	9.15975	9.10251	8.93455	9.62817	9.59751	9.5662	9.88231	9.3488	9.67851
VIT_13s0074g00520	ATP-dependent RNA helicase	10.8056	10.8398	10.7706	10.7077	11.1729	10.8404	11.1651	11.5493	10.9876	11.0849	11.1934	11.1084	11.1265	11.1627	11.1447	11.2209	11.2463	11.2095	11.5029	11.3876	11.5065	11.6658	11.635	11.6035	11.6464	11.6726	11.9537
VIT_13s0074g00510	ATP-dependent RNA helicase	9.65341	9.61559	9.69026	9.68941	9.80975	9.8605	10.1633	10.1426	9.87418	9.99453	10.1549	10.1388	9.7142	10.343	10.0626	10.0134	10.4934	10.408	10.4889	10.2678	10.3112	10.8323	10.7872	10.7407	10.8358	10.5352	10.7154
VIT_09s0054g01810	ATP-dependent RNA helicase DDX23/PRP28	13.2894	13.38	13.1927	13.2495	13.3766	13.2513	13.2312	13.3533	13.3633	13.3869	13.3724	13.3856	13.6251	13.4118	13.5224	13.5994	13.4364	13.5936	13.6535	13.7285	13.5896	13.684	13.6441	13.6031	13.7049	13.9322	13.9979
VIT_18s0001g01830	ATP-NAD kinase	13.0541	13.1037	13.0027	12.3528	12.4999	12.3491	12.5309	12.6099	12.3829	12.2588	12.3403	12.2651	12.3366	12.3744	12.3556	12.1125	12.2895	12.1445	12.4617	12.3853	12.2921	12.5238	12.5138	12.5037	12.6202	12.4248	12.4557
VIT_01s0011g01730	ATPP2-A9 (Phloem protein 2-A9)	13.3836	13.5822	13.1533	12.2803	12.3036	12.2629	12.6079	12.5434	12.3263	12.4533	12.3612	12.3928	12.396	12.4202	12.4081	12.4319	11.986	12.1874	12.6978	12.6539	13.1619	12.4622	12.4459	12.4295	12.581	12.8191	12.8514
VIT_14s0060g02000	ATPP2-B14	6.02765	6.47689	5.37175	7.58247	9.09374	6.82763	6.7531	7.33589	6.06723	10.2781	10.295	10.2674	9.60599	9.89595	9.75824	11.5308	11.3786	11.5509	11.0034	9.49666	9.94584	11.2272	11.0769	10.9091	10.9959	10.3541	10.8388
VIT_14s0060g02020	ATPP2-B15 (Phloem protein 2-B15)	5.08938	5.07298	5.10561	5.20198	7.29579	5.40933	6.46158	6.1811	5.90522	7.91972	7.70584	7.73377	7.53012	7.55234	7.54127	9.04254	8.09563	8.66001	8.40594	7.68624	7.51067	7.96088	7.88171	7.79793	7.90685	7.93002	8.62602
VIT_14s0060g01990	ATPP2-B15 (Phloem protein 2-B15)	6.3388	6.51243	6.14137	6.9295	7.75414	6.60268	6.98792	6.8402	6.91435	9.65628	9.31284	9.82957	7.55173	7.54919	7.55046	11.3246	10.8034	11.5515	8.14313	7.27514	5.89741	9.10865	9.07783	9.04633	8.89345	8.07187	8.68556
VIT_04s0008g05740	ATSYTE/NTMC2T2.1/NTMC2TYPE2.1/SYTE	8.30213	8.02728	8.53291	5.82637	6.42987	5.64164	6.09462	6.33103	6.28959	5.91411	6.24642	5.9586	5.83424	6.27948	6.07397	5.47	6.27295	5.87524	5.7688	5.88457	6.52036	5.77654	5.63544	5.47902	5.45547	5.83315	6.36231
VIT_11s0118g00230	ATSYTE/NTMC2T2.1/NTMC2TYPE2.1/SYTE	12.2002	12.1716	12.2282	12.4674	12.831	12.6612	12.8459	12.7893	12.6973	12.9262	12.9552	12.954	13.0887	13.002	13.046	13.3496	13.2055	13.3203	13.1261	13.3047	13.4799	13.1142	13.005	12.8868	12.925	12.9211	12.9332
VIT_19s0138g00140	ATSYTE/NTMC2T6.1/NTMC2TYPE6.1/SYTE	13.8845	13.7378	14.0176	13.7222	13.6787	13.6952	13.327	13.3968	13.5958	13.5872	13.4832	13.5059	13.2026	13.2626	13.2329	13.7335	13.3716	13.4477	12.841	13.1882	13.1279	13.2492	13.1804	13.1082	12.9	12.6059	12.6995
VIT_17s0000g02010	Atypical receptor kinase MARK	11.418	11.3008	11.5264	12.4024	12.2709	12.4863	12.0355	12.0139	12.2674	11.6575	11.7137	11.6962	11.5361	11.8621	11.7083	11.4442	11.881	11.4579	11.2722	11.0982	9.98162	10.5113	10.6091	10.7006	11.058	10.8257	11.0327
VIT_01s0011g05580	Atypical receptor kinase MARK	12.1492	12.2695	12.018	12.3918	11.8597	12.8225	10.5388	10.94	11.0752	12.0817	11.7871	12.2115	11.4971	11.5378	11.5176	11.6433	10.692	11.5322	10.3196	10.5567	9.97784	10.5803	10.4857	10.3844	9.77677	10.2123	10.17
VIT_15s0048g01730	Aurora kinase 3	5.97827	5.95104	6.005	6.04913	6.52913	6.08304	6.64099	5.91817	6.57565	6.36953	6.57918	6.47679	6.17588	7.04319	6.67375	5.89308	6.40972	6.38163	7.16666	6.88059	6.61587	7.77894	7.91384	8.0372	8.18641	7.5993	8.22273
VIT_13s0067g00330	AUX1 auxin influx carrier protein	10.0582	10.3406	9.70662	10.4171	11.3657	10.085	10.9069	11.0161	10.5972	11.3435	11.6578	11.3275	11.1203	11.5142	11.3307	11.3028	11.886	11.3951	11.9869	11.4922	10.7586	12.675	12.6913	12.7074	12.4139	11.928	12.3876
VIT_08s0007g02030	AUX1 protein	13.1282	12.9891	13.255	12.6079	12.3587	12.8465	12.4558	12.3123	12.7755	11.8671	11.7187	11.9999	12.4787	12.476	12.4774	11.5345	11.2855	11.6817	11.4069	11.9238	11.3875	10.1592	10.6752	11.0544	10.7694	11.0743	10.6001
VIT_18s0001g12100	Auxilin	12.6934	12.7095	12.677	12.4694	12.2778	12.3283	12.4452	12.3076	12.3343	12.0096	11.974	11.9852	11.7922	11.7999	11.796	11.5082	11.651	11.6278	11.1887	11.5654	11.675	10.7348	10.7142	10.6932	10.8765	10.5215	10.7854
VIT_07s0031g02200	Auxin efflux carrier	14.9041	15.0882	14.6931	14.7544	14.7969	14.8613	14.7048	14.9864	15.0038	14.6617	14.64	14.6741	14.6484	14.4735	14.5636	14.6637	14.5255	14.5935	14.4167	14.4992	14.5551	14.0721	14.0232	13.9726	14.1363	13.9982	14.1445
VIT_04s0044g01850	Auxin efflux carrier	13.0845	13.1528	13.0128	13.4862	13.4591	13.422	13.268	13.163	13.2358	13.38	13.3397	13.3609	13.2697	13.2778	13.2738	13.1956	13.0397	13.1858	12.5035	13.0152	12.7094	12.4852	12.5839	12.6764	12.0911	12.3217	11.9908
VIT_04s0023g00320	Auxin efflux carrier protein 8	12.4471	12.2965	12.5835	10.417	10.2523	10.4571	10.8155	9.90413	9.5672	9.41985	9.41617	9.4617	7.46078	7.46945	7.46512	7.81662	8.51566	8.06375	7.72412	7.03704	7.02218	7.23058	7.4523	7.64444	7.31633	6.27142	6.52888
VIT_15s0046g00290	Auxin response factor 18	9.37164	9.15825	9.55749	8.68981	7.71794	7.54937	7.95712	7.43255	6.78251	7.41898	7.02693	6.82447	5.91003	6.13062	6.02454	6.19607	6.81809	6.08221	7.35177	6.64697	6.61915	8.4126	8.35132	8.28731	8.04232	7.84259	7.98046
VIT_06s0004g03130	Auxin response factor 4	12.53	12.3054	12.7243	12.6281	11.3801	12.6946	12.3236	12.2354	12.206	11.5439	10.9635	11.5891	10.9531	11.3822	11.1836	10.2296	9.83068	10.325	9.53068	10.3471	10.6335	7.80777	8.13475	8.40115	8.96312	8.99155	8.48299
VIT_02s0025g01740	Auxin response factor 9	12.8184	12.7091	12.92	12.6978	12.4234	12.6355	12.1148	11.9988	12.2328	11.891	11.7801	11.8696	11.2482	11.2128	11.2306	11.6649	11.677	11.69	11.5683	11.6116	11.3394	10.5812	10.8214	11.0272	11.2936	11.0808	10.7708
VIT_00s1203g00010	Auxin response factor ARF6	11.3403	11.3785	11.3011	10.988	10.6836	10.9194	11.1232	10.7656	10.6479	10.8735	10.8279	10.9041	9.51162	10.225	9.91198	10.3173	10.4805	10.5801	10.065	9.87826	10.716	9.91581	9.90095	9.88593	9.78916	9.52294	9.61941
VIT_03s0038g01310	Auxin responsive SAUR protein	7.51641	7.48408	7.54803	8.03869	8.20736	8.26511	8.34533	8.27618	8.39042	8.70709	8.8664	8.80645	7.76771	8.74527	8.33775	8.35174	8.9344	8.64814	9.06488	8.63666	9.08001	8.97355	8.90461	8.8322	9.11023	8.90441	9.02483
VIT_04s0023g00530	Auxin responsive SAUR protein	6.25965	6.50722	5.96061	6.57976	6.71696	6.36104	6.58868	6.34043	6.50152	7.07216	6.95537	7.21009	5.72421	6.80106	6.36086	6.96976	6.20836	7.59098	6.87159	7.22688	8.32131	4.93186	4.99543	5.05631	5.12033	4.58605	4.73246
VIT_09s0002g00670	Auxin responsive SAUR protein	8.68898	8.49493	8.85999	6.32261	5.39265	6.31071	6.48464	6.14152	5.79839	5.59202	5.47219	5.85051	5.37202	7.31625	6.64951	5.01577	5.7814	6.14708	5.86714	5.74452	5.1659	5.29451	5.18816	5.07334	6.00805	5.83632	5.64096
VIT_04s0023g00490	Auxin responsive SAUR protein	6.74362	6.79885	6.6862	7.68114	7.44337	8.77455	8.07955	6.69917	7.25527	9.19488	9.13533	9.3923	7.49062	8.56067	8.12266	8.08375	7.69825	8.57886	7.21499	7.56245	8.74404	5.05785	5.55964	5.93122	6.34683	5.24615	5.82218
VIT_04s0023g00510	Auxin responsive SAUR protein	6.18375	6.41974	5.90146	6.1716	6.92897	6.8795	5.74443	6.22137	6.78859	8.3449	8.31658	8.44479	7.28935	7.81375	7.57525	7.63317	6.948	7.94309	6.95955	6.99788	8.46818	4.85799	5.48009	5.91334	5.18218	5.663	5.31089
VIT_04s0023g00520	Auxin responsive SAUR protein	5.97726	6.38913	5.3986	5.95897	7.04981	6.45427	6.16051	6.39925	6.35271	7.92293	7.96338	7.98136	6.39903	7.40772	6.98979	7.34098	6.90011	7.4657	7.61493	7.00808	8.11433	4.77067	4.93775	5.08747	5.50693	5.09805	6.30715
VIT_18s0001g00300	Auxin responsive SAUR protein	6.61547	6.62574	6.60514	7.87173	7.46229	7.76153	7.27697	7.12284	7.70949	7.77278	7.68392	7.83202	6.15797	7.05421	6.67459	7.07837	7.1371	7.5625	6.44718	7.29601	7.8432	5.52583	5.60936	5.68832	5.60461	5.14679	5.53639
VIT_03s0038g01250	Auxin responsive SAUR protein	7.53815	7.87781	7.09307	7.06442	6.81488	7.24746	7.75851	7.26104	7.23621	6.40196	6.1927	6.48434	5.63234	5.29005	5.47132	5.93948	5.20779	5.98051	6.03818	6.00079	7.18054	4.87248	4.85334	4.83394	5.36681	5.12149	5.54695
VIT_03s0038g01230	Auxin responsive SAUR protein	8.27656	8.18207	8.36523	7.55132	7.20735	7.16475	7.86076	7.39064	7.23165	6.77632	6.54947	6.73543	6.26735	6.25291	6.26015	6.26354	5.723	6.76372	6.57924	6.72499	7.34311	4.76911	5.34737	5.75905	5.95772	5.65705	6.00928
VIT_03s0038g01210	Auxin responsive SAUR protein	7.83707	7.77255	7.89884	7.05926	7.15326	7.20508	8.25136	7.45898	7.14621	6.4458	6.48572	6.6342	5.8548	5.95054	5.90347	5.90082	5.92012	6.55773	6.17145	6.39286	7.16422	4.7945	5.1591	5.44989	5.75539	5.66821	5.51764
VIT_18s0001g13980	Auxin responsive SAUR protein	6.41592	6.4338	6.39781	5.52367	5.82541	5.96197	5.76644	5.88469	5.51684	6.21017	6.32774	6.31961	6.63447	6.4069	6.52517	6.1752	6.43808	6.30871	7.41003	6.59785	7.29575	6.96342	6.98414	7.00457	8.14947	7.74855	7.97614
VIT_08s0040g01230	Auxin transport protein (PIN3)	9.65729	9.59372	9.71819	8.60055	8.73474	8.11813	8.11607	8.65107	8.37095	8.38621	8.4977	8.1368	8.18961	8.03989	8.11669	8.1214	8.4436	7.46214	8.94907	7.95642	7.57477	9.62851	9.63957	9.65054	9.85345	9.98917	10.1674
VIT_03s0038g02140	Auxin transporter protein 2	7.33578	7.41106	7.25635	6.44161	7.80629	7.30211	7.73979	8.11148	7.75779	7.29642	7.77837	7.43686	8.07865	8.59452	8.35952	6.64362	7.73109	6.54496	9.91077	7.45335	6.92609	11.3932	11.1511	10.86	11.6205	10.9125	12.0465
VIT_16s0098g00780	Auxin-amidohydrolase precursor	8.24104	8.4153	8.04281	7.84557	8.73045	8.20494	8.67995	8.85332	8.8417	8.1461	8.31657	8.17976	7.78779	8.19411	8.00521	8.19722	7.91222	7.9954	8.00247	8.06226	8.03537	7.01679	7.04013	7.0631	6.89508	7.09812	7.58799
VIT_16s0098g00770	Auxin-amidohydrolase precursor	11.3992	11.2573	11.5283	11.4769	10.7784	11.4143	11.8851	11.5607	11.6806	11.1251	10.9511	11.1269	10.8899	11.2395	11.0753	10.5646	10.638	10.6855	10.7628	10.7822	10.5139	9.5236	9.71282	9.88007	10.4195	10.2791	10.0824
VIT_07s0005g05930	Auxin-binding protein ABP19	5.07142	4.83418	5.2751	5.33984	5.38306	4.97047	4.8759	5.10547	4.99574	7.80425	7.8373	7.80001	5.13256	4.73218	4.94622	4.64185	5.47414	4.97678	4.80915	4.90792	4.46644	4.5507	5.00538	5.35059	4.74623	4.62849	5.02809
VIT_07s0005g05910	Auxin-binding protein ABP19	4.93506	5.03306	4.82992	4.53884	5.00787	5.18332	4.9638	5.33032	5.03793	7.5382	7.55078	7.5649	5.03103	4.5459	4.80876	4.68556	4.54332	4.72956	4.65469	4.93198	5.06962	4.98525	5.28802	5.53815	4.65406	5.02775	4.8054
VIT_18s0086g00410	Auxin-binding protein ABP19	5.32411	5.48571	5.14209	5.63177	5.98472	5.0599	5.18863	5.68515	5.08528	9.73427	9.72885	9.72042	5.81952	5.68284	5.7528	5.80703	4.88191	5.31013	5.45329	5.58931	5.10626	5.7614	5.96718	6.14725	5.49712	5.7083	5.66304
VIT_18s0086g00590	Auxin-binding protein ABP19	4.52143	4.47643	4.56507	4.63444	5.01614	4.71542	4.49527	4.93182	4.89228	8.50352	8.51083	8.5023	4.55439	4.9184	4.74784	4.76908	4.76139	4.62119	4.88099	4.86167	4.54338	4.68394	4.66198	4.63967	4.5332	4.55673	4.7299
VIT_11s0016g01220	Auxin-binding protein ABP19a precursor	9.86821	9.85882	9.87753	10.9142	10.3603	11.0506	10.9909	10.9564	10.5826	10.201	10.1181	10.2765	9.22385	9.92211	9.61482	8.48043	9.47073	8.7099	8.95592	9.32028	9.34784	7.90432	8.14594	8.35284	8.64227	8.70021	8.33262
VIT_14s0083g00940	Auxin-independent growth promoter	8.8239	9.24533	8.22605	8.76631	10.2074	8.70869	9.154	10.0871	8.95361	9.4969	10.1614	9.48953	10.3694	10.3799	10.3747	9.04997	10.5254	9.05629	11.165	9.78427	9.32311	12.1931	12.131	12.066	12.6709	12.5243	12.4123
VIT_08s0007g01650	Auxin-independent growth promoter	9.19536	9.49185	8.82176	9.35864	10.1533	10.7856	9.16184	9.82988	8.84549	10.9135	10.9939	11.1422	10.7195	11.0819	10.9121	9.85513	9.79133	10.1582	10.3817	10.0806	10.2306	10.8677	10.8456	10.8232	11.3917	11.4499	11.3489
VIT_10s0116g00130	Auxin-independent growth promoter	9.2771	9.09825	9.43621	9.02973	8.90295	9.05033	8.26088	8.23525	8.73846	8.68229	8.77012	8.74484	8.89218	8.71006	8.80399	8.88986	9.27956	9.07593	8.79717	8.96191	8.94034	10.1956	10.0563	9.90207	9.96963	9.34473	9.3467
VIT_01s0011g05000	Auxin-independent growth promoter	11.0711	11.0515	11.0906	10.9755	10.9377	10.8718	10.7461	10.5593	10.74	11.3006	11.3972	11.2183	11.1462	11.0162	11.0826	11.4836	11.8195	11.255	11.1225	10.9332	10.7981	12.1804	11.9915	11.774	11.5682	11.3637	11.4726
VIT_18s0001g06390	Auxin-independent growth promoter	11.959	11.8418	12.0675	12.1564	12.7378	12.1352	12.5162	12.4264	12.5204	12.7389	12.845	12.6788	13.2474	12.8925	13.0808	13.0203	12.9889	12.8257	13.1678	13.0611	13.0302	13.3532	13.2328	13.1014	13.2126	13.086	13.3892
VIT_13s0064g01510	Auxin-independent growth promoter	12.4733	12.4755	12.4711	12.2745	12.1432	12.5009	12.0609	12.2435	12.0483	12.4107	12.2809	12.4408	12.1696	12.2045	12.1871	12.2815	11.7878	12.1665	11.0697	11.2948	10.9831	11.9248	11.8977	11.87	11.6061	11.595	11.5299
VIT_18s0001g00100	Auxin-independent growth promoter	10.9271	10.8165	11.0299	11.6607	11.8375	11.4851	11.3166	11.4016	11.5081	11.666	11.755	11.5973	11.5494	11.5446	11.547	11.7722	11.9306	11.6727	11.8178	11.726	11.3793	12.2357	12.2317	12.2277	12.3854	12.2814	12.281
VIT_18s0001g03610	Auxin-independent growth promoter	8.41289	7.90278	8.78899	6.79826	6.02388	6.5024	5.30271	6.12591	5.69996	5.67527	5.53751	5.59661	4.94109	5.18802	5.06983	4.9187	5.85448	5.32324	5.21555	6.20059	5.69947	5.65623	5.63654	5.61658	5.36347	5.24949	5.33338
VIT_10s0003g01470	Auxin-independent growth promoter (axi 1)	6.50577	6.37086	6.62915	6.53752	6.48534	6.91686	5.79002	6.28159	6.1997	6.36905	6.39162	6.57814	7.0175	6.92131	6.97021	6.6364	6.75484	6.9438	7.67472	8.09824	7.66935	8.39133	8.33036	8.2667	9.1274	7.96337	8.45984
VIT_07s0095g00750	Auxin-independent growth promoter (axi 1)	11.6259	11.529	11.7168	11.1789	11.1007	11.2568	11.5537	11.572	11.4909	10.7943	10.8524	10.8478	10.7098	11.0523	10.8912	9.99707	10.4883	10.1822	10.3391	10.2296	10.0774	9.81516	10.0227	10.204	10.6493	10.2375	10.291
VIT_09s0002g06510	Auxin-independent growth promoter axi1	9.93652	9.6871	10.1491	10.3845	9.89351	10.4216	10.4498	10.181	10.3763	10.4896	10.4034	10.4963	10.4865	10.5665	10.5271	10.391	10.4459	10.3824	10.5893	10.753	10.6826	11.1262	11.0892	11.0512	11.0142	11.1123	11.1806
VIT_07s0005g01300	Auxin-induced beta-glucosidase	10.4394	10.0892	10.721	9.67303	9.07231	9.12065	8.94941	8.24674	8.71443	8.45039	8.07816	8.13592	7.78937	8.08071	7.94238	7.40437	7.01388	7.27657	7.19129	6.77987	6.02179	6.4078	6.71219	6.96342	6.57126	7.10774	6.66313
VIT_10s0003g04560	Auxin-Induced in Root cultures 9 AIR9	12.7717	12.6797	12.8582	13.0538	12.7016	13.032	13.3273	12.9622	13.2162	12.8249	12.7652	12.8265	12.724	12.7693	12.7468	12.2636	12.4469	12.31	11.675	11.9987	12.1504	11.3998	11.5281	11.6459	11.4901	11.3901	11.3099
VIT_09s0002g00650	Auxin-induced protein	6.91711	7.4149	6.15089	8.6415	9.7185	8.97631	7.93428	8.14204	7.76778	10.1136	10.2265	10.2173	9.20197	9.68831	9.46554	10.1135	10.0022	10.3815	10.6193	9.59098	9.68125	9.66258	10.4783	10.9963	10.7721	10.8225	11.0717
VIT_07s0141g00270	Auxin-induced protein 22D	10.7557	10.8516	10.6529	10.4366	9.4008	10.7888	9.0943	8.71435	8.08986	9.94055	9.61267	10.1157	8.12413	8.57878	8.36929	8.87294	8.56882	9.2124	8.59664	7.90259	8.21076	9.17847	9.19961	9.22044	10.5613	10.2604	10.1145
VIT_05s0020g04680	Auxin-induced protein 22D	10.8552	10.7879	10.9196	10.434	9.83422	10.4371	10.276	9.45005	9.58813	10.3749	10.4012	10.4369	8.85056	9.09259	8.97664	9.87178	10.5559	10.1891	10.4439	10.2446	10.459	10.3482	10.6357	10.8754	12.4063	12.181	12.1601
VIT_14s0030g01980	Auxin-induced protein PCNT115	11.0422	11.0416	11.0428	11.2525	11.4881	11.4988	11.714	11.6915	11.6874	12.0144	12.0332	12.0883	12.0999	12.0605	12.0804	12.0826	12.0091	12.2146	11.9854	12.0154	12.8278	12.2309	12.17	12.1064	12.0617	11.9485	12.0556
VIT_03s0038g03450	Auxin-induced SAUR	8.47139	8.49911	8.44313	9.84419	9.48194	9.51571	10.108	9.65538	10.1228	9.95668	9.88872	10.0046	8.79311	9.82249	9.39772	9.57051	9.61022	10.079	9.50432	9.71949	10.3376	7.47417	7.8413	8.13371	7.71896	8.12199	7.35738
VIT_19s0085g00010	Auxin-regulated protein	8.66553	8.30759	8.95209	7.39214	6.97913	7.31809	7.02758	7.33167	7.67786	6.65088	6.54567	6.57553	6.37402	7.35725	6.94783	5.67658	6.01559	5.28895	7.09569	6.17405	5.27873	5.93264	6.06845	6.19257	6.60745	6.37826	6.35255
VIT_13s0019g00440	Auxin-regulated protein	8.18556	7.84698	8.4596	9.68252	8.51815	10.0994	7.92178	7.87073	8.13853	9.75457	9.43383	9.99362	9.7263	10.1926	9.97819	9.74419	9.2853	10.2348	10.2436	10.3289	9.67426	11.1167	11.14	11.1629	11.0597	10.3046	10.1713
VIT_12s0059g00610	Auxin-resistance protein AXR1 (AXR1)	12.0623	11.8728	12.2298	12.192	12.2063	12.0654	12.146	12.047	12.011	12.2358	12.2636	12.1723	12.4306	12.2703	12.3527	12.3157	12.4058	12.1864	12.3768	12.327	12.2785	12.8733	12.7425	12.5986	12.9012	12.5739	12.6394
VIT_03s0038g01130	Auxin-responsive	6.40584	6.44623	6.36429	5.26675	6.3263	5.58743	7.21438	6.43239	6.27662	5.09065	5.42956	5.09441	4.71026	4.82335	4.76791	5.2606	5.03049	4.8633	4.82975	5.12893	4.78734	4.68461	4.5551	4.41282	4.71272	4.03087	4.34083
VIT_08s0040g01390	Auxin-responsive family protein	9.04783	8.80646	9.25454	9.54328	9.30153	9.50339	10.3559	9.56222	9.47803	10.2583	10.3022	10.2329	10.0862	10.3801	10.2407	10.3389	10.6088	10.2644	10.7573	10.5402	10.9507	11.0223	10.98	10.9364	10.8296	10.8245	10.9538
VIT_07s0005g00090	Auxin-responsive GH3	7.77366	7.16486	8.20046	6.43692	5.61731	6.49856	6.54012	6.6	5.74438	5.24432	4.90826	5.3019	4.42395	4.44631	4.43517	4.48281	4.82792	4.62945	4.61185	4.61674	4.61168	4.34559	4.35651	4.36734	5.56113	4.74507	4.57584
VIT_10s0405g00040	Auxin-responsive protein	9.35058	9.40038	9.29899	10.1848	10.5912	10.1862	10.7169	10.7907	11.6756	10.8054	10.5941	10.8404	11.9683	12.0329	12.001	11.5297	10.6463	11.6124	11.1422	11.7505	11.5004	10.2957	10.8807	11.2958	9.96781	10.6933	9.85977
VIT_14s0030g00110	Auxin-responsive protein IAA27	9.90134	10.1599	9.58605	7.8656	8.96129	8.17187	7.96532	8.93215	8.31778	8.22369	8.56252	8.25151	7.48242	7.28978	7.38931	8.14253	8.38333	7.96982	8.68172	8.11839	8.1896	8.34601	8.2833	8.21775	7.71179	8.03056	7.76865
VIT_11s0016g03540	Auxin-responsive protein IAA27	12.6462	12.5772	12.712	11.0456	10.8104	10.9391	10.7661	10.5327	10.6787	10.4496	10.6851	10.4393	9.08225	9.27532	9.18201	9.54427	11.0059	9.74334	10.7572	9.48621	9.41345	10.5886	10.5543	10.519	10.8404	9.86744	9.64362
VIT_02s0154g00010	Auxin-responsive SAUR11	9.05858	8.68802	9.35314	6.82249	6.64898	7.22744	6.90344	6.81705	6.44419	6.36398	6.34627	6.52463	7.08598	7.31865	7.207	5.56995	5.81531	5.63328	7.59238	6.45823	6.25782	7.08854	6.54946	5.67895	6.73387	5.9621	6.40083
VIT_15s0048g02860	Auxin-responsive SAUR29	11.9135	11.9151	11.912	12.6707	12.6781	12.7976	13.0856	12.8389	12.7902	13.2238	13.1578	13.2162	13.1165	13.1916	13.1546	13.4747	13.2348	13.3696	13.6497	13.3389	13.8365	13.0513	13.0485	13.0456	13.0565	13.1969	13.164
VIT_16s0098g01150	Auxin-responsive SAUR29	11.5037	11.3509	11.6418	12.3686	12.753	12.3571	12.7605	12.2577	12.5691	13.5623	13.6308	13.495	13.4209	13.4857	13.4537	13.5909	13.6749	13.3131	13.7295	13.324	13.7396	13.9378	13.8789	13.8176	13.3478	13.4636	13.5713
VIT_03s0038g01110	Auxin-responsive SAUR31	7.62873	7.7985	7.4363	6.28469	6.90826	6.58795	7.58307	6.98128	6.12459	5.8054	6.02612	6.07384	5.10247	5.63829	5.39511	5.04554	4.79989	5.91973	5.76495	5.86837	6.27377	5.74863	5.34447	4.78101	5.2256	5.07185	4.95062
VIT_04s0023g00580	Auxin-responsive SAUR32	8.89973	8.59738	9.14955	9.78164	8.72825	10.6158	7.43385	7.37938	7.67815	10.1732	9.94349	10.3352	9.86396	9.8792	9.8716	9.67658	9.21597	9.4058	9.76693	9.19449	9.22035	10.8874	10.621	10.294	10.2121	9.67864	10.1162
VIT_11s0016g00500	Auxin-responsive SAUR37	6.20102	6.47806	5.85782	5.87752	6.94478	5.98294	5.84017	6.68781	6.01603	6.53088	6.84858	6.63521	6.02226	6.81944	6.47523	6.36434	6.76949	6.72341	6.85855	6.12716	6.14764	7.65849	7.64299	7.62733	8.96563	8.66921	8.19746
VIT_11s0016g00520	Auxin-responsive SAUR38	5.87482	5.80471	5.94168	4.85143	5.00944	5.28693	5.42006	5.28687	5.31926	5.15725	5.21802	5.3999	5.40163	5.66592	5.53982	4.85035	4.984	5.48605	5.74961	5.54656	5.51114	6.36573	6.71707	6.99939	7.38573	7.132	7.51172
VIT_09s0054g00680	Auxin-responsive SAUR5	7.04072	7.1832	6.88261	5.91575	5.87489	6.30705	5.89823	6.38548	6.4001	5.73168	5.66071	5.95057	6.15559	6.33102	6.24597	5.78915	5.54782	6.15608	5.80557	5.85757	5.80059	5.19099	5.05326	4.90097	5.70813	6.64418	6.1541
VIT_04s0023g03230	Auxin-responsive SAUR9	12.8312	12.9074	12.7507	12.6581	12.8161	12.5153	12.8138	12.6585	12.55	12.7125	12.8449	12.7397	12.9054	13.0158	12.9616	12.7561	13.0952	12.9729	13.2352	13.2032	13.3517	12.0851	12.0734	12.0615	12.5238	12.2641	12.4216
VIT_03s0038g00950	Auxin-responsive SAUR9	6.2084	6.20725	6.20955	6.59155	6.65568	6.31469	6.95285	6.8866	6.66931	6.43645	6.46511	6.57813	7.58437	8.23194	7.94419	6.46183	6.50324	7.13684	8.30382	7.81423	8.44115	7.87993	8.03047	8.16678	8.41406	8.56625	8.11692
VIT_18s0001g04150	Avr9 elicitor response protein	11.5481	11.379	11.6995	11.7721	11.4358	11.8914	11.0862	11.1663	11.2749	12.0065	11.8801	12.026	11.7883	11.849	11.819	11.8774	11.6023	11.8475	10.9034	11.0225	10.918	12.4029	12.2824	12.151	12.1753	11.8265	11.8778
VIT_01s0026g01870	Avr9/Cf-9 induced kinase 1	7.20594	7.32507	7.07607	8.67974	8.48563	9.36768	8.14232	8.06738	7.73159	9.5189	9.5279	9.67725	9.05733	9.28524	9.17578	9.46141	9.59798	9.63455	9.56115	8.74659	8.15347	11.092	11.1005	11.1089	10.8993	10.4452	10.6511
VIT_01s0011g06140	Avr9/Cf-9 rapidly elicited protein	10.9794	10.7578	11.1715	11.5607	10.736	12.5092	7.09502	9.34696	7.86459	11.6213	11.3693	11.9412	10.793	10.9454	10.8712	10.421	9.38034	10.7231	7.08352	7.07758	6.66559	9.7844	9.48035	9.09461	7.81689	7.33078	8.05817
VIT_13s0067g01460	Avr9/Cf-9 rapidly elicited protein	10.465	10.1686	10.7108	10.2581	9.64501	9.48313	8.99719	8.73406	9.065	9.39728	9.23701	9.15918	7.72648	7.49195	7.61398	8.48554	8.9623	8.83612	7.12085	7.74449	7.15323	7.94106	8.25301	8.50935	8.03881	8.1035	8.39654
VIT_09s0002g00220	Avr9/Cf-9 rapidly elicited protein 132	8.91017	8.73509	9.06629	10.0748	8.87616	10.8654	7.12569	7.38359	7.15083	9.97572	9.5805	10.2695	8.47112	9.2569	8.91686	9.47857	8.47945	9.70749	7.10199	7.01879	6.73552	8.4775	8.38148	8.27862	7.6993	7.32986	7.50549
VIT_14s0068g00740	Avr9/Cf-9 rapidly elicited protein 146	8.41555	8.06392	8.69806	8.86332	8.5889	9.08108	9.19599	8.58797	8.35179	9.14631	9.18347	9.24161	8.16298	8.66106	8.43341	7.965	8.60612	8.36092	10.9419	8.88746	9.00471	12.2968	12.0623	11.7822	12.8585	11.7238	12.6246
VIT_19s0014g04650	Avr9/Cf-9 rapidly elicited protein 20	11.6322	11.6533	11.6107	12.2718	11.3225	12.9618	9.22597	10.0431	9.31878	12.585	12.2414	12.7797	12.3207	12.7487	12.5505	12.1338	10.7048	12.2909	8.90282	9.49616	10.23	11.5753	11.2786	10.9046	9.48066	8.86311	8.84334
VIT_00s0347g00040	Avr9/Cf-9 rapidly elicited protein 20	8.52304	8.64131	8.3942	9.36352	9.27829	9.25765	9.09188	9.15056	8.29424	10.7177	10.4189	10.5849	10.5567	10.9684	10.7772	11.1515	10.0398	10.7557	10.3562	10.4669	11.3573	11.659	11.7247	11.7876	11.1759	11.4991	11.2437
VIT_14s0171g00150	Avr9/Cf-9 rapidly elicited protein 57	7.7088	7.42142	7.94834	6.66088	7.36484	6.80319	6.41441	6.55407	6.15206	8.49894	9.1069	8.54917	7.04639	7.00694	7.0268	8.18516	9.9452	8.37436	9.86272	7.66635	7.76487	10.898	10.6358	10.3152	10.4772	9.7142	10.4459
VIT_10s0003g02620	AWPM19	11.5685	11.5872	11.5494	9.33809	9.73309	9.33358	9.9172	9.91086	9.1806	11.0693	11.4698	11.1086	10.3787	10.7583	10.581	10.77	12.0675	10.9552	12.4063	10.9962	11.0705	12.5671	12.282	11.9263	12.098	11.5619	11.9237
VIT_06s0009g00880	Axial regulator YABBY2	12.567	12.5527	12.581	12.7907	12.8124	12.8126	12.6371	12.7061	12.6291	12.7644	12.7781	12.7854	12.3687	12.5766	12.4764	12.4037	12.4452	12.4815	12.0225	12.2177	12.1762	12.0545	12.153	12.2452	11.9275	12.1728	12.0531
VIT_08s0032g01110	Axial regulator YABBY2	12.9744	12.9478	13.0005	12.6368	12.5753	12.9612	12.7683	12.6401	12.5243	12.4785	12.4459	12.5975	12.1154	12.3848	12.2564	11.8474	11.7485	11.9809	11.2686	11.7998	12.074	11.0449	10.9897	10.9323	10.6908	10.7856	10.4155
VIT_09s0018g01240	Balbiani ring 1	12.6865	12.7325	12.639	12.643	12.6927	12.6284	12.8506	12.6765	12.7441	12.328	12.3154	12.3445	12.6345	12.3782	12.512	12.4338	12.3247	12.5104	11.9917	12.2558	11.5801	11.1594	11.5459	11.8505	11.4266	11.73	11.3994
VIT_16s0022g01690	Band 7 family	12.0139	12.0739	11.9514	12.1176	12.2667	12.0172	12.3208	12.2446	12.2277	12.2913	12.3322	12.3151	12.2589	12.2255	12.2423	12.2791	12.3058	12.4521	12.3684	12.3269	12.28	12.6773	12.7252	12.7717	12.5886	12.7048	12.6379
VIT_15s0046g03010	Barwin endoglucanase	6.75537	6.51874	6.95859	7.28236	6.66621	7.05526	7.33396	6.73538	6.72221	6.94172	6.67635	6.77474	5.73714	5.22075	5.50192	6.27543	5.61336	5.53579	5.82351	5.83844	5.78961	6.31471	6.29185	6.26863	6.46147	6.13418	6.37158
VIT_11s0016g04810	BAS1 (PHYB activation tagged suppressor 1)	12.605	12.2508	12.8891	11.6317	9.89916	11.4497	10.1308	9.56075	9.76603	10.0807	8.99132	9.98562	8.21974	8.93294	8.61997	8.53766	8.20024	8.8816	7.64905	8.17642	7.3528	7.84622	8.46746	8.9003	8.2452	9.21902	8.15495
VIT_18s0001g08040	basic helix-loop-helix (bHLH) family	6.29676	6.03171	6.52059	6.19158	6.35341	6.4642	5.76	5.96239	6.03484	5.89027	5.84331	6.03026	6.00352	5.52468	5.78387	5.7159	5.18135	5.94325	6.38122	5.98298	6.23467	5.93723	6.16495	6.36158	7.18915	7.10158	7.32451
VIT_09s0002g02700	basic helix-loop-helix (bHLH) family	7.78055	7.58312	7.95419	8.54652	8.41155	8.84162	8.90915	8.59748	8.71223	8.35045	8.22292	8.56692	8.02727	8.35624	8.20111	8.59457	8.27382	9.00296	8.1311	8.39674	8.59856	8.99702	9.53315	9.92313	9.47279	9.76893	9.3557
VIT_00s0373g00050	basic helix-loop-helix (bHLH) family	7.58601	7.28092	7.83771	6.90362	6.43323	6.79269	6.35483	6.74053	6.43519	6.33306	6.19366	6.37086	6.28233	6.52789	6.41033	5.93915	6.02164	6.29971	5.61341	6.08919	6.17633	5.75933	5.95238	6.12263	6.02784	6.15346	5.49695
VIT_03s0038g04760	basic helix-loop-helix (bHLH) family	8.89124	8.49233	9.2034	9.39447	9.33408	8.92316	9.0043	8.446	8.49029	9.00073	9.13111	8.81221	8.00889	7.69285	7.8595	8.45489	9.16062	8.16723	10.1354	8.90182	8.15302	10.4448	10.569	10.6835	11.4417	10.6619	11.0517
VIT_01s0011g02940	basic helix-loop-helix (bHLH) family	6.58873	6.13005	6.93622	5.1075	4.95044	4.94079	5.35771	5.37843	4.69706	4.76482	4.87726	4.81501	5.10024	4.8422	4.97698	4.44322	5.09275	4.87611	4.63656	4.54187	4.70703	4.55236	4.61892	4.68255	4.84355	4.96583	4.39722
VIT_13s0064g01290	basic helix-loop-helix (bHLH) family	9.18808	8.83036	9.47448	9.43205	9.12232	9.13363	9.48145	8.79823	8.60758	8.66586	8.64762	8.57138	7.70062	7.93788	7.82412	7.12701	7.98204	7.37389	8.46528	8.48156	8.26895	7.33519	7.65002	7.9083	8.48775	8.31411	8.39866
VIT_11s0037g01230	basic helix-loop-helix (bHLH) family	10.7614	10.7385	10.784	10.8614	11.4833	10.7455	11.3158	11.2613	11.0665	11.3871	11.6514	11.4652	12.12	12.4492	12.294	11.6373	12.0825	11.9387	12.1942	12.215	12.7048	11.2844	11.1711	11.0482	11.7135	11.4933	11.5969
VIT_01s0026g00350	basic helix-loop-helix (bHLH) family	8.29161	7.86786	8.61873	7.80181	6.38546	8.01738	6.61807	7.10378	6.77974	6.6264	6.07917	6.7572	5.78485	5.79468	5.78977	5.3859	5.82286	5.43816	5.64083	5.63867	5.30811	5.49335	5.3747	5.24542	6.1166	5.624	5.49363
VIT_08s0007g07810	basic helix-loop-helix (bHLH) family	9.8792	9.73772	10.008	9.1937	8.45211	8.72539	8.80129	8.68005	8.79384	8.08516	7.85131	7.89298	8.08318	8.33565	8.21493	7.68651	8.12317	7.86322	8.74848	8.42014	8.11894	8.65414	8.97427	9.2361	9.9898	9.54921	9.32585
VIT_10s0003g02940	basic helix-loop-helix (bHLH) family	12.7668	12.7246	12.8078	12.8346	12.9803	12.8121	12.8103	12.7381	12.8696	13.1398	13.1353	13.1487	13.3779	13.1894	13.2867	13.3211	13.1902	13.3678	13.4883	13.5018	13.6045	13.4092	13.3731	13.336	13.3359	13.2828	13.4644
VIT_14s0081g00720	basic helix-loop-helix (bHLH) family	10.5906	10.7135	10.4563	10.1998	9.93072	10.2595	10.9953	10.6294	10.595	10.2682	10.2861	10.3405	10.6295	10.9616	10.8051	9.7991	10.1707	10.0962	10.379	10.5045	10.7188	9.08647	8.98829	8.88294	9.958	9.5341	9.57793
VIT_19s0014g04670	basic helix-loop-helix (bHLH) family	11.0601	10.7476	11.3168	8.47726	8.09108	8.32238	8.36519	7.95296	7.66609	7.4993	7.64989	7.45515	7.20118	7.25341	7.22753	6.17583	7.88031	6.43897	7.69332	7.26038	7.28604	7.91551	7.7195	7.49262	8.42763	7.82605	7.85658
VIT_10s0003g01170	basic helix-loop-helix (bHLH) family	9.65361	9.28949	9.94409	10.2745	10.0754	10.7038	10.5527	10.1794	10.8242	10.4653	10.4283	10.6651	11.1169	11.0709	11.0941	10.5571	10.5729	10.9047	11.0182	11.339	11.2574	12.006	12.12	12.2256	11.782	12.1334	11.6892
VIT_05s0020g04780	basic helix-loop-helix (bHLH) family	8.03974	7.74922	8.28145	7.00689	6.8796	7.58238	5.12933	5.52194	5.31006	6.48965	6.31281	6.76684	5.9181	5.90773	5.91293	5.95987	4.9837	6.23544	5.22656	5.03386	5.46728	5.24084	5.43048	5.59806	5.17221	5.02627	4.83607
VIT_12s0028g02350	basic helix-loop-helix (bHLH) family	11.8529	12.0028	11.6856	11.0247	11.0899	11.1688	11.3579	11.534	11.535	10.7506	10.7582	10.8101	10.7436	10.8475	10.7965	10.6546	10.6001	10.7169	10.1553	10.5127	10.7886	9.8686	10.047	10.2057	10.1086	10.2949	9.89382
VIT_14s0128g00110	basic helix-loop-helix (bHLH) family	6.89088	6.84095	6.93914	7.37167	7.17514	6.94811	6.73978	6.23174	6.88542	7.92735	7.80325	7.91589	7.1391	7.58442	7.37887	8.11309	7.76628	8.28219	8.62443	9.26712	9.28919	9.63486	10.0841	10.4261	8.91659	8.48688	7.88934
VIT_00s0274g00070	basic helix-loop-helix (bHLH) family	9.98146	9.87956	10.0766	7.95907	7.51697	7.74021	8.67732	7.42652	7.71682	6.66557	6.56288	6.61297	6.54632	6.62241	6.58487	5.08806	6.16579	5.76827	6.14488	6.20337	5.12352	6.0201	5.89426	5.75638	6.33141	5.32614	5.26341
VIT_13s0067g02280	basic helix-loop-helix (bHLH) family	8.8314	8.71085	8.94264	8.35374	7.69638	8.40315	7.46039	7.43772	7.42013	7.49652	7.17851	7.51443	6.65335	6.79905	6.72804	6.76404	6.41802	6.73217	7.12765	6.95827	7.35524	5.94692	6.36529	6.68922	6.2501	6.5108	6.31726
VIT_10s0003g01160	basic helix-loop-helix (bHLH) family	7.9461	7.86756	8.02058	7.94277	8.30166	8.90175	8.88566	8.81032	8.94398	9.05148	9.09631	9.2934	9.15805	9.73969	9.47798	9.09913	9.09253	9.4587	9.95278	9.86868	10.064	10.2095	10.3731	10.5201	10.3819	10.8085	10.6822
VIT_15s0046g02560	basic helix-loop-helix (VvMycA1)	13.1603	13.0958	13.2222	12.9608	12.2192	12.7527	12.2968	12.3554	12.7314	12.2082	11.9881	12.1419	11.9617	11.8226	11.8938	11.5414	11.7759	11.644	11.4959	11.7759	11.6333	11.5083	11.2822	11.0141	11.5283	11.1429	11.169
VIT_02s0012g01450	Basic helix-loop-helix BHLH071	11.08	10.9702	11.182	10.2152	9.73995	10.3459	10.2553	9.85671	10.0777	9.36635	9.43667	9.44797	8.09488	8.62025	8.38135	7.51452	9.34068	7.8061	7.42344	7.46103	7.3875	7.75466	7.80562	7.85485	7.70416	7.4786	7.64453
VIT_00s0532g00050	Basic helix-loop-helix ILR3	12.6599	12.6729	12.6468	12.6059	12.777	12.8019	12.4834	12.7642	12.8086	12.3543	12.4549	12.4694	12.1363	12.4555	12.3047	11.998	12.2345	12.2654	12.3079	12.4735	12.3362	11.946	12.0816	12.2056	12.0876	11.9064	11.7829
VIT_08s0058g00130	BCL2 binding anthogene	13.9556	13.9694	13.9418	13.85	13.9248	13.7221	13.7739	13.793	13.7745	13.7891	13.8099	13.7561	13.6538	13.7253	13.69	13.7055	13.7094	13.7026	13.5567	13.6579	13.7311	13.4664	13.3885	13.3062	13.3338	13.2331	13.4052
VIT_01s0146g00150	BCL-2-associated athanogene 5	13.5502	13.4546	13.6399	12.7085	12.062	12.9598	13.0501	13.0063	13.1265	12.6159	12.2774	12.7198	12.3687	12.3332	12.3511	12.9498	12.3099	13.0556	9.36858	10.8503	10.6373	11.5261	10.9463	9.96162	8.24974	7.56976	8.32285
VIT_02s0025g02620	BDG1 (BODYGUARD1) hydrolase	10.8127	10.6466	10.9616	12.8359	12.5195	13.0756	12.0107	12.4621	13.1841	13.1076	12.7954	13.1762	13.6761	13.8419	13.7614	13.6566	12.8695	13.7004	12.9597	13.607	13.1977	12.1619	12.5842	12.9105	11.859	12.3772	11.1748
VIT_08s0056g01160	BDG1 (BODYGUARD1) hydrolase	10.2706	10.1345	10.3949	10.5948	10.3304	10.5956	10.6736	10.7369	10.7323	10.2113	10.1493	10.2799	9.18738	9.80564	9.52938	9.11547	9.26226	9.61611	8.48159	9.14333	9.70829	8.57573	8.64758	8.71601	7.835	7.9432	7.00825
VIT_01s0011g03720	BEE1 (BR ENHANCED EXPRESSION 1)	5.74893	5.95448	5.50915	5.79583	5.9172	5.5036	6.28065	6.34786	6.31631	5.8559	5.89088	5.88007	6.75133	7.26264	7.02952	6.42946	6.44297	6.64807	7.58716	8.19099	8.2879	8.64864	8.89634	9.10767	9.33117	9.04099	8.29093
VIT_00s0274g00080	Benzoquinone reductase	12.1315	12.3498	11.8741	11.704	12.5749	11.5547	12.8518	13.0174	12.8839	12.1738	12.4921	12.1314	12.8838	12.9077	12.8958	11.8604	12.4292	11.7777	13.5429	13.1365	13.3365	12.1238	12.1714	12.2175	13.2252	13.3751	13.4262
VIT_03s0017g01470	Berberine bridge enzyme	8.64848	8.83158	8.43872	8.92378	8.96765	8.81491	8.8803	8.92698	8.83217	8.61986	8.53386	8.48178	8.20299	8.10376	8.15423	8.50651	8.00911	7.99637	7.87123	8.22158	8.28396	7.81317	7.56484	7.26469	6.83834	7.58522	7.85576
VIT_10s0003g04710	BES1/BZR1 homolog protein	7.17872	6.96342	7.36602	8.40495	9.42683	9.07339	10.3367	9.88675	9.66257	10.2143	10.3623	10.346	11.3984	11.9035	11.673	10.341	10.513	10.5996	11.5059	10.9453	10.5568	10.4666	11.0433	11.4542	10.4647	11.0691	10.5782
VIT_10s0003g01790	BES1/BZR1 homolog protein 4	11.0318	11.1824	10.8636	11.0399	10.7573	11.3667	10.8241	10.7388	11.0423	11.4487	11.4176	11.5642	11.8729	11.843	11.858	11.6483	11.7082	11.8164	12.085	11.463	11.0935	12.282	12.3182	12.3536	12.2375	12.0695	12.4428
VIT_01s0026g00570	Bet v I allergen	10.4083	9.96572	10.7466	10.9239	9.66926	11.301	10.8435	10.9026	11.0772	10.3381	9.90115	10.5024	10.161	10.9172	10.5881	9.29216	8.65281	9.39077	8.53837	9.01387	9.89496	6.00273	6.74674	7.23518	7.76064	8.65493	6.48542
VIT_01s0011g05180	Bet v I allergen	13.9358	14.0185	13.8481	13.2403	13.7466	13.4713	13.7443	14.1146	13.8833	13.6098	13.6539	13.6518	13.1557	13.3521	13.2572	13.2441	12.8113	13.2137	12.4287	12.667	13.3586	11.2816	11.1416	10.9864	10.8578	11.962	11.0909
VIT_01s0011g05190	Bet v I allergen	8.7929	9.03567	8.50086	8.70551	9.09365	8.9949	8.40885	9.08085	8.7512	8.78173	8.79486	8.85648	8.34127	8.01283	8.18638	8.46759	7.91417	8.47118	7.87349	8.07324	9.13257	5.96223	5.68281	5.33597	5.42495	5.77146	6.28986
VIT_01s0011g05150	Bet v I allergen	6.61933	6.98338	6.13123	6.40408	7.20707	6.55652	6.11253	7.95592	6.21938	9.43234	8.77598	9.74946	6.63679	7.56438	7.17389	11.0212	9.97316	11.4243	11.6096	11.0486	11.6159	11.779	12.0622	12.2988	11.9808	12.7062	10.7703
VIT_01s0011g05100	Bet v I allergen family	7.64832	7.35282	7.89346	5.10834	5.47386	5.73465	6.05572	6.02928	5.87592	5.71863	5.91262	6.03174	6.15538	6.69354	6.44941	5.26317	5.87706	6.14378	8.29766	7.41704	7.67004	5.75933	5.49931	5.18189	8.34795	7.75682	7.16044
VIT_12s0057g00990	Beta 1,2 N-acetylglucosaminyltransferase	12.2319	12.1549	12.3049	12.4928	12.4287	12.4286	12.4757	12.2353	12.4249	12.5985	12.5752	12.5482	12.6479	12.53	12.5902	12.5906	12.5561	12.4434	12.9768	12.5084	12.792	13.2177	13.2486	13.2788	13.0862	13.2607	13.2751
VIT_08s0007g06060	Beta 1-3 glucanase	7.43324	7.44096	7.42547	9.74701	9.63916	9.90753	9.24502	9.5048	8.62705	10.5828	10.3528	10.471	9.54813	9.38502	9.46888	10.6812	9.64347	10.081	9.49029	9.33846	9.76636	8.76384	8.73088	8.69715	9.05352	10.0943	10.0281
VIT_08s0007g06090	Beta 1-3 glucanase [Vitis vinifera]	10.3996	10.2333	10.5488	9.85206	8.87605	9.80062	9.31212	9.09952	9.60041	9.1655	8.88868	9.10759	8.76874	9.37562	9.10386	9.06181	9.19902	8.89605	8.7041	9.17371	8.60993	8.58024	8.58223	8.58421	8.43276	8.41128	8.44096
VIT_08s0007g06030	Beta 1-3 glucanase [Vitis vinifera]	7.80931	7.98197	7.61314	8.22704	8.37039	8.38911	7.61685	7.7913	7.83296	8.0561	8.09465	8.15307	7.74847	7.8722	7.81166	7.94362	7.92907	8.15268	8.39954	8.07565	7.18853	8.88338	9.16659	9.40322	9.08633	9.37519	9.16552
VIT_08s0007g06080	Beta 1-3 glucanase [Vitis vinifera]	10.5512	10.3077	10.7594	9.84188	8.77764	9.88603	9.13747	9.0206	9.51234	8.95297	8.55934	8.867	8.79461	8.8667	8.83111	9.01237	9.02758	8.54386	8.15215	8.97839	7.81343	8.35111	8.21016	8.05395	7.58364	7.18344	7.79617
VIT_01s0026g01240	Beta-1 3 galactosyltransferase 5	11.243	11.1295	11.3482	11.0418	11.066	10.7844	10.8416	10.7968	10.9576	11.2629	11.4245	11.1598	11.8337	11.479	11.6672	11.6197	12.0622	11.458	12.2076	11.9833	11.3253	12.2056	12.2536	12.3	12.3637	12.3409	12.2516
VIT_10s0003g02720	Beta-1,3 glucanase	6.80463	6.67019	6.92761	6.64283	7.53346	6.8086	7.54327	7.72146	7.04915	7.51704	7.87287	7.60789	7.66279	7.57977	7.62188	7.63152	8.31247	7.86886	8.87922	7.98014	8.18285	8.78177	8.8061	8.83003	9.08652	8.55748	9.02783
VIT_14s0108g00890	Beta-1,3-galactosyltransferase	9.8408	9.86454	9.81666	9.62633	10.0829	10.281	9.86248	10.1818	9.96713	11.1943	11.1152	11.2648	11.3292	11.2586	11.2943	11.4198	10.9261	11.4282	11.7086	11.4373	11.5028	12.2877	12.3011	12.3143	12.2442	12.1697	12.0834
VIT_06s0004g01200	Beta-1,3-glucan synthase	13.1631	13.1938	13.1318	13.1139	12.9917	13.047	12.815	12.9115	13.1003	12.8662	12.8379	12.8267	12.933	12.8347	12.8847	12.848	12.8749	12.7666	12.5299	12.7735	12.5414	12.5571	12.5669	12.5766	12.5345	12.3169	12.3086
VIT_05s0077g01150	Beta-1,3-glucanase	6.45222	6.64535	6.22917	5.49768	7.75874	6.7805	6.2261	6.98854	6.18554	10.1284	10.18	10.156	6.31021	6.17742	6.24534	6.48901	6.34855	6.80292	6.90121	5.90887	5.78372	8.55256	8.5289	8.50485	8.49987	8.9522	9.50383
VIT_08s0007g06040	Beta-1,3-glucanase	11.2291	11.4576	10.9575	12.9286	13.95	13.2347	13.0464	13.1744	12.7245	13.9765	14.1279	14.0034	13.8976	14.0321	13.9664	14.2719	14.2049	14.2251	14.459	14.5462	14.5845	14.8888	14.8168	14.741	14.4385	14.5842	14.6389
VIT_05s0077g00280	Beta-amylase	15.015	14.9826	15.0466	14.8986	14.8773	14.7735	14.8717	14.89	14.9818	14.8371	14.8268	14.7849	14.775	14.7996	14.7874	14.783	14.7629	14.6972	14.6943	14.7023	14.7235	14.8385	14.7688	14.6954	14.5893	14.5486	14.3815
VIT_12s0059g02670	Beta-amylase	6.88858	6.82441	6.95001	7.11928	7.44867	7.37849	8.18842	7.92572	7.69837	7.17228	7.39732	7.25902	8.08774	8.19757	8.1437	7.2983	7.77569	7.3732	8.64895	8.41979	8.31257	8.51252	8.39174	8.25991	9.23213	8.81405	8.80203
VIT_10s0003g03520	Beta-amyrin synthase	11.8459	12.1325	11.4878	10.9194	9.97806	10.572	10.5074	10.7373	11.2231	9.93175	9.14511	9.80105	10.8771	10.5402	10.7185	10.0273	8.36518	10.1289	8.74679	9.91718	9.62818	6.39946	7.46268	8.06812	7.88221	9.21107	7.65562
VIT_10s0003g03660	Beta-amyrin synthase	10.5453	10.901	10.072	9.86241	8.53213	8.96486	8.62922	9.48598	9.30653	8.80194	7.92952	8.34815	9.29434	9.31028	9.30233	8.68067	7.32993	8.49067	7.44324	8.47107	8.21125	6.44641	6.48571	6.52397	7.05619	7.73684	7.07314
VIT_10s0003g03650	Beta-amyrin synthase	11.6179	12.0449	11.0087	10.3962	9.92785	10.3203	10.1317	10.6763	10.9514	9.72838	9.12991	9.57283	10.6129	10.509	10.5619	10.0205	8.02279	9.57152	8.63357	9.58477	9.5433	6.25857	6.83645	7.24794	7.40054	8.84645	7.61171
VIT_09s0054g01520	Beta-amyrin synthase	11.563	11.6757	11.4407	11.4129	11.7143	11.7411	11.2927	12.0491	12.4548	11.2575	11.0693	11.3094	12.1811	11.9724	12.0805	11.6426	10.4156	11.4815	10.4396	11.7638	11.8772	7.69499	8.02224	8.28882	9.12904	9.91963	8.76284
VIT_10s0003g03590	Beta-amyrin synthase	12.6494	12.7584	12.5315	11.7227	10.7536	11.1673	11.1013	10.985	11.7461	10.6631	9.91803	10.4234	11.2234	11.1187	11.172	10.7542	9.578	10.8252	9.5163	10.8501	11.0139	8.20759	8.30675	8.39952	8.18764	8.69045	7.53353
VIT_13s0073g00530	Beta-D-glucosidase	10.0694	9.67936	10.3761	10.5082	10.6717	10.7685	11.2323	11.2338	11.0042	10.1762	10.2911	10.2917	10.4729	10.8745	10.6877	9.77002	10.0796	9.92324	9.98467	9.98847	9.64061	9.13559	9.46508	9.73314	9.85458	10.0681	9.49705
VIT_12s0121g00230	Beta-D-xylosidase	7.63667	7.65456	7.61855	7.24475	6.89313	7.24276	6.71892	7.21391	6.87992	6.46617	6.37596	6.41977	6.13422	5.32004	5.78382	5.96368	6.20512	5.68435	5.82741	6.14401	6.41705	5.76768	5.943	6.09931	5.32573	5.93222	5.65551
VIT_18s0001g05180	Beta-D-xylosidase	10.8799	10.9809	10.7714	11.2954	12.1983	11.6725	12.186	12.0851	12.1094	11.3265	11.6687	11.4969	12.1687	12.1581	12.1634	11.2109	11.5185	11.5053	10.7861	11	10.894	10.1125	10.3939	10.6293	9.52242	10.2498	9.1461
VIT_03s0038g01480	Beta-fructofuranosidase	12.1765	12.1414	12.2108	12.4754	12.7258	12.6367	12.6094	12.5436	12.7165	12.4437	12.5225	12.5196	12.8309	12.7628	12.7973	12.5646	12.6051	12.6857	12.4493	12.5287	12.2585	12.6151	12.7756	12.9199	12.7589	12.8556	12.8447
VIT_11s0016g02200	Beta-galactosidase	12.1164	12.0787	12.1531	12.0681	12.3132	11.6447	12.3309	12.3659	12.0185	12.2192	12.3205	12.1259	12.8556	12.5945	12.731	12.3496	12.5049	12.3213	12.6885	12.6773	12.371	13.0143	12.9743	12.9332	13.0294	13.0183	13.1674
VIT_09s0002g02290	Beta-galactosidase	13.0226	12.8574	13.1707	13.0157	12.7869	12.8678	12.7044	12.9488	12.8872	12.5753	12.5726	12.5553	12.6664	12.2847	12.4881	12.428	12.7059	12.5464	11.9762	12.1761	12.0688	12.2553	12.2362	12.2169	12.3006	12.0055	12.056
VIT_00s0285g00080	Beta-galactosidase	10.7033	10.7832	10.6186	10.7553	11.3643	10.5214	10.5653	10.6766	10.9307	10.0447	10.3212	9.90318	10.4416	9.26877	9.97124	9.96251	9.94044	9.75125	9.09398	9.98697	9.83724	8.42812	8.32522	8.2144	8.77936	9.04609	8.87613
VIT_05s0029g00090	Beta-galactosidase	9.69054	10.1046	9.1076	9.67053	10.5097	9.68777	9.64556	10.2745	9.92956	9.24698	9.53574	9.17448	9.48372	8.57285	9.09901	9.07993	8.77068	8.6874	8.41361	8.91458	8.97946	6.94574	6.90704	6.86727	7.54002	7.97376	8.12718
VIT_06s0004g03020	Beta-galactosidase	11.8661	11.7126	12.0049	11.5581	10.5995	11.5913	10.9703	11.3016	11.0887	10.3161	9.84401	10.3599	10.6	10.7621	10.6833	9.11387	9.21561	9.32439	9.53436	9.92679	9.6473	9.06694	9.34367	9.57577	9.8045	9.6673	9.23138
VIT_04s0023g02690	Beta-galactosidase	11.6748	11.7167	11.6316	12.332	11.6968	12.2314	11.5865	12.0387	11.9681	11.2162	10.9531	11.1929	10.8302	11.0891	10.9655	10.4091	10.6522	10.6023	9.08293	10.1374	9.72465	8.17199	8.39223	8.58326	9.16786	9.39875	8.92617
VIT_07s0031g02480	Beta-galactosidase	12.605	12.6334	12.5761	12.5358	12.7636	12.8088	13.0104	13.0892	12.7651	12.0932	12.2797	12.215	11.8919	11.9714	11.9322	11.0532	11.7823	11.2456	11.2922	11.394	11.4497	9.30486	9.47433	9.62596	10.5701	10.4094	10.5134
VIT_18s0001g13230	Beta-galactosidase BG1 [Vitis vinifera]	13.8746	13.802	13.9438	14.0993	14.1754	14.1322	14.3073	13.8332	14.0956	13.7317	13.7449	13.7344	14.0124	13.8746	13.9452	13.6193	13.5667	13.5842	12.9322	13.5527	13.4132	11.9205	12.0707	12.2066	11.7016	12.2023	11.5734
VIT_01s0011g00760	Beta-glucosidase	8.76083	8.41266	9.04109	9.09291	9.445	9.16582	9.3453	9.31072	8.95802	9.83187	10.133	9.8101	9.58505	9.71336	9.65063	9.51035	10.4763	9.33626	10.5826	9.62472	9.21852	11.5874	11.4501	11.2983	11.6484	11.5637	11.6179
VIT_04s0008g04710	Beta-ketoacyl-CoA synthase	11.7179	11.8448	11.5788	11.6469	12.1959	11.3782	12.2439	12.011	12.3516	11.9358	12.143	11.8508	12.6766	12.4609	12.5728	12.4645	12.6854	12.3716	12.1272	12.2378	12.0797	11.5633	11.6242	11.6827	11.4397	11.4549	11.5411
VIT_06s0004g04000	Beta-ketoacyl-CoA synthase	6.1028	6.26487	5.92019	8.36109	7.97984	8.12421	7.91164	7.94645	8.46982	10.0134	9.38663	10.0519	9.95683	10.1985	10.0827	11.3277	10.2164	11.4156	10.3338	10.8095	9.72161	9.34005	10.0977	10.5919	9.80849	10.2199	9.001
VIT_14s0030g01340	Beta-ketoacyl-CoA synthase	11.8839	11.6983	12.0483	11.6315	11.0637	11.2871	11.2331	11.1809	11.3977	10.7284	10.4755	10.5678	10.1437	10.1172	10.1305	10.0132	9.92837	9.95421	9.65157	10.1711	10.2338	9.74191	9.80001	9.85585	9.59265	9.33036	8.73196
VIT_02s0025g04540	Beta-lactamase, class A	13.7336	13.6496	13.813	13.651	13.5354	13.5101	13.7674	13.7068	13.7905	13.4917	13.4446	13.4208	13.7393	13.7987	13.7693	13.3777	13.3094	13.233	13.5529	13.5256	13.5762	13.2253	13.176	13.1249	13.2475	12.963	13.1117
VIT_19s0014g03240	Beta-mannosidase 4	12.6342	12.4505	12.797	12.4799	11.6976	12.5359	12.3073	11.8273	12.1858	11.7191	11.3873	11.7189	11.4078	11.7319	11.5789	11.0972	10.8225	10.9386	10.411	10.9511	10.8367	8.2846	8.46106	8.61827	9.50401	9.60698	9.26923
VIT_15s0021g00470	Beta-phosphoglucomutase	7.87563	7.77612	7.96872	8.60542	8.72141	8.53731	9.15565	8.83673	8.92583	8.83237	9.02166	8.83408	8.92259	9.07391	9.00023	8.91138	9.46049	8.97043	9.71455	8.98354	9.15893	9.46644	9.56783	9.66257	9.85157	9.87912	9.73131
VIT_13s0064g00480	Beta-primeverosidase	6.71339	6.48275	6.91218	8.70909	9.45926	9.39221	9.28884	9.38814	9.30818	11.055	11.3273	11.1018	11.0869	11.2857	11.1898	11.4466	12.0612	11.4603	11.2179	10.581	10.5165	11.1917	10.8516	10.4057	11.2034	10.2223	10.6232
VIT_00s0301g00100	BFN1 (bifunctional nuclease I)	6.61692	6.55197	6.67908	6.47506	7.06413	6.1005	5.79137	7.23963	6.05589	6.21757	6.44845	6.13048	6.80467	7.16103	6.99382	6.16187	6.29278	6.21924	6.60575	6.62137	5.68198	9.31116	9.3442	9.37651	9.4031	9.30113	9.38108
VIT_03s0038g04500	Bifunctional dihydrofolate reductase-thymidylate synthase 1	11.2088	11.3039	11.1069	11.5181	11.6236	11.6941	11.6309	12.0543	11.5529	11.7059	11.7436	11.7547	11.6857	11.741	11.7136	12.0618	12.1053	12.0883	12.3032	12.1905	12.0504	12.6394	12.558	12.4716	12.827	12.6154	12.7842
VIT_11s0016g00280	Bifunctional lysine-ketoglutarate reductase/saccharopine dehydrogenase	13.7176	13.6247	13.8049	13.4713	13.4129	13.5199	13.643	13.6332	13.6005	13.6049	13.5835	13.6292	13.4937	13.5266	13.5102	13.4079	13.3699	13.4673	13.5057	13.5547	13.7375	13.2841	13.2525	13.2202	13.4872	13.3811	13.3969
VIT_01s0011g03670	Bifunctional nuclease	11.0925	11.3084	10.8385	11.434	12.7405	11.4804	12.4837	12.3851	11.1487	12.8926	13.3021	12.908	12.92	12.9942	12.9575	12.4153	13.473	12.4764	13.6627	13.2832	13.3233	14.0793	13.9764	13.8656	14.119	13.8775	14.2687
VIT_11s0016g04560	Bile acid sodium symporter	11.9613	11.8978	12.022	11.7199	11.685	11.7279	11.7161	11.9904	11.5835	11.4137	11.4577	11.4307	11.3028	11.4253	11.3653	11.0304	11.2936	11.1051	11.3466	11.4268	11.2138	11.2166	11.2249	11.2332	11.3859	11.2018	11.2294
VIT_13s0106g00740	Bile acid:sodium symporter	9.66457	9.56592	9.75691	10.0616	9.72873	10.016	9.87297	9.55267	9.63516	9.6379	9.63456	9.68839	9.27301	9.36371	9.31907	9.15996	9.61622	9.48932	9.21713	9.40667	9.23172	8.75489	8.85186	8.94272	9.29621	9.0367	8.77744
VIT_14s0108g00470	Binding	9.47054	9.27087	9.6459	9.36947	9.25559	9.50373	9.29409	9.16792	9.23897	9.38755	9.49789	9.37952	9.65364	9.51838	9.58759	9.13301	9.68754	8.91308	10.0583	9.5331	9.58886	10.0645	10.0572	10.0499	10.721	10.3514	10.4541
VIT_08s0007g02320	Binding	9.91082	9.92296	9.89859	9.86259	9.72295	9.96072	10.1612	10.0073	9.98936	10.1605	10.2053	10.2623	10.1097	10.2507	10.1819	10.1598	10.4245	10.4649	10.3561	10.3404	10.6127	10.7754	10.73	10.6833	10.3368	10.2375	10.2962
VIT_18s0001g11030	Binding	10.4801	10.4446	10.5148	10.5467	10.475	10.5664	10.2834	10.5137	10.5476	10.6793	10.6923	10.6988	10.9222	11.01	10.9668	10.8362	10.9367	10.8893	10.7484	10.834	10.2279	11.6676	11.6143	11.5589	11.2006	10.8093	10.8894
VIT_01s0026g01020	Binding	10.7579	10.8677	10.6391	11.8253	12.2814	11.7132	11.5623	11.7751	11.433	11.8382	12.0796	11.8366	11.2762	11.2349	11.2557	11.8065	12.2588	11.9059	11.4777	11.1307	11.055	12.1702	12.1944	12.2182	11.9276	11.7151	11.6706
VIT_07s0129g00190	Binding	6.8218	6.67869	6.95199	6.60961	6.09034	6.42102	5.77619	6.40167	5.51042	5.89408	5.87124	5.77716	5.7355	6.12265	5.94202	5.44968	6.11863	5.2154	6.35553	5.88562	5.85445	7.18049	7.28064	7.37428	8.01015	7.70996	7.55483
VIT_14s0066g02230	Binding	10.5833	10.462	10.6952	10.7619	10.8136	10.8379	11.1069	11.286	11.0492	10.881	10.9984	10.9286	11.0318	11.0218	11.0268	10.8257	11.2233	10.9469	11.3893	11.2883	11.0297	11.7458	11.7441	11.7424	11.6688	11.6079	11.5648
VIT_13s0067g00240	Binding	6.41111	6.53167	6.27956	6.88561	6.78164	6.8504	6.59746	6.67791	6.78445	7.96555	8.03506	8.01735	7.69671	7.98177	7.84627	7.14361	7.63642	7.49826	7.17802	7.24288	7.20314	7.542	7.79138	8.00394	7.36987	7.09539	6.97977
VIT_06s0004g06290	Binding	11.9312	11.9824	11.8782	12.3187	12.3901	12.5326	11.5724	12.0472	11.9489	12.3696	12.4177	12.4544	12.5832	12.6196	12.6015	12.4759	12.5877	12.5893	12.8422	12.6872	12.3023	13.3753	13.3362	13.296	13.525	13.279	13.3721
VIT_17s0000g07470	Binding	12.5058	12.4991	12.5124	12.9659	13.436	13.0694	13.2657	13.2034	13.3854	13.4696	13.5786	13.4854	13.6643	13.6712	13.6678	13.6586	13.7113	13.6481	13.789	13.7837	13.8636	12.862	12.9565	13.0452	13.3609	13.5061	13.4599
VIT_11s0016g04930	Binding / zinc ion binding	8.69229	8.56716	8.80743	6.84005	7.03943	7.1678	6.19063	6.95391	6.00352	6.39371	6.50046	6.59717	4.84348	5.5491	5.23901	5.36809	5.64816	5.97766	5.23811	5.27174	5.80913	4.69956	5.0147	5.27319	6.31599	5.37396	5.7604
VIT_04s0008g06850	Biopterin transport-related protein BT1	10.1247	9.90903	10.3124	10.4832	10.2889	10.2225	10.2444	9.94501	10.256	9.97181	9.94275	9.90091	9.71101	9.51136	9.61463	10.0573	10.1871	10.1157	9.41675	9.67103	9.71384	10.6601	10.687	10.7133	10.6732	10.3591	10.3158
VIT_19s0090g00060	Biopterin transport-related protein BT1	10.7301	10.5377	10.8999	11.4439	11.5827	11.2921	11.628	11.1702	11.4544	11.709	11.7858	11.6888	11.5343	11.5858	11.5603	11.8751	12.0387	11.9103	11.6939	11.8753	12.1466	12.2047	12.2709	12.3342	11.956	11.7582	11.8629
VIT_09s0018g01660	Biopterin transport-related protein BT1	11.9348	11.8617	12.0045	11.9038	11.8292	12.0979	11.7296	11.9697	11.7	12.394	12.3553	12.4628	12.4294	12.2995	12.3659	12.5372	12.4426	12.6536	12.3096	12.2579	12.0444	13.0898	13.0943	13.0988	12.8919	12.6969	12.737
VIT_05s0049g02310	Biopterin transport-related protein BT1	8.01892	7.75666	8.24076	5.37985	6.34246	5.88718	8.45793	7.8493	6.9354	5.29556	5.61083	5.34711	6.55	6.43363	6.49299	5.3726	5.33247	4.88743	6.91619	7.20094	6.4301	7.39446	7.55535	7.70009	9.20312	8.73582	8.90208
VIT_04s0023g00760	Biotin carboxyl carrier protein 2 (BCCP2)	12.3259	12.2578	12.3908	12.9351	12.7212	12.7178	12.6322	12.6513	12.8354	12.7154	12.7234	12.6537	12.8757	12.7103	12.7954	12.7909	13.0216	12.7846	12.9853	12.8413	12.868	13.1713	13.1494	13.1272	12.9817	12.9913	12.8501
VIT_09s0002g06120	Biotin carboxyl carrier protein of acetyl-CoA carboxylase	11.7071	11.629	11.7811	11.8634	11.9084	11.958	11.6646	11.5081	11.6519	11.6323	11.6802	11.6894	11.1786	11.2751	11.2277	11.3593	11.5207	11.4958	11.2261	11.3242	11.3863	11.6321	11.5294	11.4189	11.4285	11.2812	11.1684
VIT_02s0025g00180	Bisphosphoglycerate mutase	10.9115	10.5354	11.2096	10.452	8.55407	10.3579	10.2495	9.43845	10.1547	9.06908	8.09483	9.00705	8.48752	8.30409	8.39871	7.54927	7.29732	7.53375	7.37022	8.13895	8.11227	8.75567	8.48606	8.15421	7.87705	6.33473	6.51453
VIT_01s0137g00070	B-keto acyl reductase	8.01337	7.5148	8.38318	8.63934	8.6428	9.00964	9.44711	9.37796	9.94407	9.54101	9.38466	9.66315	9.92222	10.4506	10.2105	10.01	9.50011	10.2018	10.3336	10.5745	11.054	10.4356	10.9121	11.2697	10.2428	10.9677	9.89124
VIT_01s0137g00170	B-keto acyl reductase	11.2326	11.1164	11.3402	10.8732	9.4245	10.9918	10.1476	10.0247	10.8162	9.27313	8.31656	9.37286	7.44293	7.84445	7.65761	6.61436	6.4408	6.83814	6.11656	6.75686	6.75397	5.32956	5.49936	5.65126	6.1298	5.90766	5.38919
VIT_06s0009g00410	BLH1 (embryo sac development arrest 29)	14.1135	14.1113	14.1157	13.7764	13.8852	13.7116	13.475	13.654	13.6981	13.3275	13.32	13.3054	13.192	12.9204	13.0626	13.3268	13.1295	13.3255	12.9007	13.1522	13.1452	12.7304	12.84	12.9417	12.7547	12.8529	12.4947
VIT_11s0016g04720	Blight-associated protein p12 precursor	11.004	10.9084	11.0936	12.2035	11.908	12.5646	12.3633	12.2506	12.3643	12.8508	12.8066	12.9074	12.8131	13.1317	12.9812	12.8146	12.811	12.7825	12.2727	12.451	12.9129	12.029	12.1713	12.3008	11.8403	11.7956	11.1306
VIT_03s0038g02550	Blue copper-binding protein	5.5111	5.77449	5.18865	5.4808	5.83352	5.95588	5.96844	5.92737	5.87644	5.69161	5.93636	5.87718	6.06969	5.38026	5.76578	5.31445	6.03665	5.6655	6.46274	5.71962	5.37733	7.7587	7.65744	7.54853	8.05808	7.62309	7.80992
VIT_15s0048g02070	BON2-associated protein (BAP2)	10.178	10.1044	10.248	11.5922	10.4616	12.6464	7.92891	9.23356	7.61011	11.7576	11.4175	12.1381	10.6688	11.3034	11.0207	10.8852	9.36549	11.4238	6.72005	6.63676	7.1423	9.86891	9.43115	8.79966	7.93858	6.25022	7.62559
VIT_07s0005g02060	Boron transporter-like protein 1	9.75644	9.32129	10.0903	7.50847	7.4606	8.0392	8.16868	7.75341	7.59426	7.26973	7.37005	7.47742	8.35297	8.61868	8.49193	6.3032	7.0153	6.54808	9.5106	9.15808	8.77136	7.35052	7.44097	7.52609	9.39802	8.15412	8.30731
VIT_17s0000g08530	Boron transporter-like protein 1	12.1625	12.1962	12.128	12.1343	11.5278	11.8736	11.5085	11.5753	11.6509	11.2612	11.0548	11.1594	9.62048	10.1022	9.88133	10.2216	10.4801	10.3091	9.55332	9.84918	9.29984	9.48211	9.67301	9.84157	9.83168	9.78071	9.37799
VIT_09s0002g05810	Boron transporter-like protein 4	5.67937	5.28868	5.98649	5.47034	6.1892	6.22897	5.33817	5.78898	5.67625	8.17839	8.37845	8.22664	6.72451	6.46579	6.60094	5.91541	7.67298	6.11038	8.12808	6.40987	6.67683	9.06693	8.96646	8.85847	8.16774	8.42688	8.79736
VIT_11s0016g04740	Boron transporter-like protein 4	6.86928	6.82114	6.91588	5.52882	5.84776	5.28733	6.22662	6.1246	6.33749	5.18984	5.26702	5.04291	5.99127	6.45225	6.24009	5.14121	4.9951	4.82115	4.90462	5.27664	4.81365	4.95431	5.13067	5.2878	5.29143	5.19291	5.06639
VIT_01s0011g06380	BPC2/BBR/BPC2/BPC2 (basic pentacysteine2)	12.6481	12.5318	12.7557	12.6962	12.5796	12.722	12.6062	12.5275	12.634	12.7538	12.7525	12.7604	13.011	13.0044	13.0077	12.7747	12.8722	12.7762	12.8159	12.9194	12.9969	12.8697	12.9488	13.0237	13.0405	13.2046	12.945
VIT_18s0001g13710	BPC6/BBR/BPC6/BPC6	9.97793	9.83254	10.11	10.0147	9.6284	10.0546	10.0051	9.79765	9.81492	10.2542	10.235	10.3236	10.1578	10.6813	10.4432	10.016	10.2454	10.2847	10.5886	10.3181	10.9614	10.9069	10.8645	10.8209	10.9854	10.9588	10.7838
VIT_05s0077g02080	Branched chain alpha-keto acid dehydrogenase E2 subunit (din3)	11.4373	11.417	11.4573	11.5155	11.4988	11.3384	11.6167	11.4567	11.4729	11.6343	11.5929	11.571	12.2076	12.3156	12.2626	11.6952	11.5458	11.602	12.2123	12.5317	12.6463	11.8236	11.9209	12.012	12.2469	12.3023	12.1025
VIT_18s0001g08430	Branched-chain-amino-acid aminotransferase 2, chloroplast (Atbcat-2)	11.1322	11.1531	11.111	10.1648	9.2784	9.91856	10.4191	10.2772	9.99033	9.03714	8.61503	8.96792	8.00622	8.20908	8.11121	8.05526	8.0216	8.44153	7.96068	8.13005	7.59674	7.76845	8.14256	8.43936	7.79391	7.29466	7.06544
VIT_18s0001g08450	Branched-chain-amino-acid transaminase ATBCAT-2	9.55472	9.80984	9.24458	8.28566	8.18883	8.21594	8.99882	9.42267	8.59879	7.78929	7.62731	7.82146	7.10403	6.85072	6.98293	7.40726	6.58545	7.6754	6.85397	7.09548	6.99808	6.16843	6.72454	7.12494	5.81515	6.7437	6.48663
VIT_12s0055g01160	Brassinosteroid insensitive 1-associated receptor kinase 1	13.407	13.3954	13.4185	13.3659	13.3597	13.2395	13.3456	13.344	13.497	13.2869	13.2431	13.2345	13.149	13.2399	13.1951	13.3624	13.1955	13.2866	13.0243	13.0295	13.0168	13.0561	13.1064	13.1551	12.757	12.9835	12.7526
VIT_12s0055g01150	Brassinosteroid insensitive 1-associated receptor kinase 1	10.4963	10.7037	10.254	10.6687	10.7881	10.014	10.3674	10.4552	10.5203	10.2691	10.2933	10.0687	10.0292	9.69948	9.87375	10.1611	10.0873	10.1015	9.5236	9.83879	9.83885	8.6948	8.83618	8.96494	9.12084	9.17679	9.19224
VIT_04s0023g01250	Brassinosteroid Signaling positive regulator (BZR1)	13.2614	13.1751	13.3428	13.2463	13.2969	13.1988	13.2397	13.1355	13.271	13.4165	13.4653	13.4174	13.59	13.524	13.5574	13.4128	13.5585	13.4573	13.6949	13.4109	13.2438	13.775	13.7417	13.7077	13.8064	14.0268	13.9291
VIT_18s0001g12020	Brassinosteroid Signaling positive regulator (BZR1)	12.6994	12.7868	12.6064	12.5136	12.2761	12.4747	12.9629	12.6923	12.8589	12.0676	11.9983	12.0984	12.3256	12.5692	12.4526	12.0835	12.1107	12.2487	12.2491	12.3994	12.4653	11.1817	11.3333	11.4704	11.5841	11.5643	11.2572
VIT_14s0083g01110	Brassinosteroid-6-oxidase	12.8433	12.7067	12.968	12.3159	10.6561	12.055	10.7014	10.6112	10.7806	10.7034	9.62692	10.5361	7.81441	7.94088	7.87903	8.0292	7.90175	8.54791	8.0628	7.29912	7.37944	8.48233	8.27943	8.04325	9.59829	8.72514	9.13232
VIT_14s0060g02560	Brassinosteroid-responsive ring-H2 (BRH1)	9.2355	9.21169	9.25893	10.0057	10.1173	10.1991	10.3578	10.2057	10.2945	10.3373	10.3072	10.373	10.0477	10.2928	10.1755	10.2755	10.0362	10.2545	9.97534	9.77556	9.74373	9.20998	9.48855	9.72194	9.71542	10.237	9.83203
VIT_15s0046g01880	Brassinosteroid-responsive ring-H2 (BRH1)	8.38056	8.40713	8.35349	9.53254	9.71013	9.58314	9.64343	9.21299	9.57224	9.68391	9.67369	9.74236	9.37838	9.62375	9.50627	9.85672	9.65636	10.0179	9.66716	9.3424	9.18815	8.99148	9.11505	9.22887	9.29826	9.51854	9.0553
VIT_18s0072g00170	BRI1 (brassinosteroid insensitive 1)	11.2849	10.9962	11.5253	12.0746	11.6585	12.6319	10.7231	10.5756	10.9234	12.085	11.9514	12.2756	11.4552	11.8346	11.6573	11.6924	11.4785	11.865	10.5053	10.2216	9.48911	10.4533	10.8029	11.0842	10.4878	10.9144	10.2417
VIT_07s0031g01850	BRI1 protein	13.7066	13.4925	13.893	13.5819	13.3023	13.4547	13.1736	12.9221	13.5165	12.8995	12.7193	12.8482	13.1961	13.0035	13.103	12.969	12.686	12.9632	12.4347	12.6782	12.2037	12.5703	12.6809	12.7837	12.8174	12.8544	12.6524
VIT_11s0016g05460	BRI1-KD interacting protein	11.9652	11.7964	12.1163	12.0411	11.8961	12.0766	12.2067	12.041	11.9502	11.6051	11.6281	11.6289	11.5259	11.7071	11.6193	11.0965	11.4475	11.1623	11.399	11.3484	11.2997	10.6848	10.672	10.6591	11.6345	11.2343	11.3693
VIT_04s0008g05480	BRI1-KD interacting protein 118	14.1622	14.2098	14.1129	14.231	14.1422	14.0657	14.2914	14.0553	14.2097	14.0117	14.0398	13.9856	13.9039	13.8477	13.8761	13.8644	14.0836	13.9487	13.9525	13.796	13.7623	13.7036	13.6575	13.6099	13.7272	13.6457	13.7146
VIT_04s0008g05240	Brittle 1 protein	13.9006	13.9616	13.837	13.7712	13.7921	13.7137	13.6688	13.642	13.8912	13.4818	13.4327	13.4755	13.4134	13.2937	13.3548	13.7174	13.5182	13.7539	13.3108	13.4066	13.1428	13.025	13.1381	13.243	12.7545	12.9692	12.7422
VIT_08s0007g02230	Brittle-1, chloroplast precursor	9.56932	9.36765	9.74622	9.7905	9.57539	9.87416	9.5884	9.59494	9.59804	9.6594	9.63399	9.79764	9.77664	10.167	9.985	9.74362	9.85093	10.1417	9.92536	9.68821	9.30013	10.5522	10.7123	10.8564	10.4662	10.5968	10.2227
VIT_07s0005g00470	Brix domain-containing protein	10.6936	10.6492	10.7367	10.8438	10.9932	10.9797	11.1754	11.0419	11.075	11.1704	11.3347	11.241	11.2979	11.4306	11.3658	11.0204	11.5455	11.2034	11.5892	11.233	11.5793	11.9736	11.8452	11.7042	12.0688	11.8956	12.1266
VIT_01s0011g06410	BRL2 (BRI1-like 2)	7.75056	7.30851	8.08846	6.49949	6.77064	6.12498	7.47521	6.65222	6.86312	5.97536	6.18226	5.93111	5.87612	6.19581	6.0448	5.03348	5.72386	5.51841	6.8308	6.03004	5.83378	6.92823	7.03041	7.12583	7.70878	7.30479	7.50345
VIT_19s0015g01890	BRL3 (BRI1-like 3)	10.8672	10.9116	10.8213	11.0285	11.0498	11.0099	10.7401	10.8703	10.7916	11.4688	11.6156	11.482	11.6605	11.8017	11.7328	11.4886	11.9862	11.553	12.4308	11.6406	11.5283	12.3456	12.4203	12.4914	12.433	12.4743	12.6165
VIT_02s0025g03510	Bromo-adjacenty (BAH) domain-containing protein	13.4352	13.426	13.4443	13.3599	13.2829	13.2941	13.2774	13.3534	13.3227	13.451	13.4363	13.4091	13.4365	13.4147	13.4256	13.5611	13.5722	13.4608	13.4309	13.4633	13.4626	13.6732	13.6253	13.5758	13.6057	13.4327	13.5674
VIT_12s0059g01180	Bromo-adjacenty (BAH) domain-containing protein	12.6128	12.7042	12.5152	12.632	12.5963	12.4338	12.398	12.4487	12.3052	12.3281	12.349	12.2902	12.1065	12.1746	12.141	12.2859	12.4119	12.3651	12.1565	12.0625	11.8143	11.9403	11.9166	11.8925	12.0118	11.6825	11.8059
VIT_08s0040g01420	Bromodomain associated	12.6388	12.5056	12.7608	13.0683	12.9992	13.5014	11.377	11.4945	11.5074	12.6065	12.5768	12.8318	12.421	11.872	12.1725	12.0173	11.9801	12.3864	11.1007	11.2767	10.6552	11.7662	11.567	11.3358	11.4594	10.9216	10.8596
VIT_17s0000g09790	BT1 (BTB and TAZ domain protein 1)	12.1376	12.0063	12.258	11.5772	11.4583	11.1663	11.2987	11.4115	11.1407	11.3914	11.5031	11.3515	11.6822	11.8291	11.7575	11.3515	11.8609	11.5873	11.8395	11.8786	11.3726	12.3406	12.5423	12.7193	12.2553	12.4356	12.0807
VIT_05s0094g00950	BT3 (BTB and TAZ domain protein 3)	13.2464	13.1403	13.3452	12.3797	12.3163	11.9941	12.142	12.0809	11.6094	11.7446	11.8425	11.6043	11.0887	11.2303	11.1612	11.0298	11.681	11.0143	11.5489	11.0687	10.7126	11.6054	11.6629	11.7183	12.288	11.8534	12.1235
VIT_07s0129g00210	BT4 (BTB and TAZ Domain protein 4)	9.03837	9.05636	9.02014	10.3086	10.2912	11.074	10.0189	10.4489	9.88418	11.1217	11.0447	11.2963	11.6809	11.8296	11.7572	10.7789	10.3542	10.9775	10.7733	10.6176	10.7922	11.6042	11.427	11.2249	11.5191	11.034	11.1303
VIT_19s0027g00550	BTB/POZ domain-containing protein	11.3637	11.2162	11.4976	11.0063	10.8181	10.9532	11.5407	11.3233	11.4322	11.3891	11.4655	11.4464	11.6903	11.9431	11.8222	11.1345	11.59	11.4287	12.0272	11.6759	11.9859	11.6776	11.814	11.9387	12.0624	12.1498	12.1555
VIT_18s0122g01340	BTB/POZ domain-containing protein	13.1854	13.2565	13.1106	13.4291	13.5426	13.4622	13.1224	13.1316	12.9772	13.3171	13.2913	13.3149	12.7833	12.8457	12.8148	13.5356	13.323	13.4962	12.7835	12.9182	12.8429	13.1026	13.0405	12.9757	12.8821	12.6175	12.5781
VIT_08s0040g01800	BTB/POZ; NPH3	7.86708	7.52601	8.14274	7.4259	7.32315	6.9309	7.9115	7.3198	7.80681	6.73845	6.81535	6.56063	6.90821	6.54704	6.7389	6.39	6.89565	6.39712	6.43402	6.23003	6.42264	5.99956	6.2636	6.48671	7.00155	6.85394	6.52449
VIT_05s0020g02520	BTB-POZ and math Domain 2 ATBPM2	12.7549	12.6989	12.8089	12.7204	12.7129	12.4953	12.3703	12.4916	12.4483	12.6928	12.737	12.6798	12.4172	12.3065	12.3629	12.555	12.7477	12.7219	12.2736	12.2958	12.1436	13.1114	13.1101	13.1088	13.0059	13.0129	12.9448
VIT_13s0019g02260	BTB-POZ and math Domain 3 ATBPM3	13.1293	13.0544	13.2005	12.9239	12.8561	13.0226	12.9959	13.0274	13.0055	12.8454	12.8548	12.8934	13.1022	13.0572	13.0798	12.8913	12.9918	12.9735	12.9218	12.9374	12.8707	13.2543	13.2153	13.1752	13.2653	13.1394	13.1277
VIT_04s0008g03980	BURP domain-containing protein	6.55006	6.56471	6.53526	6.78422	6.96383	6.85665	5.70354	6.87749	6.84801	6.68454	6.65787	6.8592	5.95592	5.8137	5.88656	6.42931	6.00073	7.06024	5.67846	5.46543	5.52248	4.94045	5.09964	5.24299	4.81546	4.66425	4.41664
VIT_07s0095g00710	Bystin	10.265	10.2257	10.3033	10.0883	10.0998	10.2362	10.3373	10.3745	10.2331	10.2874	10.2814	10.3181	10.4805	10.3431	10.4134	10.36	10.327	10.3489	10.4871	10.708	10.524	10.5974	10.5627	10.527	10.5809	10.6361	10.7423
VIT_07s0005g01450	BZIP DNA-binding protein BZIP53	8.33765	8.33536	8.33995	8.67039	8.03736	8.65653	8.22646	7.77394	8.24828	8.66684	8.51256	8.7394	7.78156	8.53818	8.20891	8.09034	7.97945	8.49305	8.62551	8.23733	8.44657	9.71484	9.96806	10.1834	10.8559	10.648	10.3893
VIT_04s0008g05210	BZIP protein HY5 (HY5)	11.9801	11.9607	11.9994	11.8118	11.1658	11.9503	11.3915	11.3382	11.7052	11.1304	10.8733	11.2308	11.0236	11.1617	11.0943	10.9031	10.7718	11.1026	10.9081	11.6876	11.2236	10.5475	10.4973	10.4454	10.4608	9.68313	9.57551
VIT_03s0038g02420	BZIP transcription factor	11.3475	11.2406	11.447	11.8071	11.8051	11.9147	11.7746	11.4327	12.0269	11.7323	11.7577	11.8125	11.9348	12.037	11.9868	11.8662	11.9586	12.0477	12.155	12.0228	12.2933	12.3387	12.4847	12.6172	12.5698	12.6757	12.4342
VIT_13s0067g02900	BZIP transcription factor	10.5306	10.41	10.6419	10.9116	10.7359	10.8414	10.5887	10.5937	10.627	10.3619	10.3854	10.3864	10.1709	10.2966	10.2351	10.1134	10.4667	10.3324	9.74901	9.77249	8.67551	9.09635	9.08869	9.08099	9.60228	9.44946	9.28695
VIT_08s0007g03640	BZIP transcription factor	12.4961	12.4364	12.5534	12.6081	12.4007	12.7433	12.2701	12.3424	12.6821	12.3971	12.2552	12.4302	12.1087	11.9313	12.0227	12.7848	12.5197	12.7617	11.8994	12.2266	12.4073	11.7248	11.7085	11.6921	11.4826	11.0243	11.1859
VIT_06s0080g00360	BZIP transcription factor	7.42368	7.36777	7.47751	7.52535	7.41684	7.44316	7.02164	7.10857	7.33229	7.347	7.37834	7.38759	7.86352	7.83064	7.84717	7.40199	7.62044	7.62871	8.65728	8.31538	7.52957	9.31548	9.25615	9.19426	9.52025	8.73214	9.02162
VIT_13s0158g00380	BZIP transcription factor bZIP121	13.3843	13.4347	13.3321	13.4369	13.4622	13.3172	13.3337	13.4011	13.352	13.3643	13.4	13.3395	13.3022	13.4164	13.3604	12.9901	13.1353	13.0188	12.9726	13.0254	13.041	12.3426	12.422	12.4973	12.6262	12.7915	12.7172
VIT_18s0001g08710	BZIP transcription factor BZIP4	8.96139	8.78049	9.12212	11.166	11.6313	10.2936	10.83	10.089	10.4372	11.5987	11.7202	11.5772	9.78636	10.2861	10.0578	11.9731	12.0482	12.2523	10.0638	9.69787	9.75309	10.6248	10.6591	10.6926	9.42779	8.86988	8.83487
VIT_14s0083g00700	BZIP transcription factor BZIP42	7.25426	6.98862	7.47851	4.96147	5.08042	5.17687	4.77391	4.67561	4.51218	4.80748	4.88926	4.83974	4.64632	4.82619	4.73906	4.8496	5.03066	4.71964	4.24364	4.72283	4.46498	5.17924	5.31657	5.44196	4.74892	4.99081	4.81232
VIT_05s0077g01140	BZIP transcription factor BZIP53	7.49989	7.47781	7.52164	7.76088	7.42914	7.52949	6.77769	6.9718	6.76182	7.16683	7.02027	7.14227	6.55691	6.46483	6.5116	7.05129	6.92676	7.27676	6.87697	6.17255	6.59246	8.63866	8.60459	8.5697	9.61886	8.77688	8.89425
VIT_14s0030g02200	BZIP transcription factor BZO2H1	9.72746	9.74767	9.70696	8.86459	8.55286	8.72133	9.20496	9.21705	8.98705	8.47907	8.4689	8.52016	8.91948	9.33757	9.14362	8.20552	8.55366	8.57174	9.70886	9.4074	9.19834	10.1173	10.081	10.0438	10.3294	10.3388	10.115
VIT_04s0008g02750	BZIP transcription factor BZO2H2	13.4209	13.5155	13.3196	12.9089	13.0397	12.9714	13.0391	12.9099	13.0255	12.6967	12.8089	12.7705	12.7076	12.9168	12.816	12.3875	12.7263	12.6467	12.7163	12.568	12.1826	12.7808	12.7586	12.736	12.4022	12.0395	12.084
VIT_15s0046g01440	BZip transcription factor G- box binding factor 3	13.5927	13.4411	13.7299	13.3879	13.2615	13.4477	13.3894	13.1914	13.5569	13.2787	13.178	13.2797	13.2532	13.144	13.1996	13.5775	13.3502	13.5263	13.0254	13.3009	13.3045	13.0945	12.9997	12.8983	12.6768	12.436	12.4406
VIT_02s0025g01020	BZip transcription factor G- box binding factor 3	12.4078	12.3544	12.4592	12.0882	11.5939	12.3007	12.0497	11.6352	12.0078	11.5002	11.2742	11.5998	10.5608	10.5853	10.5731	11.6147	11.4088	11.6765	10.387	10.5915	10.5302	10.5598	10.5636	10.5673	10.241	9.80645	9.82668
VIT_06s0004g08070	BZIP transcription factor, putative (bZIP52)	8.59094	8.59633	8.58553	9.41367	9.22739	9.43848	9.26648	9.38418	9.08	9.24656	9.23605	9.30429	9.04263	9.38395	9.22336	9.09289	9.25511	9.307	8.65589	8.70468	8.30179	8.51406	8.4945	8.47467	8.68467	8.58219	8.43023
VIT_00s0531g00030	C2 domain containing protein	12.1773	12.2512	12.0994	11.8182	12.3868	11.9253	12.1575	12.0823	12.0489	12.3547	12.4894	12.3665	12.3395	12.4698	12.4061	12.3436	12.4261	12.3134	12.6966	12.3814	12.6712	12.8786	12.8371	12.7945	12.835	12.8264	13.0654
VIT_12s0057g00470	C2 domain containing protein	10.378	10.2742	10.4748	10.2191	10.0811	10.0339	10.0997	10.118	9.90077	10.2061	10.2897	10.2074	9.11655	9.58932	9.37222	9.82162	10.3395	10.0403	9.39484	8.72555	8.88664	9.9501	9.99609	10.0407	9.33504	9.02344	9.14604
VIT_18s0089g00720	C2 domain-containing protein	9.89957	9.98304	9.81096	9.74787	9.93481	9.7426	9.54841	9.67506	10.1458	10.0524	10.0381	10.047	10.428	9.99896	10.2294	10.3279	10.1353	10.3137	10.3648	10.4631	10.4136	10.5223	10.5246	10.527	10.7108	10.574	10.8375
VIT_01s0010g01430	C2 domain-containing protein	12.476	12.4674	12.4845	12.2734	12.4433	12.171	12.1943	12.3735	12.3764	12.2435	12.282	12.1666	12.2679	12.2897	12.2788	12.5196	12.4963	12.3455	12.1545	12.0534	12.1086	12.2357	12.2116	12.1871	11.7431	11.5343	11.6131
VIT_13s0019g01490	C2 domain-containing protein	8.63203	8.49524	8.75697	8.83048	9.41591	9.01793	10.1231	9.84065	9.5228	9.844	10.0029	9.96179	9.67998	10.2122	9.97049	9.30467	9.70163	9.78455	9.95377	9.51826	9.50428	10.5329	10.4888	10.4433	10.5532	10.2576	10.4259
VIT_06s0009g03420	C2 domain-containing protein	7.44861	7.11944	7.71646	8.90347	8.41734	8.62311	8.8419	8.5029	8.12748	9.2195	9.26482	9.10079	9.42644	9.44578	9.43614	9.17989	9.6313	8.89546	9.65139	8.77234	8.92122	11.0374	10.9245	10.8019	10.3114	10.0195	9.99014
VIT_00s2125g00010	C-4 sterol methyl oxidase	12.494	12.3614	12.6154	12.262	12.4675	12.1693	12.6785	12.5039	12.4419	11.8387	11.9662	11.8084	12.1373	12.0516	12.0951	11.6072	11.8618	11.6079	11.8235	11.7244	11.3215	12.0474	12.0723	12.0967	11.8138	11.688	11.7492
VIT_01s0010g02170	CAAX amino terminal protease	11.5789	11.6145	11.5425	11.6104	11.2153	11.6862	11.5456	11.6523	11.3331	11.3984	11.3088	11.435	10.8945	11.3739	11.1541	10.9026	10.9751	10.9822	11.0844	11.1984	11.24	10.3749	10.3114	10.245	10.9446	10.6281	10.6976
VIT_12s0059g01120	CAF protein	5.49165	5.63545	5.33191	5.38302	5.43468	5.38216	5.37064	5.28022	5.28094	5.42209	5.48451	5.58401	5.02033	6.56954	5.9936	5.21131	5.42991	5.84406	5.96582	5.48991	5.51007	6.28417	6.53717	6.75235	8.01549	8.35826	7.90476
VIT_02s0025g02920	caffeic acid 3-O-methyltransferase	9.92175	9.80852	10.0267	11.3039	10.9549	11.5513	11.7372	11.4783	12.0103	12.1247	11.8865	12.1791	12.4529	12.6085	12.5328	12.6533	12.0587	12.7004	12.2174	12.5645	12.5524	12.7194	12.8149	12.9044	12.385	12.493	12.3212
VIT_16s0098g00850	Caffeic acid O-methyltransferase	13	13.1116	12.8791	12.66	13.0791	12.5714	12.9487	13.1516	13.1008	12.4909	12.6665	12.4678	12.2742	12.3476	12.3114	11.8475	12.1308	11.8556	11.5497	11.8597	11.5238	11.795	11.9161	12.0279	11.0378	11.2091	11.1199
VIT_12s0059g01790	Caffeic acid O-methyltransferase (VvOMT1)	9.72646	9.61857	9.82684	8.69696	7.7583	8.23652	8.46443	7.66003	7.83207	7.21719	6.66288	6.93429	6.04908	6.5957	6.34813	5.37539	5.64731	5.61234	5.77769	5.27087	5.48166	5.37835	5.59863	5.78968	6.02154	6.33013	6.33897
VIT_12s0028g03110	Caffeoyl-CoA 3-O-methyltransferase	9.00974	8.72326	9.24865	7.27797	5.9226	5.90865	6.23321	6.42633	5.15626	5.94003	5.3092	5.19809	4.93625	5.30046	5.12982	4.96064	5.27421	4.78276	4.79632	5.43069	4.95269	4.83371	5.03348	5.20893	4.68669	4.87844	5.49564
VIT_03s0063g00140	Caffeoyl-CoA O-methyltransferase	10.8058	10.7428	10.8662	10.2193	9.63269	10.2212	10.1006	10.3474	9.70411	10.0491	9.91137	10.086	8.91953	9.73108	9.38163	8.34565	8.3997	8.75955	8.89467	8.81319	9.09361	8.98879	8.96708	8.94504	9.01824	8.68245	9.15665
VIT_01s0010g03470	Caffeoyl-CoA O-methyltransferase	5.82755	6.15406	5.40485	8.55231	10.8508	8.91575	9.45841	10.5174	9.42981	10.5891	10.5487	10.3613	9.82291	9.91367	9.869	11.2308	9.57331	10.447	9.23389	9.99744	10.6704	7.61134	8.05885	8.39992	6.88984	8.44114	7.79728
VIT_01s0010g03490	Caffeoyl-CoA O-methyltransferase	8.59183	8.93078	8.14799	12.1458	12.4209	12.4541	12.1909	12.0027	12.2321	12.7068	12.5885	12.7335	12.3261	12.36	12.3431	12.9339	12.2191	12.8228	11.4264	12.0273	12.8222	10.9796	11.2072	11.4037	9.57144	10.6814	9.32876
VIT_07s0031g00350	Caffeoyl-CoA O-methyltransferase 1	13.6865	13.6989	13.674	13.0838	13.3912	13.3789	13.9909	13.8017	13.8351	13.7087	13.7291	13.8076	14.5721	14.6422	14.6076	14.205	14.1023	14.3385	14.3718	14.4137	14.4108	14.6407	14.7006	14.7581	14.6219	14.6922	14.6324
VIT_02s0236g00150	Calcineurin B 1	13.3218	13.3817	13.2593	13.0867	12.9112	13.1533	13.1015	13.0767	13.088	13.1773	13.0734	13.2372	12.7743	12.9506	12.8652	13.0156	12.7109	13.2048	12.5712	12.732	13.4077	12.3641	12.2887	12.2091	12.1511	12.0464	11.9548
VIT_02s0236g00140	Calcineurin B 1	12.6762	12.5891	12.7583	12.5086	12.3504	12.4505	12.4502	12.3635	12.3441	12.3787	12.2802	12.3728	11.9094	11.87	11.8898	12.2442	11.984	12.2861	11.4426	11.9426	12.0208	11.8278	11.6911	11.5401	11.3731	11.0296	11.0735
VIT_02s0025g01640	Calcineurin B 4-1	5.89609	6.02289	5.75707	6.1917	6.34894	6.08969	6.55605	6.73253	6.34868	6.15291	6.53159	6.22234	7.00793	7.41523	7.22591	5.81897	7.06033	6.23792	8.04503	7.47381	7.97864	8.48795	8.17082	7.76374	9.19956	8.21005	8.95622
VIT_04s0008g00950	Calcineurin B protein 10	12.6012	12.524	12.6744	11.3568	11.0694	11.5791	11.4044	11.4182	10.8884	11.0642	10.9652	11.1307	10.3799	10.551	10.468	10.9453	10.8746	10.9209	9.92792	10.0455	10.6111	10.7023	10.571	10.4265	10.5129	10.2334	10.1357
VIT_17s0000g05880	Calcineurin phosphoesterase	13.4116	13.4637	13.3576	13.143	13.2845	13.15	13.0533	13.2167	12.7621	13.0552	13.0925	13.0556	12.5997	12.6678	12.6342	12.9116	12.9039	12.905	12.8849	12.5384	12.5034	12.7551	12.7083	12.6599	12.8944	12.9048	13.0459
VIT_17s0000g09480	Calcineurin phosphoesterase	11.0629	11.1119	11.0122	11.2431	11.192	11.5125	10.8184	10.9524	10.7183	11.4672	11.4086	11.543	11.2138	11.3588	11.2881	11.1709	10.9215	11.2405	10.7885	10.4161	10.4302	11.1701	11.1949	11.2192	10.7419	10.9682	10.7513
VIT_06s0004g07390	Calcineurin phosphoesterase	11.5201	11.391	11.6386	11.4289	10.9626	11.4597	11.2336	11.1852	11.1513	11.0099	10.8923	11.0516	10.4546	10.5995	10.5289	10.4834	10.5957	10.6565	10.5441	10.8047	10.8463	10.4185	10.3228	10.2202	10.4212	10.0819	10.0129
VIT_12s0142g00630	Calcineurin-like phosphoesterase family	12.0931	12.0527	12.1323	12.2198	12.4335	12.272	12.5064	12.5492	12.4634	12.3319	12.3819	12.3109	12.6534	12.6389	12.6462	12.4185	12.4096	12.2881	12.6223	12.738	12.7478	12.6287	12.6299	12.6312	12.5896	12.7113	12.5643
VIT_16s0098g00750	Calcium ion binding	8.51882	8.26696	8.73318	8.47916	8.36679	8.36449	8.29055	8.10423	8.21557	8.37188	8.47068	8.38305	8.44204	8.76658	8.61341	8.35629	8.80858	8.51288	8.82949	8.81448	8.30549	9.57932	9.50351	9.42348	10.1309	9.6354	9.66249
VIT_15s0048g02250	Calcium ion binding protein	7.02975	6.78499	7.23895	7.0545	7.41442	6.86385	7.14739	6.79315	7.2824	7.55131	7.7032	7.60788	8.48137	8.58526	8.53425	7.0075	7.44547	7.45228	7.8943	7.59399	7.66866	7.75472	7.97295	8.16246	7.7429	7.58923	7.81008
VIT_05s0049g02080	Calcium ion binding protein	6.8582	6.66813	7.02611	5.41635	4.5244	4.45935	4.63871	5.02491	4.96002	4.68642	4.41213	4.48009	4.79808	4.02458	4.46256	4.38099	4.50435	4.79793	4.14189	4.58253	4.06868	4.69622	4.56806	4.42739	4.53755	4.62881	4.61102
VIT_08s0007g02240	Calcium/proton exchanger CAX3	13.7262	13.7278	13.7246	13.7005	13.6644	13.5036	13.1121	13.2631	13.2862	12.7217	12.8222	12.6176	12.8744	12.8213	12.8481	11.5762	12.3806	11.4877	11.9566	12.26	11.6787	11.5334	11.6724	11.7991	12.3977	11.1476	11.5817
VIT_15s0048g02260	Calcium-binding EF hand	12.7201	12.5352	12.884	11.7651	11.6978	12.2939	11.7985	11.9804	12.0233	11.7035	11.6397	11.8646	11.9095	12.3622	12.1535	11.0609	10.7462	11.0843	11.0571	11.377	11.2767	10.2567	10.3844	10.5016	10.7612	10.5918	10.5362
VIT_01s0010g03010	Calcium-binding EF-hand	7.99343	8.03902	7.94635	7.7509	6.67754	8.90252	5.75943	5.31633	5.64398	8.41286	8.14488	8.66521	7.38428	7.82741	7.62279	7.67555	6.43276	7.65742	6.02681	5.70426	6.4935	6.03214	5.75645	5.41533	5.1584	5.87965	5.92728
VIT_08s0056g00290	Calcium-binding protein CML	12.5234	12.7651	12.2329	12.1487	11.7498	12.4003	9.91782	10.9679	10.0504	11.6839	11.4512	11.802	10.7398	10.9927	10.8718	11.2477	10.6147	11.3927	11.1085	10.7457	10.5741	10.6509	10.9124	11.1337	10.6692	11.1662	10.8414
VIT_06s0080g00450	Calcium-binding protein CML	13.0031	13.1203	12.8756	13.1828	12.6091	13.3341	12.5531	12.3503	12.4697	13.2272	13.0686	13.2848	12.6544	12.741	12.6984	12.7682	12.5586	12.8746	11.9281	11.7107	11.7509	12.9098	12.7924	12.6647	12.5004	12.2922	12.2585
VIT_01s0010g02950	Calcium-binding protein CML	9.72024	9.44904	9.94844	9.69806	8.5894	11.1182	7.0339	6.96217	6.77955	10.3408	10.1024	10.7041	8.75262	9.4955	9.17135	9.09936	7.67082	9.32623	6.33384	6.83703	7.5159	7.9182	7.72232	7.4956	6.39641	7.65736	6.91357
VIT_01s0026g02590	Calcium-binding protein CML	8.99262	8.80649	9.15745	7.58942	7.13745	7.8983	7.68827	7.29896	7.13978	8.25126	8.35424	8.4074	6.98281	7.30885	7.15502	7.09529	8.12268	7.84597	7.3645	6.4862	6.19453	8.29004	8.19238	8.08763	6.69883	6.68265	6.81053
VIT_01s0010g03020	Calcium-binding protein CML	7.89716	7.86812	7.92562	7.40526	6.58529	8.47943	5.6565	5.61728	5.32603	8.20508	8.03395	8.46037	7.62876	7.58453	7.60681	7.35237	6.71249	7.67607	5.71668	5.70062	6.38346	6.17047	5.76432	5.19697	5.46012	5.29914	5.74833
VIT_01s0011g02470	Calcium-binding protein CML	11.0352	11.2202	10.8231	11.0783	11.1385	11.2563	10.489	10.7701	10.6017	11.1055	11.1078	11.1889	10.5697	10.9982	10.7998	10.4614	10.3796	10.6891	9.76181	9.8315	9.62697	9.62704	9.41496	9.16624	9.0063	8.67764	8.3505
VIT_17s0053g00710	Calcium-dependent protein kinase	9.37547	9.26374	9.47916	8.60519	7.4466	8.50119	7.80889	7.41754	7.93387	7.82902	7.393	7.83814	6.00186	7.29281	6.78716	6.67706	6.3232	7.07872	6.8367	6.66377	7.17716	6.10554	6.33081	6.52561	6.69448	7.12851	6.81158
VIT_18s0001g00990	Calcium-dependent protein kinase (VvCPK15)	9.14673	9.34794	8.91285	9.83054	10.5203	9.78342	10.5221	10.7978	10.345	10.9508	11.3106	10.9651	10.9338	10.6951	10.8193	10.6531	11.6858	10.7467	11.5779	11.1993	11.0045	12.1277	11.9418	11.7282	12.3444	11.8273	12.2207
VIT_05s0102g00170	Calcium-dependent protein kinase (VvCPK4)	5.83517	5.78875	5.88014	5.5963	5.13851	5.79795	5.56497	4.83256	5.09412	6.53483	6.42412	6.4969	5.86691	6.23323	6.06166	6.61446	6.38786	6.34168	6.45715	6.87839	6.57777	6.79279	6.64248	6.47467	6.54307	6.66391	6.81269
VIT_08s0032g00780	Calcium-dependent protein kinase (VvCPK8)	10.5455	10.3626	10.7079	10.739	10.8445	10.7202	10.4597	10.3392	10.3713	9.85758	10.0674	9.87296	9.92258	9.8192	9.87182	9.08375	9.95691	9.23963	8.83182	9.02156	8.43994	9.20094	9.28948	9.37289	9.68759	9.30706	9.18085
VIT_01s0010g02150	Calcium-dependent protein kinase-related	10.4254	10.1667	10.6447	10.9113	11.1265	10.9356	11.2593	11.1677	11.3252	11.2456	11.3908	11.2849	11.4008	11.6878	11.5514	11.2603	11.631	11.3926	11.716	11.3835	11.5039	11.6703	11.8518	12.013	11.7804	11.7522	11.6322
VIT_15s0021g01150	Calcium-dependent protein kinase-related	9.95594	9.74416	10.1406	9.05212	8.37436	9.03981	8.92764	8.88631	8.70871	7.86628	7.49699	7.89577	7.53032	7.68388	7.60914	6.849	6.69336	7.11965	7.20279	7.11136	7.43932	7.24172	7.4475	7.62757	8.0073	8.64892	7.91432
VIT_06s0004g03900	Calcium-transporting ATPase 1, endoplasmic reticulum-type ECA1	13.7055	13.689	13.7218	13.2529	13.3692	13.4439	13.4151	13.6205	13.4965	13.2088	13.2648	13.2575	13.4635	13.3001	13.3841	13.3368	13.4285	13.3254	13.4109	13.4367	13.3381	13.331	13.3122	13.2931	13.2643	13.2967	13.3458
VIT_00s0179g00260	Calcium-transporting ATPase 12 ACA12	8.83423	8.5899	9.04311	9.63403	8.96966	9.5369	7.76212	8.16842	8.67894	10.0772	9.55832	10.0508	10.6854	9.93812	10.3596	10.9836	9.98388	10.9644	9.82474	10.0562	9.79907	11.9571	11.6582	11.2807	10.7279	10.0889	10.3167
VIT_05s0020g04240	Calcium-transporting ATPase 12 ACA12	11.1195	11.1368	11.1021	10.9854	10.4148	10.6984	10.3129	10.5976	10.7446	9.49474	9.07566	9.30904	8.13262	7.87226	8.00831	7.07153	6.11392	7.24535	5.76159	7.3373	6.7522	5.20515	5.34885	5.47952	5.23483	6.26213	6.53187
VIT_05s0020g04260	Calcium-transporting ATPase 13 ACA13	7.87244	7.98716	7.7478	7.67679	8.24465	7.48857	7.65886	7.94937	7.11172	7.86179	8.06505	7.81898	7.67767	7.18073	7.45049	7.85227	8.09365	7.83862	8.17789	7.78688	7.96932	8.93933	8.87055	8.79833	8.96926	9.80424	9.56385
VIT_05s0020g04380	Calcium-transporting ATPase 13 ACA13	6.57987	6.80277	6.31614	5.87262	7.0881	5.84182	6.01425	6.78735	6.63093	7.86418	8.32764	7.93686	7.14835	7.95691	7.60855	7.26488	8.74622	7.66668	9.74842	7.95113	8.29974	9.88483	9.9929	10.0934	9.88135	9.44512	9.64753
VIT_15s0046g00040	Calcium-transporting ATPase 2, endoplasmic reticulum-type ECA2	9.40445	9.16098	9.6127	8.42239	8.5942	8.36085	8.55005	8.75302	8.23302	7.75555	7.93769	7.75404	7.51722	7.69394	7.60828	7.04071	7.67659	7.1807	7.95221	6.99125	6.60151	8.00516	8.07359	8.13891	8.21595	7.8546	8.15656
VIT_18s0001g08850	Calcium-transporting ATPase 3, endoplasmic reticulum-type ECA3	11.994	12.1894	11.768	12.2217	11.9693	11.9717	12.0842	12.1646	11.9869	12.2587	12.2603	12.1739	12.6	12.4137	12.5098	12.3489	12.5519	12.2457	12.4698	12.615	12.291	12.6826	12.7841	12.8788	12.8786	12.7407	12.8486
VIT_05s0049g01780	Caleosin	6.67147	6.4393	6.8714	6.58094	7.16342	6.86631	7.53735	7.4368	7.38837	7.59572	7.85382	7.69562	7.93494	7.9992	7.96743	6.67941	7.68969	7.09841	8.81044	6.75099	6.80528	11.788	11.2828	10.4989	10.1916	9.45771	10.0876
VIT_02s0012g02060	Calmodulin	6.74784	6.58132	6.89712	6.70083	6.61784	7.17277	7.26695	6.7646	6.93639	6.81071	6.71814	6.89419	6.67107	6.66522	6.66815	6.61841	6.25098	6.40506	6.74151	6.90643	6.87427	7.50511	7.41058	7.30942	7.88214	7.68032	7.55255
VIT_04s0023g01100	Calmodulin	9.94513	9.84657	10.0374	9.64417	9.01814	9.33622	9.61575	9.4978	9.31149	9.40549	9.42764	9.38955	9.73418	9.91794	9.82898	7.17618	8.87127	8.06946	7.51139	7.98861	8.34698	8.35909	8.17935	7.97398	8.51526	8.5096	8.45578
VIT_18s0001g11830	Calmodulin	11.6145	11.4248	11.7821	11.4615	10.2228	11.868	9.5601	9.48027	9.03499	11.4919	11.1359	11.651	10.9044	11.4734	11.2168	10.8761	9.94415	11.1706	8.30816	8.82355	9.37516	10.3173	10.1453	9.94995	9.28815	9.18536	8.69734
VIT_17s0000g05840	Calmodulin binding IQD31 (IQ-domain 31)	10.4874	10.408	10.5626	11.2164	11.0556	11.2621	11.5915	11.3365	11.5488	10.5494	10.5596	10.5812	10.8661	10.8314	10.8488	10.0159	10.3758	10.0929	10.1116	10.2125	9.86473	9.53607	9.6772	9.80575	10.7119	10.1072	10.3899
VIT_18s0001g13870	Calmodulin binding protein	13.2066	13.2668	13.1438	13.2962	13.4166	13.3799	12.9771	13.2437	13.3433	13.1125	13.1489	13.1558	13.137	12.9914	13.066	13.1995	13.2043	13.2713	13.0121	12.7304	12.7546	12.6485	12.6624	12.6762	12.995	12.7558	12.8418
VIT_13s0019g03890	Calmodulin binding protein	11.8946	11.868	11.9208	12	11.9832	11.7626	12.3064	11.9824	11.9233	11.6811	11.7675	11.631	10.9777	11.3018	11.1488	11.0634	11.5499	11.1755	11.3643	10.927	10.9088	10.9843	11.1836	11.3586	11.4161	11.6188	11.574
VIT_08s0007g03630	Calmodulin binding protein	10.961	10.6638	11.2074	10.0598	8.71111	9.5046	10.1984	9.83601	9.83871	8.536	7.81661	8.16915	8.55923	8.26527	8.41972	6.74219	7.42902	6.84108	7.88903	7.80714	7.3231	7.91026	7.70291	7.46067	7.56737	7.21553	6.67441
VIT_01s0026g01790	Calmodulin binding protein	10.6614	10.785	10.5262	11.0362	11.2085	10.942	10.9139	10.8469	10.8234	10.4318	10.5647	10.4236	10.1813	10.1711	10.1762	10.1386	10.4451	10.263	9.88541	10.1095	9.84725	9.11182	9.25007	9.37623	9.67487	9.45056	9.39188
VIT_18s0122g00180	Calmodulin CML37	13.5206	13.4808	13.5593	13.9234	13.2958	14.1242	12.3005	12.8307	12.7508	13.7635	13.5083	13.8567	13.9008	14.1231	14.0163	13.3323	12.7262	13.5148	12.084	12.8149	12.9793	12.7861	12.5134	12.1769	11.2099	10.823	10.2982
VIT_14s0108g01450	Calmodulin-binding	11.2897	11.1472	11.4193	11.1949	11.2874	11.2293	11.0313	10.9079	10.827	11.5693	11.6153	11.6308	11.4664	11.3574	11.4129	11.6924	11.7926	11.8848	11.5622	11.3681	11.3281	12.4239	12.2012	11.9378	12.1217	11.5224	11.9789
VIT_07s0005g03830	Calmodulin-binding protein	11.1678	11.2374	11.0946	11.0553	10.7461	10.9457	11.4998	11.0055	11.4429	10.8019	10.8406	10.871	10.7633	11.0848	10.933	10.6906	11.1403	11.0758	10.9203	10.9653	10.8659	10.2553	10.3406	10.4212	10.3047	10.1742	10.1624
VIT_00s0181g00220	Calmodulin-binding protein	11.6104	11.5073	11.7066	11.4598	11.0797	11.4712	10.9786	10.806	11.1279	11.4206	11.2895	11.4635	11.6747	11.4602	11.5714	11.7249	11.591	11.8506	10.7805	11.0259	10.8826	11.9816	12.039	12.0943	11.2733	11.5316	11.0862
VIT_14s0060g01470	Calmodulin-binding protein	12.355	12.4225	12.2842	12.3261	12.2204	12.675	11.4282	11.6616	11.552	12.6356	12.4699	12.7092	12.2256	12.1926	12.2092	12.4484	11.6396	12.4295	10.9127	11.2982	11.2697	11.8904	11.8808	11.871	11.5553	11.5538	11.1018
VIT_07s0031g03030	Calmodulin-binding protein	11.7864	11.7675	11.805	11.3092	11.4406	11.0781	11.4402	11.3467	11.2393	11.2669	11.3284	11.247	11.5664	11.6685	11.6183	11.1943	11.3053	11.3352	12.1612	11.9053	12.0235	11.7108	11.613	11.5081	12.4098	12.1849	12.6072
VIT_18s0001g11130	Calmodulin-binding protein AR781	6.37662	6.6267	6.07391	7.34228	7.25085	8.24449	7.30882	7.22356	7.61642	8.87387	8.88398	9.04432	7.28828	7.71971	7.52006	8.38001	8.477	8.73972	8.66789	7.72271	7.60133	9.6745	9.66308	9.65157	10.0618	10.1549	10.9777
VIT_08s0007g07190	Calmodulin-binding region IQ	5.91358	5.73425	6.07307	7.04749	6.66763	7.70129	7.68164	7.40313	7.70635	6.64741	6.51705	6.99719	6.90533	6.76595	6.83732	6.32938	6.25535	6.84037	6.08699	6.57268	6.33143	5.58009	5.33251	5.03347	6.31431	5.81352	5.22393
VIT_05s0020g03980	Calmodulin-binding region IQD19	12.9294	13.0833	12.7571	12.987	12.31	12.8443	12.0356	11.9769	12.2374	12.1501	11.8715	12.096	11.2254	11.4128	11.3221	11.1428	11.0429	11.2031	10.6688	10.5558	10.587	10.9219	10.7189	10.4826	11.7962	10.5628	11.142
VIT_14s0108g00150	Calmodulin-binding region IQD28	12.1592	12.1502	12.1681	12.3924	12.2185	12.3043	11.9401	12.097	12.1633	11.8754	11.8139	11.7923	11.6708	11.6556	11.6632	11.6633	11.6562	11.4099	11.1893	11.3685	11.0907	10.5995	10.629	10.6579	11.0566	10.9056	11.0032
VIT_10s0003g00860	Calmodulin-binding region IQD9	12.84	12.8085	12.8708	12.8134	12.4203	12.7599	12.9251	12.8478	12.9657	12.308	12.1633	12.2949	12.3594	12.4482	12.4045	11.6817	11.5821	11.716	11.9899	12.3285	12.2109	11.7319	11.6797	11.6255	12.2107	11.6982	11.8879
VIT_05s0077g01240	Calmodulin-binding transcription activator 6	14.4193	14.4232	14.4153	14.0896	13.9775	14.1459	14.1478	14.1158	14.2292	13.9086	13.8648	13.9692	13.947	13.9586	13.9528	13.7785	13.7224	13.9654	13.7695	13.8979	13.925	13.5834	13.6231	13.6617	13.6642	13.6445	13.4422
VIT_01s0150g00400	Calnexin 1 (CNX1)	14.262	14.375	14.1394	14.473	14.5444	14.3215	14.6744	14.542	14.5411	14.4883	14.5334	14.4716	14.756	14.7081	14.7323	14.5985	14.6978	14.6674	14.7885	14.8939	14.7797	14.6715	14.6996	14.7271	14.768	14.8716	14.8418
VIT_00s0283g00030	Calnexin 1 (CNX1)	13.4328	13.4048	13.4602	13.8707	13.7141	13.766	13.5786	13.7439	13.6033	13.5839	13.5177	13.5133	13.125	13.0121	13.0697	13.453	13.3652	13.2754	12.6727	13.0467	13.2004	13.0196	12.9088	12.7889	13.08	12.7446	12.858
VIT_04s0023g00830	Calreticulin 3 (CRT3)	12.3161	12.1926	12.4298	12.2211	12.0561	12.2319	12.0759	11.8719	11.8354	12.1149	12.1088	12.1611	11.5632	11.6092	11.5864	12.1997	12.329	12.3568	11.6232	11.6606	11.493	11.9921	11.8726	11.7422	11.6835	11.2188	11.3395
VIT_05s0102g01190	Calreticulin-3 precursor	11.8172	11.8197	11.8146	11.7666	12.0222	11.8477	11.9033	12.0311	11.7773	12.1626	12.2107	12.1284	12.3949	12.2244	12.3122	12.3811	12.3666	12.1995	12.5317	12.5466	12.7983	12.9232	12.7227	12.4898	12.5912	12.2697	12.5011
VIT_08s0040g00910	CAM interacting protein 111	11.3612	11.1726	11.5279	11.6236	11.5092	11.5173	11.8317	11.9048	11.7141	11.7345	11.8041	11.7017	11.8186	11.9344	11.8777	11.6216	11.9892	11.5834	11.9188	11.9149	11.7024	12.3529	12.4039	12.4532	12.477	12.1933	12.3985
VIT_03s0038g03560	CAO (CHAOS); chromatin binding	11.2343	10.9873	11.4451	10.5671	10.2106	10.5684	10.8624	10.6576	10.5097	9.66272	9.61189	9.69754	9.16159	9.1647	9.16315	8.96594	9.49174	9.17465	9.80486	9.30782	8.87548	9.02542	9.34672	9.60933	9.76082	9.6924	9.2516
VIT_04s0044g00550	Carbamoyl phosphate synthetase small subunit	13.5536	13.5919	13.5142	13.5234	13.2488	13.5707	13.4392	13.3787	13.4384	13.2491	13.1486	13.2883	12.9709	13.054	13.0131	13.2504	13.1619	13.3477	12.8277	13.241	13.2722	13.0602	12.9725	12.8792	12.7648	12.7662	12.5287
VIT_05s0020g02800	Carbohydrate kinase	12.5714	12.5435	12.5987	12.5125	12.7439	12.6558	12.642	12.7418	12.5139	12.4475	12.5455	12.4818	12.439	12.278	12.3608	12.3443	12.4902	12.3239	12.1918	12.1664	12.3386	12.0115	11.9637	11.9143	12.3672	12.0709	12.1228
VIT_18s0001g12750	Carbohydrate kinase	13.0134	13.1059	12.9145	12.9917	12.8828	12.8867	13.1265	13.0335	12.778	12.9637	13.0618	12.9941	13.2823	13.1927	13.2382	12.8291	13.3048	13.0583	13.6342	13.4299	13.2481	13.7791	13.7923	13.8055	14.0087	13.9205	14.0933
VIT_10s0003g05580	Carbohydrate oxidase	4.93272	5.1833	4.62929	4.71745	5.37018	4.76518	5.3236	4.9069	5.16001	7.22007	7.25571	7.2043	5.34359	4.73059	5.06941	5.01591	5.00981	4.64307	5.67049	4.5379	4.99543	5.06301	4.83702	4.56894	4.961	4.67862	4.74186
VIT_10s0003g05550	Carbohydrate oxidase	4.80249	4.82009	4.78467	4.59303	4.79143	4.55057	4.35545	4.75911	4.87511	6.51811	6.51248	6.4726	5.11517	4.41741	4.80807	5.02286	4.78265	4.44796	4.51643	4.6842	5.17825	4.14251	4.13481	4.12706	4.40463	4.69223	4.43083
VIT_10s0003g05620	Carbohydrate oxidase	5.43206	5.22392	5.61392	5.34275	5.204	4.84037	5.26547	4.89883	5.18422	8.09948	8.12039	8.07267	5.75882	5.13494	5.48034	5.63302	6.11603	5.36997	5.6634	5.55985	6.14031	5.49863	5.50603	5.5134	5.42013	5.85648	5.27676
VIT_08s0007g03240	Carbonic anhydrase precursor	10.2754	10.1136	10.4209	8.26381	7.98285	7.9842	8.51118	7.91531	8.08985	7.57534	7.55141	7.51068	6.13654	6.84056	6.53108	6.1889	6.84291	6.5495	7.09885	6.57452	7.41843	6.2851	6.74005	7.08541	6.74442	7.53226	7.49501
VIT_08s0007g04800	Carbonic anhydrase precursor	13.3368	13.3041	13.3688	13.2269	13.0506	13.5445	13.4953	13.523	13.3564	12.9455	12.8008	13.0535	13.0407	13.1612	13.1022	12.4353	11.8262	12.4586	10.5587	11.7309	12.3169	9.30436	9.46198	9.60405	9.04426	9.30552	9.16641
VIT_03s0063g00710	Carboxyesterase 12; CXE12	9.72501	9.93438	9.48001	8.38895	9.49595	7.93946	7.55521	9.39238	7.76477	7.69252	8.35532	7.6007	6.59302	6.56841	6.58077	6.61959	7.60014	7.09854	6.85377	6.62359	6.55257	7.39287	7.37504	7.35698	6.7725	6.58963	6.3583
VIT_03s0063g00810	Carboxyesterase 12; CXE12	12.6345	12.5594	12.706	13.3582	13.6959	13.6113	13.5124	13.086	13.3757	13.6325	13.7382	13.7274	13.8259	13.9707	13.9001	13.9659	14.0612	14.0903	14.1983	14.0005	13.8252	14.1551	14.1489	14.1426	13.9432	13.7858	13.6638
VIT_03s0063g00790	Carboxyesterase 13; CXE13	8.04539	7.67307	8.34106	8.62881	8.47937	8.64826	9.91969	8.99301	9.1954	8.4747	8.44641	8.50539	9.58155	9.87777	9.73725	8.53829	8.58156	8.63298	9.1883	8.98548	9.04879	8.11392	8.31512	8.49166	8.94346	9.04862	8.73913
VIT_16s0100g00010	Carboxyesterase 20 CXE20	7.21814	7.12215	7.30813	5.22833	6.09285	6.00038	6.75228	6.72771	5.61719	5.13248	5.58158	5.47741	5.28341	4.63024	4.99348	4.25573	5.30655	4.9293	5.45563	5.24308	4.95179	5.61474	5.50492	5.38606	7.64025	8.85721	9.49355
VIT_14s0006g00430	Carboxylesterase	11.1944	11.1872	11.2015	11.4276	11.5599	11.2295	11.2558	11.1679	11.1732	11.2049	11.313	11.2286	11.6614	11.4939	11.58	11.4609	11.6834	11.7008	11.6943	11.6825	10.8888	12.7613	12.7272	12.6922	12.4602	12.1276	12.1403
VIT_05s0020g03010	Carboxylesterase CXE	11.1117	10.9554	11.2527	10.726	10.687	10.7819	11.0478	10.6291	10.882	9.88502	9.86404	9.95553	9.69198	9.95888	9.8316	9.82044	9.80551	10.0039	10.1022	9.79706	9.13905	9.46544	9.92387	10.2712	9.95195	10.0625	9.69038
VIT_18s0001g10800	Carboxylesterase CXE	12.1731	11.9814	12.3424	11.6498	11.2837	11.7335	11.5008	11.1059	11.5019	11.0016	10.98	11.0755	9.8973	10.2208	10.0681	10.336	10.8848	10.5808	10.3576	9.89939	9.40703	11.3576	11.5289	11.6821	10.5548	10.7084	10.2699
VIT_13s0106g00440	Carboxylic ester hydrolase	6.20459	6.37699	6.00876	4.79821	4.88832	4.79984	4.66128	4.3537	4.82271	4.65837	4.61955	4.61858	5.51541	4.66007	5.15022	4.93434	4.70604	4.79686	4.90826	4.65722	4.42318	4.81768	4.79446	4.77086	4.76388	5.16637	4.87041
VIT_13s0106g00250	Carboxylic ester hydrolase	9.79176	9.79063	9.79289	9.80935	9.37673	10.2303	9.95991	9.54677	10.5336	8.44347	8.27092	8.73905	7.67295	8.33379	8.04088	6.23846	7.2383	6.46213	6.11271	7.66771	7.75225	6.10245	5.88317	5.62448	6.72899	6.05178	6.0424
VIT_13s0320g00060	Carboxyl-terminal peptidase	12.0408	11.9169	12.1548	11.5655	10.8053	11.4812	11.9162	11.3553	11.6897	10.7011	10.5421	10.667	10.0276	10.185	10.1084	8.50699	9.83036	8.57029	8.79603	8.53161	8.46549	7.41988	7.40126	7.38239	8.37548	7.89357	8.07361
VIT_08s0007g08050	Carboxyl-terminal processing protease	14.1158	14.3699	13.8072	14.0183	14.1687	13.8931	14.0895	14.1863	14.0701	14.1392	14.1367	14.0966	14.0614	13.9714	14.0171	14.1601	13.9978	14.1022	14.1034	14.1431	14.3272	13.3372	13.3057	13.2736	13.2393	13.2534	12.9154
VIT_00s0394g00010	Carboxyl-terminal proteinase	12.7264	12.6247	12.8214	12.3873	12.1085	12.4388	12.2768	12.6457	12.6926	11.8228	11.633	11.8577	12.3457	12.5598	12.4568	11.5768	11.1097	11.6507	11.7203	12.0931	11.7832	10.6894	11.1831	11.5502	11.7984	12.1928	11.7586
VIT_17s0000g08870	Carboxyl-terminal proteinase	11.103	11.0396	11.1637	10.3519	9.80818	10.3757	10.346	10.0608	10.3299	9.90138	9.75258	9.88156	10.5574	10.7316	10.6471	9.72099	9.78043	9.58872	10.3276	10.4452	10.4327	9.65159	9.71057	9.76724	10.4499	10.4909	10.4232
VIT_06s0061g00890	Carboxypeptidase	7.24842	6.97396	7.47892	8.97424	7.56057	9.09137	8.35991	8.21423	8.75576	7.82088	7.20693	7.89018	7.01299	7.05955	7.03646	6.41979	6.43127	6.4526	6.16037	6.08339	5.86918	5.54488	5.95019	6.26626	6.35188	6.27079	6.54335
VIT_09s0002g02130	CA-responsive protein	10.0901	9.95423	10.2143	10.1643	10.1872	10.3348	10.3077	10.0861	9.97478	10.4513	10.5223	10.5165	10.2617	10.2357	10.2487	10.0998	10.4109	10.2434	10.5237	10.1225	10.1743	11.1325	11.0688	11.0021	11.0751	11.0349	10.9696
VIT_08s0007g04530	carotene hydroxylase (CYP97C1; LUT1) (VvLUT1)	11.7767	11.7732	11.7801	11.7163	11.4465	11.6425	11.6446	11.5744	11.5736	11.3027	11.209	11.2937	10.8617	11.1061	10.989	10.9221	10.8757	10.9983	10.5009	10.7693	11.2616	10.3766	10.4466	10.5134	10.2916	10.1405	10.0675
VIT_12s0035g01080	carotenoid isomerase (CISO1) (VvCISO2)	12.5014	12.4409	12.5596	12.0852	11.8843	12.1901	12.0401	12.0953	12.3	11.3836	11.2909	11.4434	11.2311	11.2836	11.2576	11.0605	10.9909	11.1422	10.9559	11.5637	10.9581	11.001	11.05	11.0973	11.0683	11.2243	10.8353
VIT_07s0005g00950	Carrier protein, Mitochondrial	11.1625	11.0846	11.2364	11.3372	11.109	11.3961	11.2663	11.0679	11.23	11.0304	10.9303	11.0795	11.2259	11.2846	11.2555	11.0323	10.9008	11.152	11.2343	11.346	11.2777	11.6663	11.7073	11.7471	11.696	11.5184	11.4155
VIT_15s0046g01290	Carrier protein, Mitochondrial	11.5927	11.6473	11.536	11.7031	11.7623	11.6567	11.9188	11.8068	11.9699	11.6046	11.6397	11.6162	12.1066	12.0552	12.0811	11.7222	11.792	11.8076	11.9629	12.0645	11.8656	11.9821	12.016	12.0492	11.9947	11.8348	11.8594
VIT_18s0001g05620	Carrier protein, Mitochondrial	10.8523	10.977	10.7159	10.9243	11.3001	10.9866	11.0651	11.3782	11.0811	11.1991	11.3925	11.2701	11.3153	11.2668	11.2913	11.2185	11.6231	11.4366	11.6141	11.3827	11.0642	11.8987	11.9139	11.9289	11.9888	11.9683	11.9866
VIT_17s0000g07290	Carrier protein, Mitochondrial	7.79621	7.7102	7.87738	7.52412	8.4958	8.17987	9.21447	9.30762	9.01651	8.27514	8.64141	8.41836	9.04394	9.21891	9.13408	8.02016	8.78403	8.14469	9.33384	9.01495	9.07176	9.34653	9.29903	9.24991	9.74418	9.53984	9.49368
VIT_15s0046g01370	Carrier protein, Mitochondrial	9.79833	9.78033	9.8161	10.0084	10.2369	9.88347	9.8998	10.1198	10.1328	10.0712	10.2206	10.0482	10.2894	10.2975	10.2934	10.2547	10.5645	10.2749	10.8889	10.8791	10.7603	11.6158	11.6304	11.645	11.7975	11.4619	11.505
VIT_18s0122g01320	Catalase 3	14.4261	14.4274	14.4248	13.711	13.8523	13.9231	14.0156	14.2839	14.0106	13.7299	13.7729	13.7934	13.9515	13.8411	13.8974	13.6867	13.715	13.7213	14.1399	14.1906	13.898	14.2645	14.3291	14.391	14.5662	14.5762	14.3411
VIT_08s0040g00940	Catalytic	5.90937	5.77994	6.02813	5.89043	5.19031	6.05318	5.41298	5.66123	5.28534	7.13196	7.07406	7.1296	5.05349	5.67133	5.39524	5.42472	5.44921	5.12731	5.46073	5.73424	5.8891	6.48869	6.99376	7.36712	5.71339	5.9366	6.24691
VIT_01s0011g04010	Catalytic	7.77847	7.33033	8.11989	8.52432	7.86595	8.91094	7.45797	8.05265	7.52308	7.40891	6.90652	7.7916	6.39149	6.23126	6.3136	7.14888	6.26543	7.87808	5.65365	6.50584	5.90695	5.72631	5.66427	5.59944	5.19415	5.22224	5.16739
VIT_11s0016g03580	Catalytic	12.2122	12.1545	12.2677	12.3729	12.2158	12.5825	12.6413	12.661	12.7007	11.8006	11.78	11.9034	11.7658	11.9941	11.8844	11.314	11.4971	11.4358	10.6079	10.8499	10.7112	9.16024	9.31958	9.46306	8.72667	9.05308	8.5895
VIT_00s0480g00100	Catechol oxidase (EC 1.10.3.1) precursor - grape	11.7525	11.9377	11.5401	13.3337	13.4236	13.6466	12.1716	12.9327	13.0166	12.5991	12.5178	12.7466	12.7072	12.1353	12.4494	12.3588	11.6569	12.4048	10.8679	12.2511	11.5101	10.5669	11.0416	11.3982	10.5578	10.9969	9.80154
VIT_00s0480g00090	Catechol oxidase (EC 1.10.3.1) precursor - grape	11.8236	11.7472	11.8961	13.7394	13.3064	13.6542	12.3532	13.025	13.026	12.8343	12.4962	12.7954	12.6726	12.1308	12.427	12.5095	11.6762	12.5112	10.9803	12.2776	11.6736	10.8515	11.2214	11.5156	10.728	11.0766	9.92329
VIT_19s0085g00650	Cation efflux family	8.96021	8.59565	9.25099	7.82916	8.47488	7.92372	8.28827	8.12999	8.21111	7.64749	7.98778	7.64765	7.18454	6.68596	6.95668	7.51006	8.06208	7.38346	6.87716	7.05703	6.79888	7.12921	7.15284	7.17609	7.3125	6.81677	6.96905
VIT_18s0041g00090	Cation efflux MTP11	11.3297	11.0701	11.5495	9.51981	9.66582	9.6694	9.96339	9.83321	9.06028	9.05683	9.37811	9.16515	8.23367	8.55575	8.40368	7.77425	9.39254	8.25177	8.49371	8.08108	8.19157	9.34172	9.21301	9.07168	9.03567	8.61341	9.13697
VIT_06s0009g01110	Cation exchanger (CAX7)	14.2332	14.2388	14.2275	14.1467	14.1303	14.0673	14.0193	13.9145	14.087	13.8995	13.8635	13.8711	13.4728	13.3274	13.402	13.7329	13.588	13.7096	12.7852	13.0941	13.1062	9.83706	10.2904	10.6348	10.6045	10.9319	10.33
VIT_09s0002g01020	Cation exchanger (CAX9)	12.5668	12.3898	12.7244	12.6695	12.3681	12.7496	12.7633	12.65	12.7938	12.8743	12.8722	12.9284	13.0849	13.3561	13.2269	12.685	12.9236	12.8457	13.1474	12.9755	13.2391	13.2905	13.3146	13.3383	13.3268	13.3664	13.2967
VIT_11s0016g00910	Cation exchanger (CAX9)	12.3115	12.2983	12.3246	12.9733	12.6547	13.0504	11.8884	12.0281	11.8537	13.0425	12.8955	13.0517	12.5233	12.8066	12.6719	12.7677	12.3711	12.7205	11.8381	11.5336	11.2664	12.5942	12.6721	12.7459	12.2964	12.1784	12.0213
VIT_02s0025g00810	Cation/hydrogen exchanger (CHX18)	9.22466	9.81145	8.21915	9.29772	10.5221	9.42884	9.58013	10.2207	10.1226	10.7017	10.749	10.5504	10.8936	10.7393	10.8185	11.162	10.7073	10.6149	12.3669	11.5398	11.5398	12.4859	12.6726	12.8379	12.7021	12.6971	12.8047
VIT_02s0025g00780	Cation/hydrogen exchanger (CHX18)	8.53333	8.57629	8.48905	10.1225	10.3464	10.1502	10.3059	10.313	10.5429	10.85	10.9887	10.9015	11.3503	11.2276	11.2903	11.3706	11.6464	11.499	11.8341	11.3115	10.9848	12.4247	12.6652	12.8712	12.7398	12.654	12.5847
VIT_08s0007g00030	Cation/hydrogen exchanger 20 (CHX20)	10.4173	10.0361	10.7185	9.64008	9.16779	9.55205	9.50072	8.90242	9.17295	8.82392	8.7603	8.80189	7.83663	7.44262	7.65303	6.99248	8.08691	7.20056	6.805	5.96023	5.086	7.60762	7.73063	7.84397	6.5565	6.8304	6.69347
VIT_08s0007g00020	Cation/hydrogen exchanger 20 (CHX20)	9.76208	9.36478	10.0733	7.93179	7.96082	7.67659	8.17032	7.83024	7.87585	7.36251	7.52733	7.31327	6.1186	5.6195	5.89053	6.18669	7.20497	6.49734	5.90231	5.09301	5.54114	5.88896	6.00279	6.1083	5.50016	6.32447	5.37816
VIT_10s0003g04540	Cationic amino acid transporter 1	13.1758	13.0659	13.278	13.951	13.9293	14.1558	13.6601	13.35	13.6631	14.0288	14.0293	14.1383	13.7246	13.8104	13.7681	14.1261	14.147	14.3399	13.5265	13.4893	13.1556	13.9204	14.0932	14.2476	13.8039	13.8516	13.5602
VIT_08s0056g01700	Cationic amino acid transporter 2	11.6442	11.5656	11.7188	11.7062	11.8682	11.8744	11.5338	11.5638	11.3296	11.5679	11.5698	11.6376	11.4254	11.5008	11.4636	11.5736	11.3808	11.6599	11.0747	11.218	10.9538	11.2648	11.3765	11.4802	11.2776	11.1544	11.1383
VIT_01s0011g01140	Cationic amino acid transporter 5	13.9892	14.1035	13.8651	14.0214	14.0209	14.0761	14.0403	14.0859	13.9345	14.2171	14.2177	14.1975	13.8747	13.9545	13.9152	14.2739	14.2767	14.1468	13.8887	13.8949	13.8724	13.6445	13.6817	13.718	13.3871	13.5198	13.4736
VIT_08s0058g00970	Cationic peroxidase	12.4715	12.3885	12.5499	9.84665	9.59061	10.0956	9.19053	8.30188	8.65968	9.92939	9.72428	10.0837	9.11683	9.71248	9.44518	10.4547	10.0171	10.7057	7.85143	10.3124	10.1848	7.33539	7.96322	8.39922	7.6137	7.30311	8.22228
VIT_08s0058g00980	Cationic peroxidase	10.4512	10.215	10.6541	8.78478	8.20227	8.71258	8.33516	7.8634	7.49307	8.11513	7.98277	8.12062	7.3503	7.73802	7.55715	7.36579	7.74302	7.57513	6.28836	7.47832	7.49081	6.07752	6.17725	6.27053	5.75576	5.73131	6.39483
VIT_10s0116g01780	Cationic peroxidase	13.4256	13.3728	13.4764	14.2558	14.0583	14.3436	14.1723	14.1388	14.3117	13.9494	13.8453	13.9449	14.2613	14.1381	14.201	14.0617	13.8916	13.9362	13.811	14.0203	13.8848	13.0856	13.2262	13.3543	12.6654	12.9489	12.7249
VIT_05s0020g00830	CBL-interacting protein kinase 1 (CIPK1)	12.0539	12.1968	11.8952	12.1744	11.8978	12.0019	12.3005	12.1447	12.3264	12.0423	11.8837	12.0352	12.1556	12.1621	12.1588	12.2197	11.8995	12.3467	11.7529	12.0325	12.2185	11.6157	11.5504	11.482	11.175	11.0563	11.1234
VIT_08s0058g01090	CBL-interacting protein kinase 14 (CIPK14)	12.6611	12.5805	12.7375	12.6778	12.664	12.5684	12.1665	12.1841	12.1392	11.9603	12.0085	11.9422	11.712	11.5291	11.6234	11.3085	11.6169	11.4593	11.1991	11.2256	10.3651	10.4884	10.5563	10.6212	11.4695	11.3561	11.1703
VIT_10s0003g01420	CBL-interacting protein kinase 19 CIPK19	13.1425	13.1258	13.159	13.1116	12.9689	12.9818	13.0368	12.8246	13.0487	12.9103	12.922	12.947	13.255	13.1594	13.208	13.2241	13.3789	13.4412	13.2666	13.0927	12.9447	13.662	13.6208	13.5783	13.5462	13.293	13.3919
VIT_11s0052g01700	CBL-interacting protein kinase 21 (CIPK21)	13.6023	13.5668	13.637	13.6166	13.5537	13.5998	13.6235	13.7289	13.6346	13.3991	13.3796	13.4167	13.1923	13.0775	13.1361	13.1628	13.1559	13.2654	12.5473	13.2135	13.4006	12.7348	12.5419	12.3192	12.4338	11.7966	12.1575
VIT_04s0008g05770	CBL-interacting protein kinase 25 (CIPK25)	12.1755	12.3176	12.0178	12.236	13.2079	12.5302	12.7033	12.8592	12.0842	13.2502	13.4097	13.236	13.3179	13.0515	13.1909	13.6885	13.6795	13.5177	14.37	13.8052	13.8444	14.7512	14.6239	14.4841	14.5247	14.3857	14.624
VIT_09s0070g00140	CBL-interacting protein kinase 6 (CIPK6)	13.2952	13.2273	13.36	13.406	13.2114	12.9033	12.8649	13.0962	13.1781	12.8055	12.7549	12.6466	12.6344	12.4183	12.5304	12.5938	12.6805	12.6413	12.3915	12.6841	12.2633	11.5963	11.9235	12.1899	11.8066	12.255	11.4117
VIT_09s0070g00160	CBL-interacting protein kinase 6 (CIPK6)	13.4329	13.5105	13.3509	13.7836	13.9033	14.0192	13.4069	13.5445	13.7406	13.7057	13.696	13.7859	14.0379	13.9192	13.9798	14.0502	13.9095	14.0967	13.5592	13.6685	13.5867	13.666	13.7317	13.7945	13.1573	13.2716	13.1645
VIT_01s0026g01740	CBS	7.11051	7.19694	7.01856	7.52461	8.17927	7.49042	8.12456	8.2078	7.39084	8.06281	8.40643	8.07532	8.14405	8.06589	8.1055	7.96278	8.75285	8.03951	9.50732	8.68263	8.87837	9.35429	9.2609	9.16104	9.68181	9.41506	9.80764
VIT_00s0587g00030	CBS domain-containing protein	11.8928	11.8888	11.8968	11.3711	11.351	11.3268	11.6335	11.7882	11.2931	11.1522	11.2405	11.1752	11	11.2187	11.1135	11.0572	11.4209	11.2027	11.3259	11.0986	10.1397	12.3963	12.3251	12.2501	12.3958	12.2733	12.1507
VIT_04s0023g00310	CBS domain-containing protein	13.6043	13.5375	13.6682	13.2953	12.5305	13.2247	12.7922	12.6272	12.8323	12.4459	12.1344	12.4	12.317	12.4074	12.3629	12.3474	12.2916	12.2855	12.3262	12.3657	11.8356	12.5465	12.6124	12.6754	12.342	12.1097	12.2014
VIT_19s0014g03090	CBS domain-containing protein	6.48828	6.82025	6.05635	5.97822	7.24108	6.80494	5.53062	6.98895	6.09114	6.20967	6.73732	6.38637	5.94498	5.5775	5.77291	6.02588	6.75016	5.78036	6.35794	5.75405	5.23928	7.98972	8.4297	8.76639	9.53176	9.60042	9.5204
VIT_03s0038g04640	CC-NBS-LRR class	8.89179	8.88548	8.89807	9.47139	9.2516	9.58882	8.35804	8.92454	8.42717	9.03686	8.89241	9.14428	9.36978	8.50786	9.00225	8.85008	8.49828	9.13876	7.9898	8.53871	8.72427	7.90627	7.6011	7.21358	7.90192	7.31396	7.45258
VIT_14s0030g00870	CC-NBS-LRR class	9.20911	9.31077	9.09974	8.73364	8.37512	9.06174	8.63752	8.65955	8.48356	8.21119	8.02538	8.29087	8.97164	8.91597	8.94408	8.44959	8.22892	8.26781	7.97564	8.44072	8.77335	7.60925	7.49813	7.37774	8.20656	7.71133	8.15064
VIT_07s0005g03680	CCR4-NOT complex subunit CAF16	12.314	12.2298	12.3937	12.1394	11.6977	12.2484	12.3027	11.965	12.1797	11.8002	11.6189	11.8841	11.1627	11.524	11.3546	11.5341	11.2707	11.7588	11.1316	11.6521	11.938	11.043	11.2132	11.3654	10.7509	10.9021	10.3348
VIT_11s0016g05820	CCR4-NOT transcription complex subunit 10	12.9472	12.8019	13.0791	13.1323	12.8886	12.9814	12.9571	13.0467	13.1282	13.0645	13.0403	13.0298	13.1592	13.1	13.1299	13.096	13.226	13.1086	13.1704	13.0629	13.0541	13.643	13.6381	13.6331	13.5982	13.5788	13.4319
VIT_08s0007g07020	CCR4-NOT transcription complex subunit 6	13.6509	13.645	13.6567	13.5052	13.4585	13.4055	13.2913	13.4293	13.4038	13.3118	13.3105	13.2587	13.4989	13.4209	13.4605	13.3842	13.4283	13.2876	13.3417	13.4885	13.395	13.4813	13.4776	13.4739	13.6943	13.5649	13.6132
VIT_18s0001g05590	CCR4-NOT transcription complex subunit 6	8.45373	8.37735	8.52627	8.99467	8.82118	8.89174	9.43084	9.40076	8.92404	9.08472	9.19279	9.06006	9.75881	9.8065	9.78285	8.89477	9.45679	8.88966	10.1425	9.64603	9.62501	10.0014	9.90167	9.79457	10.6139	10.348	10.4347
VIT_14s0219g00220	CCT motif constans-like	12.4139	12.4022	12.4254	11.7825	11.9154	11.9509	12.2497	12.3655	12.3188	11.7994	11.8296	11.8388	12.4535	12.4062	12.43	11.7735	11.7578	11.7563	12.7108	12.4484	12.4884	11.8836	11.9921	12.093	12.6433	12.4936	12.304
VIT_05s0049g01830	CCT motif constans-like	12.5947	12.641	12.5469	10.4292	10.1262	9.70188	10.3075	10.3088	9.60083	9.32855	9.37044	9.01075	8.62061	8.76452	8.69436	7.97623	9.20141	8.17645	9.09485	8.30488	7.94387	8.81401	8.62845	8.41546	9.32298	8.7689	9.06644
VIT_11s0103g00380	Cd2+-exporting ATPase HMA2 (Heavy metal ATPase 2)	13.0687	13.0558	13.0814	11.2438	10.5264	10.8609	11.7109	11.4387	11.1736	10.7157	10.7644	10.6105	10.9836	11.2037	11.0979	9.42055	10.8661	9.60287	12.4366	11.1841	10.9039	11.9575	11.8635	11.763	12.475	12.1111	12.4379
VIT_11s0103g00370	Cd2+-exporting ATPase HMA2 (Heavy metal ATPase 2)	12.2985	12.2078	12.3839	10.2466	9.98603	9.51221	10.1213	10.004	10.1448	9.30661	9.3914	8.97933	10.1218	9.47756	9.83536	8.54889	9.50906	8.43093	10.9431	10.0457	9.66017	11.0401	10.8733	10.6847	11.4023	10.6214	10.9627
VIT_00s0805g00020	CDKC;1; CDKC;1 (CYCLIN-dependent kinase C;1)	10.3778	10.2146	10.5243	10.5796	10.423	10.5788	10.6317	10.8189	10.6771	10.4962	10.4953	10.454	11.0437	11.0888	11.0664	10.6573	10.7885	10.5013	11.1776	11.1255	10.4089	11.5659	11.6647	11.7572	11.7917	11.7844	11.7905
VIT_07s0141g00280	CDKC;1; CDKC;1 (CYCLIN-dependent kinase C;1)	8.76496	8.67026	8.85382	9.12639	9.06486	8.98002	8.95571	9.00081	9.14204	8.84807	8.85661	8.86463	9.54744	9.31969	9.43806	9.03975	9.13082	9.23244	9.31578	9.45495	9.29325	10.1336	10.0897	10.0444	10.0839	9.95463	9.70553
VIT_13s0019g01840	Cell division cycle 20-like protein 1	11.1465	10.949	11.3202	10.4335	9.38824	10.4532	9.74532	9.64881	9.76661	9.36567	8.81081	9.29788	8.58876	8.54524	8.56716	9.02409	8.61069	8.57149	8.54708	9.36938	7.93518	7.6454	7.78195	7.90668	9.0827	8.40273	8.50582
VIT_15s0021g01380	Cell division cycle 7	5.33063	5.21591	5.4369	5.70167	5.9056	5.4057	5.25858	5.65629	5.91043	5.54388	5.6522	5.50484	5.92421	5.93056	5.92739	5.42785	5.63505	5.57646	6.60081	6.22495	5.88698	6.50255	6.7235	6.91507	7.25989	6.5955	7.11472
VIT_08s0040g01480	Cell division cycle protein 48	14.6141	14.6894	14.5346	14.8853	14.6947	14.684	14.8504	14.8331	14.7454	14.9274	14.8658	14.8626	14.9877	14.8509	14.9209	15.1084	15.0472	15.0444	15.0247	15.0902	14.9909	15.0786	14.9987	14.9141	15.1177	15.185	15.1574
VIT_14s0083g00530	Cell division protein FtsH	11.6845	11.3527	11.9541	11.6802	11.6178	11.8572	11.6605	11.524	11.622	11.6484	11.5147	11.6934	11.7152	11.8014	11.7589	12.074	11.6943	12.0666	11.9432	12.1053	12.1577	12.6292	12.7376	12.8384	12.5869	12.6304	12.4712
VIT_19s0090g01320	Cell division protein FtsZ	13.3457	13.3208	13.3702	13.2263	13.0634	13.257	13.1138	13.2734	13.1003	12.8687	12.8595	12.9098	12.6921	12.8788	12.7884	12.5997	12.7813	12.7449	12.7569	12.8254	12.7441	12.4856	12.5878	12.6833	12.8221	12.7979	12.6477
VIT_01s0010g01200	Cell elongation protein / DWARF1 / DIMINUTO (DIM)	13.1163	13.3424	12.8479	13.7028	13.949	13.6813	13.4874	13.9003	13.7231	13.9212	14.0211	13.9238	13.6778	13.6426	13.6603	13.7799	13.9687	13.8115	13.972	13.841	13.8754	13.7603	13.8117	13.8614	14.0899	14.1002	14.0649
VIT_09s0002g02320	Cell wall apoplastic invertase	9.97317	9.75593	10.1619	9.46476	8.80993	9.11786	8.82147	8.81231	9.07296	9.35732	9.34879	9.33889	8.03239	8.53437	8.3051	8.8991	9.49137	9.21709	9.15159	8.69614	8.52475	11.4092	11.3107	11.2051	10.7904	10.1908	10.3001
VIT_14s0066g01920	Cellular repressor of E1A-stimulated genes (CREG)	10.3334	10.2067	10.4499	10.3072	10.179	10.3573	10.6474	10.233	10.1375	10.7237	10.7879	10.785	10.5109	10.6863	10.6013	10.3621	10.7579	10.6117	10.9634	10.5979	10.9291	11.724	11.7604	11.796	11.7958	11.5861	11.7053
VIT_00s0338g00030	Cellular retinaldehyde-binding/triple function, C-terminal	12.4725	12.4502	12.4945	12.7574	12.6489	12.4436	12.8685	12.7778	12.6598	12.2153	12.264	12.1165	12.171	12.3614	12.2693	11.9836	12.3455	12.0169	12.2245	12.0492	11.5413	11.1214	11.1961	11.2671	11.2777	11.245	10.7598
VIT_01s0137g00430	Cellulase	13.0309	13.099	12.9594	12.3534	13.1546	12.0574	12.7422	12.9732	12.7735	12.5165	12.8974	12.4728	13.4003	13.125	13.2692	12.8336	13.3575	12.886	14.0622	13.5043	12.9101	14.4521	14.458	14.4638	14.6913	14.3592	14.5882
VIT_02s0025g02650	Cellulase CEL2	6.21159	5.86528	6.49066	7.71439	6.94577	7.93462	6.97726	7.93872	7.38742	7.08389	6.9558	7.29321	5.81535	5.87826	5.84715	5.7726	6.57451	6.71095	5.85316	5.81807	5.83674	5.02035	5.24586	5.44083	5.93906	5.53557	5.93468
VIT_03s0038g04250	Cellulose synthase CESA2	14.071	14.0559	14.086	14.1096	14.1364	14.2711	14.239	14.3666	14.4124	14.0691	14.0488	14.085	14.0861	14.1672	14.1272	13.9661	13.8446	13.8407	13.73	14.0071	14.0994	13.7079	13.6751	13.6415	13.672	13.9184	13.6069
VIT_18s0122g00120	Cellulose synthase CESA2	13.7099	13.9204	13.4633	14.021	14.1083	13.7661	14.2132	14.2597	14.2703	14.0779	14.1045	13.9999	14.4056	14.2556	14.3326	14.1059	14.1265	14.0262	14.0754	14.1773	14.1728	13.6815	13.567	13.4426	13.5931	13.7432	13.7021
VIT_08s0007g08380	Cellulose synthase CESA3	9.59911	9.4604	9.72565	9.25965	9.23366	9.41102	10.0555	10.332	9.75184	9.45172	9.60438	9.47912	10.0321	10.1553	10.095	8.70732	9.53445	8.65776	10.2583	9.87556	9.94046	9.34034	9.60773	9.83323	11.3053	11.19	11.1973
VIT_07s0005g02470	Cellulose synthase CESA3	11.7081	11.6971	11.7191	11.1766	10.2066	11.4247	11.5306	11.639	11.393	10.7566	10.4595	10.8039	11.3291	11.4266	11.3787	10.4332	10.2613	10.2031	10.6804	11.2434	10.8396	9.11746	9.2541	9.3789	10.0278	9.75277	9.67134
VIT_10s0003g01560	Cellulose synthase CESA8	6.90737	6.71639	7.07601	6.24883	6.89343	6.86332	6.32257	7.09718	6.59823	6.56926	6.78313	6.6478	7.11838	7.30899	7.21683	7.11428	7.2892	6.89992	7.40395	7.65433	7.3878	7.62088	7.84268	8.03488	8.46106	8.36259	8.23928
VIT_14s0006g03090	Cellulose synthase CESA9	9.04344	9.34349	8.66413	7.9896	8.46533	8.26352	8.96895	9.51815	9.10276	8.49666	8.44714	8.44088	9.17187	8.80679	9.00085	8.80818	8.22992	8.41075	8.87295	9.47822	9.19414	7.10201	7.10671	7.1114	7.81928	8.36343	8.48996
VIT_06s0061g01230	Cellulose synthase CSLA02	12.6804	12.4648	12.8678	12.7508	12.8342	12.7567	13.0709	12.8246	12.4886	12.2207	12.4142	12.2328	10.9432	11.0163	10.9802	11.2087	12.1975	11.2869	11.0382	10.3811	10.1698	11.0022	10.6997	10.3166	11.2801	10.4596	10.6875
VIT_14s0066g01730	Cellulose synthase CSLC04	6.73735	6.28904	7.07888	7.60958	6.73731	8.00681	7.10027	6.81068	7.1237	6.65296	6.39505	6.89442	5.60051	5.78768	5.69713	5.18718	5.88635	5.58086	5.91764	5.60582	5.66141	6.13622	6.10003	6.06291	5.94385	6.01731	5.63658
VIT_09s0018g01950	Cellulose synthase CSLC05	10.3784	10.1622	10.5664	11.393	11.1727	11.3969	11.2377	11.2817	11.5868	10.5335	10.4502	10.5741	11.0157	10.9705	10.9933	9.87385	9.94635	10.1034	9.42884	10.1775	9.7219	7.56551	8.33441	8.83331	9.47836	9.38292	8.91977
VIT_18s0001g08580	Cellulose synthase CSLC12	12.5219	12.4588	12.5823	13.4737	13.2556	13.8593	13.0134	13.0999	13.0326	13.8178	13.6898	13.892	13.8368	13.6978	13.769	13.6224	13.1836	13.5717	13.0082	12.7588	12.7023	13.4379	13.4549	13.4716	13.2668	13.3495	13.5044
VIT_02s0012g02190	Cellulose synthase CSLD2	13.1012	13.0671	13.1346	13.4406	13.3955	13.7312	12.6821	12.8999	12.9611	13.6462	13.6002	13.6943	13.6766	13.4945	13.5884	13.5992	13.4439	13.5102	12.9155	12.8966	12.3522	13.449	13.4858	13.5217	13.4431	13.329	13.2958
VIT_00s0414g00010	Cellulose synthase CSLE1	10.1607	10.2032	10.1168	10.3772	10.3355	10.2674	11.0705	10.9156	10.8088	10.4467	10.4083	10.3744	10.5002	10.3858	10.4441	10.4286	10.3101	10.2322	10.2923	10.7529	10.593	9.54784	9.59061	9.63215	9.55851	10.1738	10.2858
VIT_04s0044g00790	Cellulose synthase CSLE1	8.99413	9.18493	8.77418	8.26596	8.87139	8.49959	8.79993	9.04826	8.94501	7.91085	8.04947	7.93416	8.76642	8.74998	8.75822	8.11031	7.73419	7.8943	8.1746	8.9856	8.79036	6.96641	7.269	7.51899	7.57576	8.36099	8.33029
VIT_00s0414g00050	Cellulose synthase CSLE1	12.9513	13.0844	12.8048	13.1662	12.9173	13.1994	12.8339	13.0843	13.0774	13.0487	12.8995	13.0231	12.7265	12.7989	12.7632	13.2535	12.9463	13.1287	12.7399	12.8352	12.8377	12.2589	12.2942	12.3287	12.3562	12.2904	12.2084
VIT_19s0015g00710	Cellulose synthase CSLE1	12.3576	12.3114	12.4024	12.7929	12.9879	12.8295	12.752	12.6607	12.9451	13.0512	13.1097	13.0432	12.2312	12.1821	12.2069	13.0064	13.071	12.94	12.372	12.0566	11.9128	12.533	12.4835	12.4323	12.1323	11.8446	11.8822
VIT_05s0020g05050	Cellulose synthase CSLE1	12.6029	12.6588	12.5446	12.2425	12.0868	12.1272	11.8838	12.1738	12.0689	11.8605	11.8039	11.8373	11.9952	12.0158	12.0055	11.3561	11.3135	11.4282	11.5966	11.8122	12.2342	10.4072	10.5194	10.6235	11.1498	11.1152	11.2013
VIT_05s0049g00050	Cellulose synthase CSLG2	12.7482	12.6994	12.7954	13.3546	13.5452	13.0387	12.9378	13.0772	13.0615	13.3064	13.384	13.1902	13.166	12.9638	13.0685	13.4568	13.5514	13.312	13.1453	13.2253	12.9815	13.7591	13.7073	13.6535	13.4175	13.4242	13.4532
VIT_05s0049g00010	Cellulose synthase CSLG2	12.1399	11.9816	12.2825	12.5167	12.8515	12.727	12.7049	12.8657	12.9351	12.861	12.9383	12.9022	12.9231	13.0167	12.9706	13.186	13.2027	13.1769	13.1926	13.3191	13.2116	13.3232	13.3564	13.389	13.254	13.3337	13.2086
VIT_02s0025g01920	Cellulose synthase CSLG3	6.4949	6.71748	6.23159	5.34549	5.77438	6.17594	5.35959	5.93486	5.4473	5.13681	5.38218	5.36732	4.33956	4.199	4.27099	4.98285	5.44748	4.6065	4.67971	4.95462	4.97805	4.63777	4.90683	5.13351	4.40166	4.88634	5.19431
VIT_02s0025g01760	Cellulose synthase CSLG3	7.71852	8.15678	7.08596	6.13169	6.74211	6.03176	6.66374	7.25561	6.58405	5.93161	6.15456	5.93161	5.97665	5.80436	5.89307	5.94359	6.03157	6.04958	5.83321	6.23957	6.29725	5.52113	5.26745	4.95944	5.88675	6.19979	5.79902
VIT_02s0025g01950	Cellulose synthase CSLG3	7.17568	7.16165	7.18957	7.44588	6.91146	6.84095	6.88439	6.96418	7.73784	6.75243	6.48949	6.60476	6.59956	6.44527	6.52448	6.33744	5.97699	6.62383	5.79711	6.62389	6.67047	5.28055	5.28481	5.28906	4.96687	5.41341	5.26899
VIT_02s0025g01890	Cellulose synthase CSLG3	7.3091	7.46839	7.13001	6.90723	6.49142	7.01978	6.17112	6.13565	6.08878	6.06784	5.94556	6.04249	5.7093	5.43178	5.5772	5.91259	6.09775	5.51808	5.28012	5.84145	5.82172	5.43396	5.31722	5.19021	5.53452	6.03243	5.55069
VIT_02s0025g01980	Cellulose synthase CSLG3	9.50973	9.7699	9.19208	9.05878	9.29017	8.82929	8.98251	9.69625	8.85763	8.60795	8.70175	8.61877	8.14461	8.37563	8.26474	7.86561	7.93841	8.33725	8.11989	8.31149	7.93272	7.27139	7.25396	7.23632	8.35283	8.00108	8.24509
VIT_02s0025g01850	Cellulose synthase CSLG3	7.87546	7.7641	7.97883	6.19071	5.02387	5.90963	6.18852	5.81588	6.12638	5.34543	4.95959	5.20901	4.21205	5.23655	4.81339	4.51133	4.6527	4.39668	4.77722	4.32332	5.22926	4.18703	4.18599	4.18494	4.80537	4.52043	4.45035
VIT_02s0025g01790	Cellulose synthase CSLG3	10.5994	10.5695	10.6288	8.92544	9.24633	8.38884	9.48414	9.61748	8.60221	7.77317	8.13975	7.51199	7.5471	7.58299	7.56515	6.30697	7.72244	6.4144	7.05618	6.86547	6.94991	5.557	5.73968	5.9018	7.22386	7.52937	6.81502
VIT_02s0025g01840	Cellulose synthase CSLG3	8.31956	8.27465	8.36311	5.15882	5.92183	6.04436	6.61334	6.63897	6.32603	4.74465	5.08967	5.25323	4.33118	4.7836	4.57505	4.39779	4.65253	5.17509	4.50648	4.77125	5.05557	5.13405	4.81521	4.40531	4.25296	4.5184	4.77789
VIT_02s0025g01750	Cellulose synthase CSLG3	11.9279	11.8957	11.9594	10.3906	9.764	10.4649	10.4036	9.89252	11.2304	9.16516	8.95115	9.22229	8.80089	8.62482	8.71554	6.38502	7.90623	6.71894	7.11754	7.10606	5.89284	7.11041	7.43236	7.69541	6.97549	6.41306	6.9596
VIT_02s0025g01820	Cellulose synthase CSLG3	9.11081	8.85784	9.32597	8.05471	6.99263	8.53573	7.64959	7.68082	7.12902	6.77977	6.25224	7.09902	5.20114	5.16957	5.18544	4.89494	5.07445	5.0614	4.9475	5.21563	5.25809	4.70954	4.81687	4.91676	4.63514	5.04097	5.14204
VIT_02s0025g01910	Cellulose synthase CSLG3	10.4496	10.5818	10.304	10.2286	10.0066	10.5408	10.4137	10.4973	10.2457	9.58191	9.47817	9.75184	9.07604	9.28552	9.18458	8.96787	8.84269	9.21433	8.47879	8.95734	8.49051	6.13222	6.59634	6.94693	7.6307	7.54109	7.50759
VIT_09s0002g05090	CENP-C	9.85387	9.78672	9.91803	9.74627	9.87585	9.88164	10.1607	10.0206	9.89377	9.81732	9.94861	9.91361	10.1495	10.4164	10.2891	9.74558	10.1313	9.99865	10.5527	10.1891	10.6396	10.4644	10.4342	10.4034	10.5596	10.816	10.5911
VIT_11s0016g03130	Ceramide glucosyltransferase	13.984	13.9533	14.0139	13.869	13.8271	13.6212	13.7248	13.7016	13.8112	13.6991	13.6814	13.6374	13.5945	13.5786	13.5866	13.8596	13.838	13.8726	13.3755	13.4752	13.2701	13.4462	13.3946	13.3411	13.2096	13.0845	13.1224
VIT_10s0116g00910	CERK1 (chitin elicitor receptor kinase 1)	10.2673	10.1314	10.3914	10.5144	10.1098	10.3912	10.1594	9.96135	10.0277	9.96847	9.90388	9.94136	9.39651	9.40323	9.39987	9.5445	9.85955	9.62928	9.14013	9.04547	8.6943	9.48145	9.62037	9.74707	9.41661	9.09858	9.05556
VIT_14s0171g00040	Cf-2 gene	10.2411	10.0671	10.3964	10.1635	9.70683	9.93428	10.0263	9.92554	10.3674	9.19956	8.98844	9.09609	9.39521	9.24598	9.32253	8.69252	8.6608	8.71224	7.92967	8.21182	7.41808	7.92116	7.97969	8.03594	8.81853	8.92868	8.74546
VIT_18s0089g00630	CF4	6.93482	6.9335	6.93614	6.07238	6.86106	6.75092	5.5076	5.82527	5.4966	6.61745	6.74416	6.71612	5.21372	5.23565	5.22473	6.82864	6.65484	6.659	6.37247	6.0137	5.63981	7.88453	7.8424	7.79901	8.17323	7.57641	8.14771
VIT_18s0157g00040	CF9	6.04488	5.92211	6.15802	5.76079	5.73374	5.58107	5.8122	5.47599	5.90301	6.2484	6.2102	6.14664	6.20499	5.76827	6.00309	6.37701	6.25127	6.10339	6.57496	6.5296	6.41807	7.10129	7.06079	7.01912	6.81682	6.58544	6.78791
VIT_00s0988g00010	CF9	5.40743	5.55866	5.23847	5.41419	5.49388	5.05861	6.0111	6.20755	5.50604	5.42049	5.65343	5.33214	6.60653	5.99903	6.33452	5.40928	6.13121	5.37971	7.68578	6.32207	5.99007	8.72977	8.74768	8.76538	9.17447	9.42604	9.42379
VIT_12s0057g00750	CF9	8.69048	8.62201	8.75585	8.9916	8.51031	8.65349	8.51292	8.55246	8.70472	8.1327	7.98898	8.0706	7.57069	7.76534	7.67129	7.92417	8.13359	8.2381	7.34869	7.93717	7.43422	6.93556	6.93598	6.93641	6.23375	5.91571	5.70804
VIT_04s0008g01290	CGA1 (cytokinin-responsive GATA factor 1)	10.3101	10.0189	10.5523	9.69332	8.70901	9.6839	9.5582	8.97816	9.77888	8.3323	7.78887	8.34086	7.02664	7.16397	7.09694	6.21173	6.30196	6.44596	5.85809	7.18373	7.75634	5.50652	5.57834	5.64675	5.58129	6.38915	5.90057
VIT_14s0006g02620	Cgi67 serine protease	12.8796	12.8648	12.8941	12.865	12.9818	12.8092	12.899	12.9658	12.8109	13.0391	13.1704	13.0708	13.102	13.0739	13.0881	13.1751	13.53	13.3276	13.0477	12.9569	12.7906	13.6987	13.5728	13.4349	13.4208	13.1505	13.2631
VIT_07s0151g01060	Chalcone isomerase	8.35318	8.30162	8.40296	9.8315	10.0241	9.82325	9.49352	9.39823	9.22514	9.87864	9.88683	9.94917	9.61262	10.4023	10.0608	10.0382	9.88086	10.2823	9.68839	9.87016	10.1211	10.166	10.1255	10.0839	9.71879	9.70252	9.50592
VIT_13s0067g03820	chalcone isomerase 1 [Vitis vinifera] (VvCHI1)	12.8452	12.8364	12.8539	13.9018	14.4839	14.0034	14.1469	14.4304	14.1261	14.2768	14.3804	14.2877	14.3454	14.4597	14.4037	14.4284	14.313	14.3942	14.2994	14.3696	14.284	14.583	14.6348	14.6848	14.4134	14.4232	14.3972
VIT_13s0067g02870	chalcone isomerase 2 [Vitis vinifera] (VvCHI2)	13.452	13.4991	13.4032	13.9428	13.9285	13.9542	14.1504	14.2192	14.0149	14.2634	14.2267	14.2777	14.203	14.3641	14.2858	14.2066	14.0607	14.2561	14.1815	14.3777	14.4963	13.8944	14.0019	14.1019	13.9118	14.3025	14.0838
VIT_19s0014g00100	Chalcone isomerase 3	8.14948	7.93952	8.33273	9.18066	8.72266	9.58984	9.79942	9.26446	9.38883	9.32497	9.24792	9.47167	9.09222	9.66629	9.40762	8.76192	8.84089	9.01793	8.58812	8.57051	8.95661	7.51535	7.80503	8.04616	8.51892	8.15865	7.81118
VIT_05s0077g02150	Chalcone reductase	10.9131	10.9729	10.8508	9.5772	8.56138	9.58526	9.42655	9.24331	9.28923	9.13447	8.77567	9.13914	8.26101	8.81433	8.56404	8.90659	8.53532	8.91565	8.54245	8.62939	8.68991	8.62885	8.75956	8.87941	8.42332	8.55427	8.48006
VIT_03s0038g01460	Chalcone synthase	7.28186	7.18587	7.37186	7.73326	7.64196	7.63416	7.45921	7.35749	7.50691	7.44661	7.58513	7.50873	7.71453	8.25899	8.01229	7.48049	8.03316	7.80356	7.77279	7.38496	7.30844	8.69106	8.64525	8.59795	8.13196	7.8696	7.80354
VIT_16s0022g01140	Chalcone synthase [Vitis vinifera]	5.95204	5.79166	6.09636	4.70713	5.41582	5.22584	4.78146	6.72076	5.48665	5.70878	5.70534	6.02773	6.83778	7.37609	7.1319	6.43436	6.11723	6.98806	6.81074	7.13566	7.14471	7.59647	7.79002	7.96065	7.77058	7.38121	7.198
VIT_16s0022g01000	Chalcone synthase [Vitis vinifera]	7.13376	6.97129	7.27977	6.71447	6.51191	6.67941	7.06759	7.77558	6.78764	6.88536	6.63556	7.02355	8.18645	8.55399	8.38189	7.60214	7.05392	7.93285	8.02372	8.41371	8.19156	8.39378	8.64156	8.85295	8.57923	8.80942	8.19271
VIT_14s0068g00920	chalcone synthase 2	13.8272	13.7582	13.893	14.8208	14.735	14.8874	15.0861	14.7305	14.9748	14.9416	14.8942	14.9889	15.0276	15.0991	15.0638	15.0421	14.9355	15.1581	14.8261	15.0863	15.0023	14.9082	14.9961	15.0791	14.6254	14.9238	14.5267
VIT_05s0136g00260	chalcone synthase 3	12.3368	12.6924	11.864	14.639	14.713	14.717	14.7804	14.7841	14.8452	14.8135	14.819	14.8244	14.9989	15.0038	15.0013	15.032	14.9922	15.0081	14.9502	14.9909	14.8815	14.7789	14.7952	14.8113	14.6823	14.8576	14.8023
VIT_03s0038g04510	Chaperone BCS1 mitochondrial	12.3405	12.242	12.4327	12.6693	12.4944	12.6365	12.654	12.4428	12.8818	12.5741	12.4687	12.6269	13.2518	13.2145	13.2333	13.09	12.919	13.255	13.2491	13.4286	13.2011	13.441	13.5031	13.5625	13.3761	13.4892	13.1893
VIT_14s0066g02040	Chaperone BCS1 mitochondrial	11.2451	11.1602	11.3253	10.7038	11.063	10.7514	10.6442	10.4394	10.5172	10.4828	10.6412	10.5734	10.2646	10.3278	10.2966	10.4801	10.6624	10.7674	9.53432	9.36281	8.86155	10.2732	10.0449	9.77348	9.11134	8.33787	9.01842
VIT_09s0054g00910	Chaperone BCS1 mitochondrial	6.67999	6.57705	6.77608	5.94076	6.05035	6.29638	4.86902	5.19615	4.58429	7.51552	7.57769	7.67266	5.95339	5.871	5.91279	7.92279	8.07704	8.27479	5.05987	5.11321	5.07925	6.85303	6.87567	6.89797	5.87536	5.40058	6.32259
VIT_01s0010g02840	Chaperone BCS1 mitochondrial	6.86311	6.83243	6.89315	6.9358	7.01946	7.28401	5.58386	6.17408	5.79331	7.62507	7.46561	7.78538	7.05373	7.49677	7.29219	8.25586	7.75313	8.51199	8.74964	8.61406	8.4403	10.2642	10.2508	10.2372	10.6855	10.6503	10.3806
VIT_08s0032g00960	Chaperone binding	10.4198	10.2859	10.5423	10.8138	10.6336	10.734	11.2284	10.9512	10.8751	11.1103	11.1653	11.1697	11.08	11.1842	11.1331	11.0027	11.3481	11.2995	11.4684	11.3045	11.3425	11.93	11.7721	11.5948	11.6432	11.5852	11.6042
VIT_19s0090g01190	Chaperone GrpE type 2	11.855	11.763	11.9415	11.6071	11.696	11.8255	12.0121	12.0071	11.8527	11.8581	11.9445	12.0197	12.0256	12.2009	12.1159	11.7531	12.0259	12.1991	12.3071	12.2324	12.0899	12.7906	12.6188	12.4239	12.8195	12.5871	12.853
VIT_08s0007g01660	Chaperone protein dnaJ-related	13.1472	13.1282	13.1658	13.0326	13.2079	12.8764	12.6939	12.9135	12.7734	12.7501	12.8313	12.7184	12.4169	12.217	12.3204	12.8532	12.9498	12.9032	12.0008	12.3101	12.1938	12.7535	12.6674	12.5759	12.6112	12.3944	12.4187
VIT_17s0000g03620	Chaperonin 21, Chloroplast	11.7157	11.7627	11.6671	12.1296	11.9893	12.0525	12.0072	11.8479	11.8309	11.9133	11.8577	11.9149	11.3382	11.53	11.4373	11.6288	11.5504	11.7385	11.6023	11.5585	11.6326	11.589	11.6641	11.7354	11.4897	11.632	11.4785
VIT_01s0011g01680	Chaperonin GroEL	9.02799	8.84799	9.188	8.90735	9.29478	9.11411	9.74176	9.45172	9.50689	9.1044	9.34841	9.17636	9.56195	10.0232	9.81091	9.09162	9.64993	9.19027	10.0457	10.1064	9.76525	10.0431	10.2247	10.386	11.0651	10.8749	10.8466
VIT_00s0555g00050	CHCH domain containing protein	11.6849	11.6211	11.7459	11.8388	11.955	11.9996	12.3465	12.2447	12.1044	12.2357	12.313	12.3087	12.3317	12.635	12.4913	12.0281	12.2676	12.2124	12.4489	12.2169	12.685	12.6558	12.6623	12.6688	12.6848	12.6961	12.7861
VIT_03s0038g03220	Chitin elicitor-binding CEBIP LysM domain-containing	9.11398	8.80677	9.36713	9.20746	8.93491	9.06476	9.43848	8.67569	8.88861	9.18416	9.25316	9.30174	7.09318	7.97663	7.6015	9.38522	9.78864	9.84854	6.75495	6.6516	6.39665	7.81416	7.77994	7.74489	6.92467	5.68459	6.69072
VIT_11s0149g00280	Chitinase A	6.51371	6.34169	6.66738	7.04501	6.41351	6.7121	7.12741	6.48619	7.3353	7.42925	7.40141	7.38958	7.4018	7.68194	7.54866	7.06532	7.38857	7.15422	8.37922	7.9503	7.45169	8.23991	8.53445	8.77893	8.43673	8.59418	8.44398
VIT_05s0094g00200	Chitinase class IV	7.07765	7.24518	6.88808	6.6962	7.541	7.49026	6.56339	6.52011	6.76171	8.65197	8.65442	8.67825	7.66505	8.08297	7.88909	7.74986	7.08148	7.39846	7.23395	7.39964	7.21486	7.92296	7.82901	7.72851	7.23625	7.98275	7.93009
VIT_05s0094g00300	Chitinase class IV	12.1588	11.9366	12.3514	12.7011	12.7358	12.6729	12.9465	12.7687	12.3784	12.7815	12.906	12.8257	12.2807	12.547	12.42	12.4354	12.9501	12.6758	12.4168	12.2348	12.3387	11.8905	11.7429	11.5785	11.5593	11.3865	11.002
VIT_05s0094g00360	Chitinase class IV	9.72022	9.64786	9.78914	9.99957	9.67398	11.3108	7.71296	8.1905	7.93494	11.1906	11.0666	11.4233	9.45517	10.0374	9.77548	10.1539	9.17033	10.2981	8.55331	8.48884	8.26648	9.53445	9.32347	9.07626	8.65888	9.15104	9.05635
VIT_05s0094g00340	Chitinase class IV	13.417	13.6028	13.2037	14.9737	15.0683	14.8705	14.8143	14.8786	14.7912	15.1845	15.1737	15.1301	15.1391	15.0694	15.1047	15.3221	15.2014	15.2016	15.292	15.2955	15.3646	15.1511	15.1274	15.1033	15.1382	15.2675	15.2777
VIT_00s0540g00020	Chitinase, class V	8.4789	8.55888	8.39422	8.89424	8.7028	8.90527	8.21541	8.45498	8.58349	8.73806	8.56899	8.68315	8.24273	7.99124	8.12246	9.07548	8.6786	8.8828	7.87642	7.95346	8.30596	8.80734	8.74156	8.67263	7.9162	7.01156	7.49901
VIT_11s0149g00300	Chitinase, class V	10.3916	10.4685	10.3104	9.99177	9.77477	9.85237	9.82699	9.92359	10.0378	9.57811	9.45341	9.45508	9.71913	9.73712	9.72815	9.64148	9.42563	9.32764	9.38608	9.65465	9.1933	10.1093	10.1066	10.1039	9.82939	9.43281	9.70793
VIT_07s0130g00400	Chloride channel protein (CLC-c)	14.2747	14.1847	14.3594	14.247	14.0398	14.2689	14.2162	14.3459	14.2862	13.7309	13.5873	13.7455	13.8872	13.8006	13.8445	13.8142	13.5329	13.8396	13.6084	13.9243	13.5227	13.406	13.5339	13.6513	13.8111	13.5977	13.6372
VIT_14s0068g02190	Chloride channel protein B	11.5795	11.5632	11.5957	12.7369	13.0581	12.8076	12.7461	13.2117	12.9491	13.0592	13.2615	13.0375	13.3412	13.1691	13.2577	13.3045	13.7265	13.1777	13.3612	13.1317	12.3363	12.74	12.7391	12.7382	12.679	12.5828	12.6331
VIT_03s0038g04260	Chloride channel protein CLC-e	12.6147	12.4961	12.7242	12.0467	11.8337	12.1366	12.221	12.3752	12.4262	11.6116	11.6024	11.6584	11.7456	11.7813	11.7636	11.3897	11.6368	11.4634	11.7305	12.0594	11.6637	11.1939	11.2997	11.3982	11.2006	11.277	10.9426
VIT_04s0008g07220	Chloroplast nucleoid DNA binding protein	8.15007	7.63265	8.53012	5.50992	5.37683	5.61756	5.50086	4.86572	5.07153	5.12534	5.03314	5.16922	4.5813	5.0163	4.81513	4.65184	4.35828	4.69605	5.24044	4.77606	4.65802	5.34392	4.98543	4.50733	5.11433	5.40929	4.92905
VIT_04s0008g07140	Chloroplast nucleoid DNA binding protein	8.83347	8.73876	8.92235	5.41883	6.11483	5.71274	4.97585	5.63932	4.83763	5.18823	5.2982	5.26819	5.27579	4.84483	5.07634	5.41861	4.79701	5.37215	5.05164	5.34402	5.17378	4.57946	4.62177	4.66288	5.02626	4.71141	5.07365
VIT_04s0008g07130	Chloroplast nucleoid DNA binding protein	9.71001	9.5733	9.83488	6.6354	6.60289	6.75163	6.70887	6.15613	5.72291	5.87889	5.84145	5.99145	5.39171	5.4361	5.41408	5.5214	5.39627	5.82503	5.38314	5.63005	5.60605	5.34387	5.67664	5.94687	5.02394	5.66337	5.43901
VIT_04s0008g07120	Chloroplast nucleoid DNA binding protein	8.82089	8.67891	8.95013	5.78276	6.06216	5.9701	5.23524	5.4349	5.55192	5.31462	5.38091	5.3188	4.7697	4.42535	4.60777	5.1302	4.94222	4.79965	4.90724	5.14351	4.76828	4.76603	4.9575	5.12651	4.83317	4.71628	4.82908
VIT_17s0000g01430	Chlororespiratory reduction 2 (CRR2)	9.48613	9.40652	9.56157	9.92603	9.95422	10.0195	10.3592	10.0658	10.1487	10.2393	10.3222	10.2771	10.073	10.5114	10.3088	10.0994	10.4134	10.1802	10.1707	10.0813	9.98661	10.6978	10.783	10.8635	10.9453	10.9437	11.1056
VIT_02s0012g02540	Chlororespiratory reduction 4 (CRR4)	11.1144	10.7724	11.3906	10.9438	10.4235	10.6295	10.9621	10.7841	11.0453	9.88701	9.70904	9.76098	9.71391	10.0571	9.89571	8.75478	9.20174	8.96783	9.51102	9.85741	9.45038	7.99066	8.70868	9.18591	8.86108	9.01232	8.1562
VIT_02s0025g00220	Chlororespiratory reduction 4 (CRR4)	8.98192	8.60572	9.28003	9.35587	9.37971	8.91624	8.83305	8.72959	9.01173	9.41156	9.50154	9.28891	9.2852	9.04508	9.17013	9.34967	9.67384	9.23486	9.9554	9.67488	9.74712	10.9769	10.8917	10.801	10.8449	10.6744	10.732
VIT_04s0008g06760	Chlororespiratory reduction 4 CRR4	7.472	7.44895	7.49469	7.2113	7.25087	7.35773	7.99147	7.51272	7.35121	7.61309	7.77062	7.69949	7.84976	8.12264	7.99264	7.19773	7.8644	7.48627	8.31912	7.88098	7.56041	9.92139	9.89452	9.86714	9.21504	9.27068	9.05906
VIT_13s0064g00030	Choline transporter	13.6057	13.6778	13.5298	13.5138	13.7937	13.5945	13.734	13.9203	13.8168	13.5626	13.6695	13.605	13.455	13.5699	13.5136	13.6425	13.7736	13.7268	13.5167	13.5165	13.0723	12.8616	12.9416	13.0175	12.5039	12.3662	12.3492
VIT_04s0008g06570	Chorismate mutase, cytosolic (CM2)	12.2376	12.2728	12.2014	12.6733	12.2452	13.1687	11.6588	11.7102	11.5779	13.1357	12.9453	13.2522	12.735	13.0052	12.8764	12.9845	12.3799	13.0457	12.4271	12.3341	12.5779	13.0777	13.0616	13.0453	12.9163	12.9022	13.0594
VIT_01s0010g02080	Chr019/ETL1 (chromatin remodeling 19)	12.2906	12.2093	12.3676	12.4865	12.5337	12.3825	12.2897	12.2881	12.3504	12.3436	12.3665	12.2992	12.4959	12.2822	12.393	12.5151	12.5497	12.4573	12.5119	12.6153	12.4253	12.9743	12.9958	13.0169	12.978	12.91	12.725
VIT_13s0067g01950	Chromatin remodeling 42	11.4506	11.3322	11.5601	11.3979	11.4226	11.3811	11.5533	11.5351	11.5036	11.2031	11.1902	11.198	11.2688	11.2696	11.2692	11.0136	10.9198	11.0124	10.6538	10.8907	10.8618	10.4884	10.3716	10.2444	10.7639	10.4494	10.5323
VIT_08s0007g06800	Chromomethylase	7.46338	7.45585	7.47086	6.90328	7.12616	7.14138	7.49421	7.2289	6.89571	6.80039	7.00357	6.98141	7.81326	8.03679	7.92935	6.84444	7.34293	7.25776	7.59228	7.6857	7.25402	8.08105	8.14819	8.21235	8.29772	8.03254	7.91125
VIT_14s0108g00650	Chromosome condensation protein	5.06638	5.25492	4.84944	5.15855	5.89412	5.51235	6.20871	6.19279	5.95913	5.85629	5.9521	5.86155	6.35482	6.32502	6.34	5.69955	5.46352	5.42252	6.74892	6.64656	7.45583	6.01253	6.09718	6.17715	6.48646	6.16448	6.6189
VIT_01s0011g02860	CHUP1 (chloroplast unusual positioning 1)	11.7589	11.7268	11.7902	11.1177	10.5108	11.3404	11.1994	11.193	11.2798	10.2745	10.0649	10.4048	9.71094	10.2309	9.99424	9.65692	9.81433	9.82104	10.0786	10.3821	9.80565	9.75554	9.83401	9.90843	10.124	9.89992	9.74596
VIT_11s0103g00760	CIA2 (chloroplast import apparatus 2)	10.8164	10.8379	10.7944	11.1207	11.0505	11.2907	11.4882	11.5859	11.5508	10.4256	10.5413	10.5634	10.4589	10.735	10.6035	9.9685	10.6139	10.3164	10.6742	10.763	10.6645	10.4146	10.645	10.8437	10.8102	10.8816	10.5639
VIT_00s0640g00020	Cig3	9.93828	9.94757	9.92893	10.2098	10.3477	10.3671	10.5116	10.3308	10.1884	10.847	10.8926	10.9126	10.3653	10.8447	10.6248	11.1645	11.2366	11.2885	11.2968	11.0358	10.7881	11.5892	11.4622	11.323	11.6317	11.4043	11.4628
VIT_11s0078g00290	Cinnamate 4-hydroxylase	7.15615	7.10631	7.20433	6.82932	7.70631	6.79533	7.17978	6.96137	7.37973	8.93107	8.91993	9.00638	6.82643	7.29497	7.07964	9.47005	9.22654	9.67326	7.88672	7.20535	6.95716	9.67938	9.77861	9.87145	8.76094	8.92249	9.95174
VIT_18s0122g00640	Cinnamoyl-CoA reductase	6.97903	6.75247	7.1748	6.91048	6.43555	6.20143	6.22002	6.49199	6.78053	5.95336	5.70883	5.68344	5.65573	5.51898	5.58898	5.27489	5.07969	5.43073	5.43815	5.32695	5.67226	5.95053	5.70498	5.40888	5.92535	5.50181	5.80468
VIT_02s0012g01570	Cinnamoyl-CoA reductase	11.7707	11.8915	11.6388	12.9476	13.4403	13.0368	12.8237	12.9902	13.0672	13.3048	13.2418	13.3415	13.2656	13.508	13.3919	13.7385	13.091	13.7943	12.8211	13.2455	13.173	12.9753	13.058	13.1362	12.3599	12.5411	12.1896
VIT_10s0042g00640	Cinnamoyl-CoA reductase	8.88341	8.45451	9.21358	7.84895	7.36909	7.51762	6.61423	7.08869	8.37109	6.76537	6.50154	6.58853	6.47158	5.19508	5.97013	6.37701	6.24078	6.32593	4.79639	5.06862	5.28283	4.94439	5.02021	5.09225	5.38147	5.0476	4.67362
VIT_14s0083g00320	Cinnamoyl-CoA reductase	11.6344	11.7256	11.537	12.0864	12.2147	12.2659	12.3244	12.323	12.5102	12.5745	12.4607	12.5591	12.9451	13.0166	12.9813	13.0208	12.564	12.8678	12.9944	13.2486	13.2838	12.299	12.3115	12.3238	12.6749	12.7715	12.92
VIT_09s0070g00240	Cinnamoyl-CoA reductase	12.2409	11.8374	12.5559	11.8031	11.0796	11.5654	11.134	11.3062	11.1937	11.0523	10.7866	10.9842	10.2869	10.931	10.6446	9.29744	9.25254	9.60926	9.72667	10.1236	10.1641	10.3417	10.3801	10.4175	7.98594	7.7065	7.78496
VIT_18s0122g00620	Cinnamoyl-CoA reductase	9.89605	9.76493	10.0162	8.75929	8.92689	9.00553	10.1434	9.71217	9.90905	7.84931	7.96696	7.96802	7.75168	7.87356	7.81391	6.84936	7.13242	6.83001	7.06682	6.87456	6.1234	6.36022	6.32922	6.29754	6.66878	6.2886	6.96869
VIT_13s0064g00340	Cinnamyl alcohol dehydrogenase	8.75381	8.97159	8.49721	9.02736	9.10419	9.31115	9.18462	9.21586	9.15354	9.30027	9.28357	9.42162	8.96551	8.95708	8.9613	9.34497	9.21125	9.56638	9.31641	9.26887	9.55429	7.98056	8.18454	8.36321	8.39133	8.78216	8.76014
VIT_03s0180g00260	Cinnamyl alcohol dehydrogenase	13.5023	13.4931	13.5115	13.2039	12.9697	13.2863	13.5454	13.4707	13.4903	13.3698	13.2823	13.3903	13.6087	13.5174	13.5637	13.678	13.554	13.6836	13.7928	13.8578	13.7163	13.881	13.8561	13.8308	13.7937	13.9061	13.795
VIT_13s0067g00620	Cinnamyl alcohol dehydrogenase	10.3314	10.0676	10.5544	10.2787	9.58605	10.2227	10.3449	10.1428	9.93462	9.7333	9.53845	9.71632	8.88585	9.19744	9.05004	8.79069	8.92573	8.8147	8.90531	8.98134	9.42859	8.1111	8.3668	8.58394	8.10163	8.92875	8.73475
VIT_13s0019g02910	Cis-zeatin O-beta-D-glucosyltransferase	13.1365	13.2128	13.0561	12.988	13.3516	12.9419	13.4709	13.6124	13.3724	13.5683	13.6968	13.5475	13.7333	13.7292	13.7312	13.6614	13.8876	13.6117	13.9856	13.7532	13.8358	13.8244	13.7239	13.6157	13.8804	13.7045	13.8932
VIT_08s0007g08890	Cis-zeatin O-beta-D-glucosyltransferase	9.32845	8.94419	9.63159	8.11716	7.45006	8.14605	8.26577	7.88476	8.24909	6.97983	6.67745	6.9276	7.73732	7.0329	7.42769	7.00991	7.0897	6.71858	6.93961	7.35823	6.74894	8.02166	7.80699	7.55468	7.33897	6.99897	7.09175
VIT_08s0007g08910	Cis-zeatin O-beta-D-glucosyltransferase	8.72284	8.26189	9.07163	8.05372	7.52077	7.64949	6.43958	6.72783	6.18114	6.86659	6.41966	6.6743	6.56438	6.58864	6.57656	6.55804	5.69883	6.65688	7.04498	6.3631	5.68861	7.75704	8.16978	8.49033	9.26085	8.63454	8.854
VIT_13s0019g03100	Cis-zeatin O-beta-D-glucosyltransferase	10.3781	10.6097	10.1021	9.18151	9.79338	9.60518	9.95795	10.4394	10.0217	9.20026	9.27042	9.26073	9.37552	9.26574	9.32168	8.95118	8.25505	8.63483	8.52992	8.94902	9.11725	7.16519	7.51693	7.7995	7.74941	8.67993	8.73538
VIT_18s0001g06090	Cis-zeatin O-beta-D-glucosyltransferase	5.824	6.00669	5.61477	6.22461	5.69191	5.97977	5.93282	5.80536	6.17052	6.69169	6.48761	6.47906	5.85608	5.55181	5.71195	6.65964	6.12194	5.81019	6.51797	5.81257	6.58613	7.94085	7.96257	7.98397	7.3867	7.58153	8.07736
VIT_13s0019g02940	Cis-zeatin O-beta-D-glucosyltransferase	9.64263	9.46687	9.79929	9.05466	8.48488	9.45577	10.5999	10.1165	10.4388	8.44598	8.46329	8.5975	9.08976	9.18503	9.13818	7.70324	8.63934	7.58826	8.3016	8.66682	8.05743	8.09637	8.02201	7.94361	7.7036	7.49822	7.12427
VIT_18s0001g06120	Cis-zeatin O-beta-D-glucosyltransferase	6.36084	6.65437	5.99194	6.48627	5.97471	5.95931	6.06227	6.78389	6.02339	6.84368	6.71933	6.70515	6.27645	5.94436	6.11994	6.55199	6.36904	6.30744	7.09258	5.9888	6.83223	9.15723	9.02163	8.87195	7.77491	8.54138	8.52808
VIT_18s0001g05910	Cis-zeatin O-beta-D-glucosyltransferase	8.72537	8.32112	9.04079	6.75368	6.63516	6.61772	7.95909	7.10944	7.09938	6.41989	6.46748	6.31551	6.19247	6.68123	6.45745	6.31756	6.64031	6.03472	5.9443	6.18677	5.99813	6.07788	6.13642	6.19267	6.29921	6.50144	6.49891
VIT_00s0324g00070	Cis-zeatin O-beta-D-glucosyltransferase	11.5197	11.5012	11.5379	12.4643	12.4934	12.2159	12.463	12.254	12.3044	12.4789	12.4684	12.4583	12.393	12.3766	12.3848	12.7724	12.7132	12.8854	11.9736	12.0339	12.0746	11.686	11.8388	11.9769	11.3084	11.607	11.2891
VIT_08s0040g01470	Cis-zeatin O-beta-D-glucosyltransferase	11.9704	11.7241	12.1806	10.2865	9.16907	10.0518	10.552	9.99408	10.1678	9.15429	8.71834	9.02589	7.49577	7.68291	7.59237	7.48866	8.01406	7.435	8.05826	8.13619	7.90795	8.50612	8.80232	9.04794	8.62532	8.67908	7.68246
VIT_17s0000g07020	Cis-zeatin O-beta-D-glucosyltransferase	12.9308	12.9093	12.9521	12.7077	12.6311	12.7125	12.7251	12.7777	12.6647	12.1882	12.1728	12.25	12.1219	12.1075	12.1147	11.8532	11.9098	12.1339	11.6989	12.0385	11.6465	10.4188	10.6716	10.8866	11.105	11.1536	10.5218
VIT_13s0156g00180	Citrate synthase 4	13.6164	13.5804	13.6515	13.6903	13.8477	13.7096	13.7273	13.8728	13.777	13.7108	13.781	13.7128	13.9211	13.7804	13.8524	13.9508	14.0521	13.9412	13.9497	14.0598	13.718	14.2875	14.2226	14.1547	14.25	14.1359	14.1118
VIT_12s0142g00610	Citrate synthase, glyoxysomal precursor	13.7495	13.5632	13.9144	13.7965	13.5943	13.8552	13.8087	13.844	13.8483	13.8157	13.7525	13.8301	13.9486	13.8702	13.9099	13.9205	13.8629	13.9195	14.0264	14.0609	14.0372	14.4229	14.3948	14.3662	14.3387	14.3348	14.3286
VIT_11s0016g05900	Clathrin assembly protein 10	11.9927	11.8774	12.0994	11.5791	11.3461	11.6747	11.4726	11.2705	11.6103	11.3263	11.2796	11.3854	11.2793	11.3427	11.3113	11.4936	11.557	11.5997	11.2307	11.2163	11.2227	11.4095	11.3515	11.2911	11.2693	10.9839	11.2104
VIT_11s0103g00620	Clathrin assembly protein 7	5.22125	4.98954	5.42085	4.96231	5.10249	5.86517	5.50294	5.04457	5.34311	5.23689	5.49668	5.57196	5.70352	5.39724	5.55849	5.29322	6.03984	5.68742	6.56009	5.96576	5.16826	6.36283	6.72793	7.01904	7.93624	7.70437	7.68769
VIT_04s0008g00920	Clavata1 receptor kinase (CLV1)	7.19925	7.54674	6.74057	6.96733	6.22586	6.69695	5.80267	5.9152	5.72916	6.77786	6.53773	6.64026	6.32858	5.87038	6.11759	6.77907	6.53622	6.51224	5.61777	5.70352	5.68135	5.74014	5.87785	6.00356	5.2709	5.55421	5.77014
VIT_04s0008g00300	Clavata1 receptor kinase (CLV1)	7.35188	7.68473	6.91847	5.37998	6.89625	7.13324	5.08576	6.19938	5.37158	6.77939	7.04227	7.14358	5.04035	5.09818	5.06956	6.19264	6.38352	6.65213	4.73143	4.57428	4.76843	4.81065	5.21887	5.53669	5.01329	4.48276	4.98507
VIT_04s0008g00410	Clavata1 receptor kinase (CLV1)	7.45825	7.74227	7.10427	6.12571	6.43566	6.13109	5.20132	5.85653	5.25005	6.38388	6.59476	6.5292	5.94516	6.71628	6.38164	5.91715	6.58898	6.57845	5.55522	5.15038	6.26302	4.93219	4.78345	4.6176	4.8408	5.48621	5.10289
VIT_04s0008g00310	Clavata1 receptor kinase (CLV1)	7.9099	7.93867	7.88054	6.24593	6.93877	7.29802	5.29087	6.36016	4.5728	7.42354	7.71222	7.63134	5.88103	5.36059	5.64415	6.78269	7.75111	7.07696	5.19086	4.80773	5.52563	5.51414	5.37638	5.22408	5.322	4.99041	5.26658
VIT_04s0008g00340	Clavata1 receptor kinase (CLV1)	8.71666	8.81407	8.6122	7.99126	7.46152	7.88376	7.01558	6.50812	6.88148	8.05488	7.69671	7.99521	7.36391	7.43107	7.39788	8.28439	7.28658	8.16465	6.03167	6.17389	6.76447	5.64482	6.1823	6.57299	5.49316	6.32442	6.31006
VIT_04s0008g00430	Clavata1 receptor kinase (CLV1)	7.09902	7.42352	6.67968	5.60859	6.4015	6.04914	4.9243	5.64032	5.03569	5.88534	5.9943	6.01443	5.2346	4.86775	5.0628	6.11116	5.69855	6.20618	4.59776	4.89481	4.81656	5.25808	5.0006	4.68695	4.90358	4.72727	4.56931
VIT_04s0008g00440	Clavata1 receptor kinase (CLV1)	10.221	9.99891	10.4135	9.97082	8.74117	10.4832	8.32289	8.20205	7.92308	9.79534	9.50042	10.0152	8.41829	9.24047	8.88718	9.28684	9.08507	9.61099	7.0186	7.22651	7.46524	7.81963	7.49792	7.08325	7.72863	7.42646	7.05919
VIT_04s0008g00370	Clavata1 receptor kinase (CLV1)	8.11191	8.24855	7.96096	7.40399	7.01522	7.97882	5.7253	6.62143	6.10914	7.83773	7.8485	7.94563	6.45115	6.73472	6.59989	7.25151	7.63841	7.1348	5.80269	5.46797	5.4785	6.50235	6.02317	5.3007	5.93218	5.76787	5.80949
VIT_04s0008g00290	Clavata1 receptor kinase (CLV1)	7.77717	7.66799	7.87868	5.5277	5.789	6.43709	5.74271	6.28662	6.54327	5.4462	5.37839	5.65244	5.28123	4.90664	5.10606	5.60145	4.97196	5.12249	5.13281	4.91467	5.21185	5.1382	4.93692	4.70292	5.34014	5.0866	4.96696
VIT_18s0001g14610	Clavata1 receptor kinase (CLV1)	11.6436	11.5317	11.7474	9.52403	8.93334	9.23159	9.4012	9.1073	8.76496	8.41945	8.32667	8.31142	8.38478	8.56477	8.47758	7.37442	8.35749	7.65973	8.27341	7.84949	6.71708	7.81931	7.93146	8.03551	8.14125	8.08859	8.15253
VIT_04s0008g00330	Clavata1 receptor kinase (CLV1)	10.7161	10.7718	10.6582	9.48992	9.12026	10.2608	7.98605	8.85039	8.0246	10.0753	10.0649	10.264	8.37398	8.91334	8.66872	9.48488	9.72809	9.66462	7.2779	7.34367	6.86357	8.03963	7.78384	7.47272	7.40098	6.38745	7.49367
VIT_04s0008g00400	Clavata1 receptor kinase (CLV1)	9.88107	9.9872	9.76651	8.58372	8.70432	9.7588	7.50178	8.05707	7.5417	9.37595	9.32685	9.62745	8.36333	8.87404	8.64116	9.17353	8.8299	9.23099	6.05645	6.84269	6.46176	7.21091	6.71583	5.95608	6.19542	5.89813	6.54016
VIT_04s0008g00420	Clavata1 receptor kinase (CLV1)	8.68938	8.7129	8.66548	6.95688	6.46975	7.28895	5.47779	6.01188	5.74867	6.76263	6.46518	6.78942	6.15463	6.2597	6.20812	6.84417	6.12051	6.50596	5.00463	5.18764	5.47508	5.16561	5.25995	5.3485	5.36848	5.35037	5.03425
VIT_19s0015g01120	Clavata-like kinase	7.21983	6.97061	7.43227	6.34403	5.70901	5.55478	5.31619	5.99829	6.22963	5.29934	4.92748	4.97631	5.26625	5.09203	5.18177	4.80547	4.39915	4.93517	4.99535	5.13396	5.05259	4.73216	5.3995	5.85403	5.8004	5.72475	5.23001
VIT_18s0001g01800	Cleavage stimulation factor 64	12.3985	12.3882	12.4088	12.5544	12.6142	12.3271	12.4044	12.4272	12.3889	12.488	12.4892	12.4393	12.6659	12.5403	12.6045	12.836	12.7888	12.8584	12.8698	12.9536	12.6752	13.1393	13.2323	13.3197	13.2919	13.169	13.2449
VIT_11s0065g00710	Cleavage stimulation factor subunit 3	12.6914	12.6463	12.7351	12.5217	12.413	12.6917	12.7939	12.8072	12.7711	12.5483	12.554	12.5764	12.7992	12.7453	12.7725	12.5038	12.6277	12.4365	12.7964	12.7636	12.7321	12.3409	12.3698	12.3982	12.7031	12.567	12.6633
VIT_16s0013g01990	CLL1B clavata1-like receptor S/T protein kinase	10.3071	9.93307	10.6039	8.45771	8.27117	8.52378	7.6647	7.74987	7.54541	7.05478	7.00624	7.09284	6.42262	5.79066	6.14097	5.46958	6.11594	5.39403	5.70811	5.6932	6.25195	6.42742	6.13702	5.77305	6.22261	5.76007	5.34514
VIT_16s0098g01860	ClpX, ATPase regulatory subunit	10.4274	10.5006	10.3504	10.9488	11.1923	10.9411	10.5166	10.7564	10.6347	11.1009	11.1361	11.0868	11.1416	10.9702	11.0585	11.4056	11.3256	11.3652	11.3003	11.2417	10.9661	11.9087	11.817	11.719	11.8871	11.7402	12.0594
VIT_18s0117g00280	Coatomer protein complex, subunit beta 2	4.45679	4.57646	4.32629	4.48541	4.4623	4.23179	4.25901	4.41901	4.29012	4.44357	4.47993	4.39484	4.30444	4.14646	4.22761	4.34696	4.51899	4.39713	4.664	4.68764	4.22403	5.33771	5.76804	6.09907	4.41654	4.1647	4.71427
VIT_03s0038g02110	Co-chaperone-curved DNA binding protein A	6.79816	6.78485	6.81135	8.47144	9.1077	7.45055	10.2206	9.4359	8.7523	9.69635	10.2203	9.67338	9.89969	10.3385	10.1357	9.30859	10.8845	9.57309	10.1165	8.6533	8.93042	7.20667	7.22941	7.2518	7.78728	7.11763	7.05889
VIT_18s0117g00260	Co-chaperone-curved DNA binding protein A	11.4937	11.4719	11.5151	10.2845	9.13816	10.3928	10.506	9.64277	10.3875	9.27895	8.77472	9.34221	8.61644	8.93533	8.78468	8.15999	7.88782	8.2297	8.1787	8.78175	9.32661	6.99627	7.32982	7.60055	7.89409	7.52135	8.02694
VIT_01s0137g00660	Coenzyme Q biosynthesis Coq4 protein	9.03793	8.98131	9.09242	9.66659	9.79696	9.80363	10.0274	9.80671	9.67202	9.84229	10.0573	9.92036	9.80483	10.1782	10.0036	9.59946	10.332	9.81212	10.4924	10.0425	9.50682	10.6566	10.7454	10.8291	11.0563	10.5821	10.7874
VIT_07s0005g03310	Cofilin	13.1863	13.3497	13.002	13.0707	13.7909	13.2208	13.8214	13.9182	13.2747	13.9866	14.1315	14.0062	14.2488	14.3144	14.282	14.1868	14.2833	14.1825	14.6551	14.5391	14.7637	14.5032	14.4278	14.3482	14.5073	14.5949	14.5792
VIT_07s0104g01070	Cohesin complex subunit SCC3	11.2101	11.2245	11.1955	11.2167	11.2154	11.0257	10.9673	11.0391	11.1058	11.2994	11.352	11.2593	11.4337	11.4993	11.4669	11.3279	11.5251	11.3387	11.7954	11.5554	11.5633	12.3278	12.1246	11.8881	12.0277	11.7631	11.8015
VIT_01s0011g02910	Coiled-coil domain containing 130	12.5774	12.6561	12.4941	12.512	12.6165	12.1762	12.4823	12.4982	12.4588	12.5506	12.6009	12.4802	12.8019	12.8923	12.8479	12.6148	12.7067	12.6308	12.9669	12.9771	12.9921	12.9557	12.9897	13.023	13.056	13.3052	13.038
VIT_00s0333g00030	Coiled-coil domain-containing protein 94	10.2652	10.5169	9.9602	10.2992	10.5594	10.4594	10.4496	10.6214	10.315	10.775	10.8883	10.8033	10.6724	10.7553	10.7144	10.7758	11.0203	10.7682	11.3694	11.3323	11.1437	11.3871	11.3366	11.2844	11.3568	10.9563	11.5073
VIT_10s0071g00990	Coiled-coil-helix-coiled-coil-helix domain	9.78417	9.50281	10.0195	10.2366	9.92515	10.3223	10.8856	10.0434	10.2623	10.8545	10.9237	10.9064	10.4032	10.9796	10.72	10.2654	10.837	10.4803	11.2095	10.7324	10.8542	11.6598	11.6074	11.5531	11.8439	11.3763	11.6809
VIT_03s0063g01870	Cold acclimation protein WCOR413 protein beta form	13.8798	13.8386	13.9199	13.855	13.8463	13.7162	14.0475	14.0162	13.9499	13.9633	13.905	13.907	14.0197	13.9971	14.0085	14.0366	13.8104	13.9403	13.8218	13.9525	14.2427	13.6009	13.5929	13.5849	13.254	13.3894	13.3869
VIT_17s0000g02410	Cold-induced wall associated kinase	6.6736	6.49787	6.83023	7.9237	8.38055	8.78206	7.81019	7.62723	7.63767	9.71334	9.692	9.81486	9.096	9.09657	9.09629	9.57346	9.28115	9.66057	8.0788	8.08267	8.00821	10.0625	9.74718	9.34309	9.20468	8.67908	9.06816
VIT_18s0166g00120	Concanavalin A lectin	5.15071	5.44395	4.78225	5.53611	5.95855	5.29211	5.89707	5.36836	5.43176	5.92961	6.1535	5.91578	5.63931	6.42801	6.0869	5.49601	6.1349	5.64455	6.85938	6.55126	5.92864	7.13603	7.61178	7.96895	7.12613	6.72684	6.70825
VIT_08s0007g05500	Condensin subunit 1	5.61187	5.64019	5.58298	5.90861	5.71376	5.59737	6.01634	6.06853	6.26066	6.02316	6.21143	6.0393	5.77679	5.77434	5.77557	5.96898	6.73459	6.27094	6.57705	6.58771	6.45662	7.514	7.33437	7.12914	7.4207	6.71616	7.37367
VIT_04s0008g01350	Conserved oligomeric Golgi complex component 8	12.184	12.1275	12.2385	11.8674	11.9173	11.9109	11.8307	11.9864	11.8474	11.5533	11.6341	11.5851	11.8168	11.7726	11.7949	11.5732	11.8169	11.6441	11.5534	11.5751	11.2811	11.984	12.0066	12.0289	12.1169	11.9486	11.869
VIT_03s0038g02450	Constans interacting protein 4	9.6146	9.25696	9.90096	10.0631	9.0728	10.0558	8.56848	8.11614	8.26658	9.51881	9.22913	9.52739	7.13864	7.59335	7.38384	8.91822	8.91069	8.98489	8.64121	7.95149	7.42051	9.58151	9.60182	9.62185	9.55725	8.75241	9.54133
VIT_00s0194g00070	Constans-like 10	10.3005	9.9015	10.6128	10.4361	10.5612	10.4413	11.149	10.6137	10.7605	10.8059	10.9574	10.8319	10.5037	10.6272	10.5667	9.97373	10.7078	10.1425	11.2773	10.8585	11.1227	11.4708	11.5955	11.7102	12.1671	12.1842	11.8394
VIT_14s0068g01380	Constans-like 14	6.64972	6.14447	7.02318	8.3445	7.57426	8.43719	7.68317	6.97494	7.25749	7.54962	7.21062	7.63353	7.53673	7.42997	7.48434	7.1683	6.92321	7.38495	7.49265	7.65239	7.47827	8.75928	9.00117	9.20826	9.60655	9.30178	8.5661
VIT_04s0008g07340	Constans-like 4	12.5886	12.5313	12.6437	12.7858	12.2119	12.6117	12.6716	12.5299	12.5346	11.6833	11.4648	11.6714	11.0529	11.3375	11.2022	10.7782	11.1191	11.2588	10.7627	11.0562	10.4193	10.2865	10.6411	10.9255	10.7638	10.7439	10.1613
VIT_12s0057g01350	Constans-like 9	9.85114	9.63726	10.0374	10.4515	10.4293	10.4019	10.9134	10.6917	10.811	10.8132	10.9306	10.8646	11.3281	11.5326	11.4339	10.6016	11.0938	10.8628	11.8697	11.9191	11.9987	11.6928	11.9457	12.1608	12.37	12.4514	12.0021
VIT_09s0002g00740	COP1-interacting protein	13.0163	12.9698	13.0614	13.2745	13.0959	13.1075	13.1687	13.3479	13.1922	13.2186	13.2154	13.1548	13.1028	13.1539	13.1286	13.1833	13.34	13.0926	12.9787	12.9354	12.8723	12.679	12.7234	12.7666	12.5136	12.488	12.6223
VIT_13s0067g00080	COP1-interacting protein 7	12.5073	12.553	12.46	12.7485	12.5971	12.7831	12.5187	12.6689	12.7895	12.4796	12.4481	12.5022	12.5392	12.3295	12.4382	12.3681	12.4198	12.4201	11.8981	12.3172	12.267	11.3591	11.4785	11.5887	11.8814	11.4114	11.6088
VIT_09s0054g00540	Copia transposable element	9.49934	9.46502	9.53286	8.45556	8.68082	8.80392	9.28861	9.03575	8.85995	8.57259	8.5732	8.6502	8.0649	8.42657	8.25704	8.29874	8.00125	8.24405	7.84712	8.09502	8.34375	7.91758	7.73742	7.53152	7.47465	7.61035	7.74628
VIT_14s0030g00500	Copine BON3 (BONZAI 3)	10.9408	10.7246	11.1288	10.3597	9.83995	10.6248	10.2756	10.1371	10.2274	10.4724	10.4323	10.5746	10.4471	10.8376	10.6555	10.3397	10.5866	10.4999	10.9232	10.8463	10.7836	11.1636	11.3139	11.4501	11.5076	11.2406	11.3782
VIT_14s0030g00600	Copine BON3 (BONZAI 3)	9.0665	9.13572	8.9938	8.31031	8.48537	8.43565	8.29289	8.5882	8.57215	8.64154	8.64255	8.6381	8.57303	8.77083	8.67532	8.84431	8.71353	8.7381	9.14504	9.17792	8.65386	9.05427	9.31948	9.54342	9.34905	9.50489	9.64069
VIT_14s0030g00570	Copine BON3 (BONZAI 3)	9.18469	9.18774	9.18163	8.77108	8.5892	8.43794	8.46254	8.44026	8.51911	8.55661	8.46977	8.49431	8.54595	9.00758	8.79515	8.67022	8.53583	8.76091	8.89752	9.13127	8.59258	9.47122	9.43219	9.39208	9.45995	9.25997	9.45667
VIT_14s0030g00550	Copine BON3 (BONZAI 3)	9.59122	9.53205	9.64806	9.11159	9.23735	8.9959	8.96272	8.94532	8.9823	9.01303	8.94969	8.93754	9.23236	9.21651	9.22445	9.36454	9.02243	9.22027	9.47402	9.5796	9.39431	9.67071	9.78449	9.88995	9.78882	9.76852	9.9568
VIT_00s1682g00010	Copper amine oxidase	14.3318	14.3176	14.3459	14.3007	14.2595	14.2877	14.1844	14.1382	14.2511	14.2553	14.1955	14.234	14.1278	14.2198	14.1745	14.2	13.9846	14.124	13.7325	13.9153	13.9928	13.7372	13.7881	13.8373	13.5543	13.772	13.4553
VIT_05s0020g03320	Copper amine oxidase	12.4117	12.3694	12.4527	12.4591	12.9709	12.6022	12.5418	12.6975	12.6991	12.1942	12.4931	12.2383	11.7671	11.5568	11.6658	11.558	12.2681	11.5557	10.8379	11.0904	11.0742	10.1116	10.1245	10.1372	10.0192	9.78085	9.50846
VIT_06s0004g04030	Copper chaperone	7.42801	7.35479	7.4977	8.9789	9.66649	9.47467	10.5255	10.2615	10.108	10.0575	10.3352	10.1583	10.8249	11.2503	11.0533	8.96026	10.0964	9.22779	11.5925	11.1357	10.9239	10.1924	10.3032	10.4062	11.7329	11.4376	11.4492
VIT_14s0060g02090	Copper chaperone (CCH)	10.106	9.96182	10.2371	8.95716	9.06749	8.5371	8.69397	8.6052	8.54786	7.90188	8.18343	7.78439	7.18963	7.96677	7.62991	6.56979	8.03155	7.18711	7.80466	7.0624	6.52747	6.92797	6.93088	6.93379	8.08435	8.58921	8.42025
VIT_13s0074g00770	Copper chaperone ATX1	12.745	12.8994	12.572	12.3067	12.8676	12.4186	12.7324	12.6223	12.5609	12.9897	13.2025	13.1148	13.0049	13.492	13.2689	12.9794	13.4038	13.3737	13.731	13.411	13.666	13.7201	13.5994	13.4676	13.4929	13.23	13.4301
VIT_02s0025g04830	Copper chaperone for superoxide dismutase	10.59	10.6483	10.5293	11.2001	11.1494	11.2758	11.2258	11.3234	11.12	11.1049	11.2022	11.1803	10.9689	11.3242	11.1574	10.8187	11.2889	11.0716	11.3021	11.2984	10.9673	11.6658	11.7438	11.8178	11.804	11.6652	11.7595
VIT_03s0110g00360	Copper transporter 2	10.0088	9.72295	10.2474	10.2064	6.45186	9.04463	6.10998	5.56663	5.41887	8.36285	5.78366	7.37678	4.91997	5.74596	5.39129	5.13909	5.03072	5.19337	5.0283	4.96402	5.41202	5.4122	5.17515	4.89135	5.11319	5.22818	5.75444
VIT_05s0077g01700	Copper-binding family protein	11.4305	11.4743	11.3854	9.63643	10.0555	9.44712	10.3166	9.8959	9.71543	9.0625	9.3923	9.03131	9.6881	9.86035	9.77679	8.02289	9.07975	8.28647	9.70165	8.8357	8.8348	9.01761	9.01431	9.011	9.78321	9.64747	9.8054
VIT_16s0098g00800	Copper-binding family protein	6.89427	6.62615	7.12029	6.67687	7.30314	7.01419	6.96768	6.51793	6.39556	7.78832	7.92422	7.79899	7.4872	7.65138	7.57162	7.47347	7.71047	7.29766	8.17747	7.47996	8.16385	9.16743	8.98354	8.77274	8.74777	8.50199	8.64931
VIT_12s0142g00420	Copper-transporting ATPase PAA1	13.6993	13.5859	13.8045	13.706	13.5534	13.8953	13.8751	13.6189	13.7104	13.5111	13.4502	13.6097	13.482	13.6055	13.5451	13.356	13.2727	13.5403	13.0613	13.2694	13.2743	12.9931	13.0251	13.0564	12.9117	12.9878	12.4982
VIT_04s0008g01960	Copper-transporting ATPase PAA2	13.2575	13.2241	13.2901	13.3711	13.2894	13.4232	13.2068	13.1236	13.3556	13.0602	13.0214	13.1044	12.9621	12.9755	12.9688	13.0125	12.9548	13.1256	12.7427	13.0001	12.8512	12.6544	12.6635	12.6726	12.5182	12.5221	12.2175
VIT_03s0017g02330	Coproporphyrinogen III oxidase, chloroplast precursor	12.1034	12.1049	12.1018	12.3503	12.4347	12.3797	11.9216	12.3386	12.186	11.8833	11.9443	11.9169	11.894	11.8393	11.8669	11.5534	11.707	11.668	11.4213	11.6463	11.341	11.6403	11.6732	11.7054	11.9256	11.8449	11.6968
VIT_17s0000g10180	Coproporphyrinogen oxidase	9.63218	9.44385	9.79874	10.5984	10.2536	10.3852	10.5066	10.4726	10.5728	10.1682	10.0973	10.1323	10.6101	10.3634	10.492	10.286	10.4066	10.3968	10.5406	10.483	10.1028	10.4763	10.692	10.8795	10.8548	10.8348	10.6204
VIT_15s0048g00890	Cornichon family	6.01499	5.99354	6.03613	5.71193	6.31929	5.47797	6.51154	6.29898	6.0311	6.24965	6.53837	6.30507	6.40125	7.2232	6.86999	5.88786	6.63241	6.30342	7.64315	6.88514	7.31269	7.64436	7.6122	7.57932	7.601	7.24168	7.55113
VIT_01s0026g02480	CP12-2	13.8597	13.8663	13.8531	13.9432	13.8743	14.119	14.1128	13.9001	13.992	13.941	13.8393	14.0224	13.6055	13.96	13.7936	13.8083	13.3984	13.9619	13.5097	13.6223	13.8528	13.0257	13.1018	13.1741	12.9403	13.2383	12.5991
VIT_11s0016g00250	CPL4 (C-Terminal Domain Phosphatase-like 4)	10.4332	10.4481	10.418	10.3986	10.3427	10.4585	10.327	10.256	10.3102	10.6936	10.681	10.7055	10.6791	10.8748	10.7802	10.7022	10.6967	10.7004	11.1587	10.9912	11.3266	10.9431	10.9163	10.889	11.042	11.192	10.9949
VIT_08s0040g01920	Crinkly4	9.88068	9.63119	10.0933	11.1162	11.535	10.8003	10.9874	10.8029	11.0485	11.3627	11.4844	11.2872	11.2683	11.3202	11.2945	11.5198	11.6057	11.4696	11.6242	11.3323	11.1248	11.1345	11.2415	11.341	11.8044	11.8421	11.6682
VIT_13s0158g00150	Crinkly4	9.45369	9.49788	9.4081	9.52115	9.61377	9.70837	8.83049	9.21793	8.66837	10.161	10.0683	10.3111	9.8811	9.98572	9.93436	10.7935	10.4928	11.087	10.1864	9.76628	9.36994	10.9895	10.9952	11.0008	10.3811	10.4956	10.4228
VIT_03s0063g00940	CRK (CDPK-related kinase)	10.2217	10.1232	10.314	10.6219	10.6906	10.7794	10.7686	10.8118	10.8714	11.0934	11.1809	11.1564	11.187	11.5204	11.3633	11.2053	11.4669	11.3271	11.4934	11.1537	11.1764	12.1317	12.1408	12.1498	11.7212	11.7233	11.4339
VIT_14s0030g01260	CRK1 protein	11.5076	11.5404	11.4741	11.459	11.8303	11.5238	11.3352	11.4802	11.4378	11.5875	11.7594	11.5989	11.7482	11.6779	11.7135	11.5806	11.8898	11.5659	12.131	11.9365	11.5837	12.2096	12.1886	12.1673	12.4102	12.2629	12.3672
VIT_00s1458g00010	CRK10 (cysteine-rich RLK10)	5.91154	6.02584	5.78741	4.84515	5.29214	5.29964	4.58479	5.05688	5.07638	5.85398	5.96909	5.92951	4.71284	4.97431	4.84949	4.65726	5.08788	4.75621	4.6477	5.1001	4.71757	5.65348	5.58883	5.52114	4.88211	4.86954	5.24862
VIT_02s0087g01010	CRK10 (cysteine-rich RLK10)	7.54844	7.12209	7.87711	7.10423	7.05161	8.28071	6.52014	6.84416	6.13797	8.19691	8.20246	8.33209	5.90743	6.19419	6.05792	8.55994	8.59564	8.31875	7.36008	6.83798	6.63364	7.96379	7.86919	7.76793	7.23904	7.7065	7.13697
VIT_02s0087g01020	CRK10 (cysteine-rich RLK10)	8.05435	8.11277	7.99347	8.15412	8.78909	8.02562	6.89913	7.762	6.80196	8.21682	8.48479	8.36665	7.88686	7.92701	7.90707	8.25507	8.61071	8.84558	8.54627	8.05661	8.49652	9.2209	9.16468	9.10618	9.45324	9.27609	9.29362
VIT_13s0019g01290	Crossover junction endonuclease MUS81	8.63546	8.54992	8.71621	8.71313	9.14691	8.55986	9.48374	9.41264	9.09437	9.04747	9.29906	9.04143	9.3382	9.44319	9.39165	8.97229	9.56659	9.06532	9.59239	9.13818	8.90291	10.2092	10.2087	10.2083	10.2859	9.8504	10.0126
VIT_06s0009g02170	CRR2 (chlororespiratory reduction 2)	11.0257	11.0755	10.9741	11.2402	10.9313	11.0157	10.7223	10.5617	10.8098	10.8509	10.7699	10.7788	10.8637	10.7653	10.8153	10.8656	10.9136	10.8566	10.5679	10.7978	10.3668	11.2393	11.2558	11.2721	11.4417	11.3238	11.3524
VIT_04s0008g05280	CRR2 (chlororespiratory reduction 2)	7.59741	7.30784	7.83846	7.93313	7.87315	7.6984	7.91788	7.82064	7.9195	7.53841	7.52681	7.47773	7.83828	8.21998	8.04172	7.37182	7.40623	7.42379	7.81849	7.95696	7.16094	8.50418	8.60354	8.6965	8.69584	8.52543	8.52596
VIT_00s0184g00180	CRR2 (chlororespiratory reduction 2)	7.86617	7.90491	7.82635	7.99116	8.2097	7.86171	8.24892	8.06917	8.41578	8.0885	8.12472	8.06278	8.66416	8.45828	8.56489	8.36449	8.30218	8.3758	8.60408	8.45571	8.80937	8.75346	8.65965	8.55931	9.01757	8.99754	9.02745
VIT_05s0049g00960	Cryptochrome 2	13.0885	13.1287	13.0472	13.3105	13.2552	13.0945	12.8554	12.9647	13.0055	13.2266	13.1892	13.1827	13.0459	12.9854	13.016	13.2536	13.1624	13.292	13.268	13.1256	13.2384	13.2141	13.2568	13.2983	13.5679	13.438	13.4312
VIT_04s0008g02670	Cryptochrome DASH	13.8185	13.77	13.8653	13.4324	13.1368	13.4794	13.0621	13.2317	13.5746	12.5184	12.28	12.5437	12.2502	12.2136	12.2321	12.2511	11.7088	12.2655	11.3404	12.3242	12.251	10.8341	11.0589	11.2534	10.4364	10.39	9.45702
VIT_19s0085g01200	CTP synthase	11.7113	11.6859	11.7363	11.6118	11.8813	11.5127	11.348	11.6385	11.3016	11.7345	11.8254	11.7057	11.0956	11.319	11.2116	11.7822	11.8788	11.7567	11.9468	11.5904	11.6112	12.5056	12.4663	12.4258	12.2889	12.0492	12.0586
VIT_09s0018g00660	CTV.12	11.0012	11.0431	10.9581	10.9825	11.2696	10.9748	11.3817	11.4247	11.2131	11.2691	11.4116	11.2603	11.2376	11.5406	11.3971	11.2563	11.5628	11.2268	11.7397	11.4167	11.2924	11.8379	11.8339	11.8299	11.9122	11.9142	12.0731
VIT_11s0118g00550	CTV.13 Jp18	6.32836	6.21517	6.43331	6.13265	6.05544	6.04182	6.2534	5.91516	5.43439	6.23458	6.10104	6.2269	6.15975	5.98223	6.07372	6.44425	6.00237	6.48801	6.76675	6.85724	7.19271	6.76751	7.25753	7.62265	8.31993	8.46885	7.85891
VIT_15s0107g00330	Cu2+-exporting ATPase HMA5 (heavy metal ATPase 5)	6.58224	6.78574	6.34524	5.37809	5.69145	5.48423	5.67403	5.44172	5.61891	5.61891	5.74547	5.63767	5.53346	5.50546	5.51952	5.45391	5.69392	5.43396	5.98242	5.70396	5.83552	6.03864	6.04937	6.06001	5.97927	5.75989	5.46426
VIT_06s0004g01890	Cu2+-exporting ATPase HMA5 (heavy metal ATPase 5)	11.3682	11.1939	11.5236	10.171	9.50444	10.0943	10.0772	9.91518	10.1898	9.76549	9.77553	9.8275	9.6712	10.0015	9.84579	9.27147	10.0619	9.69807	10.2293	9.97516	9.49432	10.6652	10.8126	10.9464	10.7976	10.8418	10.7793
VIT_02s0025g03640	Cu2+-exporting ATPase HMA5 (heavy metal ATPase 5)	9.57112	9.33998	9.77029	7.70055	7.51635	7.09683	7.58465	7.69103	7.4152	7.43128	7.36135	7.18963	7.6887	6.67856	7.27029	7.41398	7.34703	7.0789	7.63739	6.6669	7.45381	7.77754	7.81758	7.85654	7.19707	7.39435	7.62998
VIT_02s0025g03630	Cu2+-exporting ATPase HMA5 (heavy metal ATPase 5)	9.91547	9.78324	10.0366	8.7689	9.17227	9.17433	8.48372	8.85449	8.95868	9.6194	9.73001	9.63446	9.97218	10.2356	10.1099	9.6312	9.81858	9.41888	10.0287	9.87825	9.42008	10.4068	10.4912	10.5709	10.1787	9.9163	10.2663
VIT_08s0007g00080	CUE domain containing protein	11.9605	12.0091	11.9103	12.1103	12.1365	12.1111	12.382	12.345	12.031	12.1304	12.1648	12.1212	12.2194	12.326	12.2737	12.2576	12.3576	12.2229	12.6284	12.4084	12.5176	12.6306	12.5253	12.4118	12.7321	12.5626	12.6831
VIT_09s0002g07130	CUE domain containing protein	8.18038	8.16357	8.197	8.78816	8.89251	8.92108	9.60841	9.36625	8.94627	9.43253	9.5673	9.53296	9.80148	10.2246	10.0285	9.57185	9.96366	9.84181	10.9157	10.3196	10.6853	11.0258	11.0471	11.0682	11.4607	11.3746	11.3964
VIT_07s0104g01590	Cullin-1	11.87	11.818	11.9202	11.7182	11.6449	11.6673	11.7442	11.7633	11.7482	11.772	11.8026	11.7385	11.7991	11.5452	11.6777	11.8495	12.0216	11.7675	11.9705	11.6806	11.6472	12.4726	12.3824	12.2862	12.6369	12.443	12.643
VIT_11s0052g00470	Cupin	8.95199	8.80061	9.08899	9.4192	9.32392	8.98978	9.03419	8.86288	9.02846	9.30877	9.30736	9.20508	9.24474	8.99061	9.12326	9.39238	9.47836	9.39307	9.0097	9.19206	9.14691	10.1585	10.0631	9.96101	9.71138	9.39303	9.39651
VIT_11s0052g00480	Cupin	8.75911	8.6033	8.89973	8.99599	9.10964	8.9011	9.35071	9.41011	8.9954	9.39602	9.49782	9.35183	9.42602	9.65205	9.54346	9.39388	9.6933	9.28525	9.99597	9.66263	9.38669	10.3026	10.2233	10.1393	10.2173	10.0712	10.1257
VIT_17s0000g05790	Cupin, RmlC-type	11.4514	11.1976	11.6671	11.7739	11.5234	11.7407	11.8804	11.3459	11.6557	11.3823	11.2788	11.3805	11.6492	11.8703	11.764	11.3328	11.2281	11.3694	11.2472	11.3939	11.1701	9.72149	10.2648	10.6585	10.7642	10.9206	10.9138
VIT_10s0003g01390	Cupin, RmlC-type	10.4567	10.4303	10.4827	10.4724	10.7681	10.7521	10.9309	10.8275	10.7898	10.8468	11.0059	10.9592	10.9331	11.2036	11.0747	10.6599	11.0725	10.8998	11.7733	11.2514	11.3098	11.9032	11.8832	11.8628	11.9345	11.8646	11.8346
VIT_16s0050g01920	Curculin (mannose-binding) lectin	12.3698	12.3331	12.4057	12.4157	12.5147	12.0238	12.2068	12.0756	12.2356	12.3047	12.2832	12.0668	12.2757	11.7548	12.0386	12.722	12.5671	12.2816	11.7261	11.866	11.3144	11.4052	11.611	11.791	10.8185	11.1311	10.9334
VIT_19s0014g01150	Curculin (mannose-binding) lectin	4.96657	4.91899	5.01263	5.58952	6.2561	6.27709	6.64334	6.04638	5.61155	6.80136	6.79239	7.02808	6.28089	6.3525	6.31714	7.21902	6.88189	7.61106	6.56438	6.90968	6.31349	7.14666	7.21507	7.28039	5.708	6.20927	6.14144
VIT_19s0014g01110	Curculin (mannose-binding) lectin	6.77304	6.58873	6.93646	8.24007	9.82021	9.10695	8.90589	9.38477	8.86329	10.2871	10.214	10.2188	9.25007	9.33402	9.29265	10.9258	10.0993	10.5169	9.4718	10.0796	10.4137	9.66264	9.82667	9.97394	8.51009	9.81688	9.59092
VIT_19s0014g01370	Curculin (mannose-binding) lectin	6.77688	7.02071	6.4833	9.25498	9.74292	9.89981	9.60967	9.06342	9.27909	10.3816	10.5044	10.6284	9.56863	9.9081	9.74832	10.7888	10.9639	11.2409	9.77584	10.4196	9.58005	10.9328	11.0641	11.1844	9.65863	10.0251	9.4233
VIT_00s0286g00020	Curculin (mannose-binding) lectin	10.071	9.89642	10.2267	9.5134	8.64239	9.32079	8.99267	8.81421	8.96796	8.68317	8.35462	8.6169	7.65905	7.8391	7.75188	7.58623	7.55878	7.7121	6.55072	7.01227	7.51958	5.5846	5.6015	5.61821	6.52778	6.52884	6.47596
VIT_05s0102g00950	Curculin-like (mannose-binding) lectin family	8.00613	7.74661	8.22601	9.62697	9.27552	9.1184	8.96171	8.49851	9.6479	9.92374	9.83235	9.8399	9.99209	9.9794	9.98576	10.0575	9.96311	10.0784	9.89933	9.61616	9.28495	9.47608	9.612	9.7362	9.27446	9.12318	8.8118
VIT_05s0049g02100	Curly leaf PHCLF1	10.6311	10.3788	10.8459	9.99357	9.62874	9.8851	9.68616	10.1998	9.90678	9.47945	9.35516	9.43416	9.36856	9.40231	9.38553	9.22012	9.20083	9.18483	9.13815	9.48697	9.25322	9.00803	8.85033	8.67326	8.93294	8.57837	8.93889
VIT_09s0018g01360	Cuticle protein	11.2489	10.9132	11.521	12.4405	11.6116	12.7299	11.7722	12.0842	12.1939	11.4154	10.978	11.5927	11.1603	11.4688	11.3228	10.221	9.58051	10.4383	9.33951	10.1056	10.4766	6.31627	6.78784	7.14265	7.793	8.23475	6.77383
VIT_09s0018g01340	Cuticle protein	11.0101	10.8686	11.139	12.3881	11.553	12.5415	11.5249	11.8833	12.0477	11.2403	10.7479	11.3275	10.9698	11.3116	11.1508	9.94405	9.08414	9.94629	8.96839	9.84485	10.1459	5.2535	5.87962	6.3148	7.16317	7.60365	6.36731
VIT_14s0066g02190	CW14	11.4132	11.2164	11.5863	12.1592	11.7081	12.601	11.4737	11.3697	11.3492	12.6535	12.5062	12.735	12.4741	12.4469	12.4606	12.3972	12.0083	12.3588	11.5928	11.5839	11.8684	12.4665	12.3327	12.1852	12.166	12.0161	12.0657
VIT_11s0016g02130	CwfJ protein	12.0466	12.0392	12.054	12.2956	12.3229	12.2077	12.3351	12.385	12.5206	12.3818	12.4241	12.3531	12.7564	12.5881	12.6747	12.5124	12.6398	12.4818	12.7055	12.7699	12.6726	12.5839	12.63	12.6745	12.9721	12.8776	12.7515
VIT_03s0063g00780	CXE carboxylesterase	12.1508	11.9292	12.3429	12.0259	12.3992	12.2652	12.6992	12.5334	12.3045	11.9417	12.1489	12.0289	12.5016	12.776	12.6453	11.8963	12.2908	11.9803	12.9981	12.5753	12.3065	12.8392	12.9812	13.1104	13.391	13.4516	13.3175
VIT_13s0084g00130	CXE carboxylesterase	9.34058	9.26092	9.41608	10.2798	8.17776	10.7282	6.91529	7.1179	7.19369	8.89018	7.93573	9.22192	6.43268	7.26023	6.905	6.80355	7.19731	7.22115	6.91947	7.48687	6.66922	6.23933	6.21403	6.18827	6.08996	6.97087	6.76641
VIT_06s0009g00980	CXE carboxylesterase	12.4262	12.3932	12.4585	13.2899	13.3941	13.5175	13.2789	13.1911	13.3263	13.7094	13.7821	13.8128	13.8755	13.9235	13.8997	13.95	14.1233	14.1435	13.6577	13.5392	13.199	13.1074	13.2992	13.4686	13.4518	13.198	13.2103
VIT_03s0180g00070	Cyclase	15.263	15.0664	15.436	15.3998	15.2084	15.4201	15.1858	15.0366	15.1154	15.0698	15.0795	15.0972	14.7465	14.8714	14.8103	14.7512	15.0479	14.8534	14.5079	14.6381	14.0794	14.5647	14.5615	14.5583	14.4521	14.0362	14.0342
VIT_07s0005g02120	Cyclase/dehydrase	10.8787	10.6061	11.1079	10.4594	9.74159	10.6041	10.5184	10.1956	10.0161	10.1703	10.0303	10.2662	9.29598	9.87276	9.61301	9.47952	9.71333	9.785	9.39163	9.37389	9.78611	8.96859	8.91409	8.85745	9.46838	8.84682	8.82981
VIT_07s0031g02780	Cyclase/dehydrase	11.4388	11.2194	11.6292	11.314	10.8061	11.4377	11.1541	10.9763	11.0831	10.6542	10.5183	10.7516	10.2336	10.4974	10.3715	10.0566	10.2772	10.3299	10.1578	10.6342	10.4588	9.20899	9.37504	9.52394	8.98077	8.61162	8.09745
VIT_09s0018g00410	Cyclic nucleotide gated channel 5	7.58663	7.35396	7.78693	8.56853	7.98285	8.34291	8.20787	8.09525	8.11254	7.8465	7.58864	7.76786	6.9747	7.00671	6.99079	7.64271	7.45809	7.68627	6.54637	7.09421	6.32116	6.67726	6.73285	6.78637	6.6228	6.25452	6.36481
VIT_06s0004g02670	Cyclic nucleotide-gated ion channel 15	9.70845	9.4153	9.95198	9.52912	9.25807	9.2018	9.23402	8.87608	9.06764	9.08769	9.18307	8.95645	8.47491	8.52626	8.50082	8.5075	9.32021	8.34279	9.46894	8.79763	8.00196	10.356	10.5042	10.6387	10.8236	10.5423	10.8852
VIT_08s0040g01770	Cyclic nucleotide-gated ion channel 15	8.55069	8.27418	8.78264	10.0293	10.4663	10.133	9.87109	9.68742	10.1821	10.4045	10.49	10.4936	10.5629	10.6482	10.6062	10.9378	10.9091	11.1222	10.7931	10.9009	10.3686	10.194	10.3467	10.4847	10.3552	10.2499	10.106
VIT_04s0069g00790	Cyclic nucleotide-regulated ion channel (CNGC14)	13.3198	13.2819	13.3567	13.8563	13.9205	13.7753	13.4969	13.7772	13.7475	13.9008	13.8905	13.869	13.7943	13.6904	13.7433	13.9723	13.869	13.9245	13.7742	13.8325	13.6566	13.902	13.9421	13.9812	13.8284	13.7576	13.7386
VIT_15s0046g00980	Cyclic nucleotide-regulated ion channel 1	8.97137	8.84038	9.09145	9.19136	8.78944	9.18766	9.04398	9.12919	8.99214	9.13428	9.09045	9.1631	9.12218	9.29012	9.2086	9.40395	9.55522	9.50043	10.0618	10.0063	9.36928	10.0053	10.036	10.0661	10.1256	9.74629	10.0534
VIT_09s0002g05240	Cyclin A2;3	7.03568	7.29868	6.71381	7.62729	8.46609	7.44903	8.13981	8.09961	7.66972	7.97727	8.32761	8.01267	8.50993	9.20333	8.89789	8.01739	8.57083	8.26271	8.9098	8.78914	8.53153	9.31694	9.48088	9.62808	9.58726	9.43748	9.48873
VIT_18s0001g09580	Cyclin A3;1	8.6014	8.4568	8.73282	9.29477	9.32478	9.27052	9.33956	8.76904	9.15501	8.94987	9.02631	9.01004	8.34543	8.42313	8.3848	8.93297	9.18781	9.18852	8.4517	8.39813	7.88834	8.83794	8.79899	8.75895	8.48518	8.18077	8.19462
VIT_18s0001g07220	Cyclin delta-2	11.3151	11.1603	11.4549	11.9132	11.7448	12.215	12.2906	12.2225	12.2222	12.021	11.9815	12.1275	11.9098	11.9573	11.9338	12.1498	12.1422	12.2645	11.8248	11.7701	11.6013	11.6618	11.5185	11.3594	11.7616	11.4096	11.3918
VIT_03s0091g01060	Cyclin delta-2	7.98134	7.86405	8.08982	9.16491	9.16197	9.69977	9.01498	8.92395	8.83996	8.4803	8.69066	8.73809	7.64424	7.73362	7.68963	7.47356	8.65517	7.64099	7.63739	7.03179	6.14606	7.54325	7.37153	7.17657	7.37889	7.32574	6.86227
VIT_00s0665g00010	Cyclin dependent kinase group C 2	7.63555	7.62665	7.6444	7.764	7.62504	7.58277	7.82348	7.93439	7.97934	8.01895	8.17401	8.03234	8.32307	8.68229	8.51383	7.9656	8.59862	8.15631	9.02494	8.65144	8.74456	9.17051	9.07686	8.97671	9.45461	9.14813	9.15593
VIT_07s0005g06340	Cyclin dependent kinase inhibitor KIP-related protein 3	12.1996	12.069	12.3193	11.7187	11.6197	11.7702	11.7332	11.5699	11.7412	11.595	11.5864	11.6618	11.722	11.9001	11.8138	11.5984	11.6669	11.7999	11.9468	11.9302	11.4056	12.2862	12.2301	12.1717	12.5115	12.4511	12.5003
VIT_18s0001g09160	Cyclin, N-terminal	9.8314	9.64357	9.99757	9.68531	9.00163	9.3488	8.95931	8.51308	8.68144	9.31106	9.09183	9.20588	7.79544	8.11633	7.96479	8.69871	8.52376	8.67291	7.73428	7.70308	7.59584	7.3411	7.75362	8.07404	8.30516	8.06731	7.71952
VIT_08s0056g00210	Cyclin-dependent kinase B1;2	7.28196	7.45945	7.07952	7.81526	8.11797	7.44947	7.43643	8.13806	7.42894	7.39598	7.77882	7.3573	7.73598	8.12905	7.94586	7.05705	8.15645	7.3731	8.23741	7.63172	7.2603	9.12584	9.40226	9.63414	9.63529	9.50606	9.20142
VIT_18s0122g00550	Cyclin-dependent kinase B2;1	7.08934	6.61808	7.44398	7.27477	6.85569	7.21595	7.9215	7.49982	7.19374	7.08121	7.29398	7.13533	8.33172	8.5387	8.43892	6.65258	7.81839	6.9943	9.11427	8.34882	8.47804	9.04551	9.06249	9.07928	10.1981	10.2109	10.0524
VIT_14s0108g01270	Cyclin-dependent kinase CDC2C	6.87501	6.68282	7.04458	7.00868	6.86422	6.8246	7.31187	7.29688	6.97151	6.41292	6.44132	6.43881	7.26711	7.68926	7.49357	5.81432	6.23489	6.28298	6.93856	6.81334	6.38755	6.64295	6.59856	6.55276	7.43798	7.23743	7.03085
VIT_14s0006g02280	Cyclin-dependent kinase D1;2	9.53054	9.53929	9.52172	9.66972	10.0747	9.34212	9.98844	9.77854	9.73357	9.85932	10.1629	9.88405	10.1723	10.3274	10.2519	9.94758	10.6383	10.2493	10.6305	10.4502	10.2427	11.1798	11.0781	10.9687	11.2904	11.0582	10.9875
VIT_07s0031g00800	Cyclin-dependent kinase inhibitor KIP-related protein 7	12.5763	12.4794	12.667	12.7453	12.5022	12.6359	12.0725	11.9593	12.0349	12.4134	12.2962	12.3855	11.7171	11.8735	11.7974	12.4551	12.2813	12.4766	12.0639	12.0553	11.7399	11.489	11.7044	11.8917	12.1275	11.8831	11.7443
VIT_07s0005g03090	Cyclin-dependent protein kinase CDT1A	6.90283	6.89559	6.91004	8.27808	8.0726	8.15907	7.83731	8.05061	8.38614	7.78648	7.75408	7.76824	7.05939	7.2276	7.14594	7.24098	7.43349	7.36413	7.42404	7.47739	7.62963	6.83162	7.08078	7.29318	7.48279	7.23716	7.28584
VIT_18s0001g12980	Cyclin-dependent protein kinase CYCT1;4	9.5474	9.35925	9.71382	9.12912	9.01922	9.05671	9.2504	9.02577	8.98089	9.12018	9.18435	9.13277	8.52378	8.62511	8.57534	8.5611	9.02237	8.73001	8.52811	8.31484	8.04959	8.63611	8.46501	8.27085	8.30104	7.80086	8.01861
VIT_01s0026g02580	Cycling DOF factor 2	12.6161	12.5233	12.7033	12.8587	12.8385	12.3966	12.9048	12.7362	13.2154	12.4606	12.5516	12.34	12.5022	12.4648	12.4837	12.301	12.6919	12.3644	12.1377	12.2873	11.9452	11.1438	11.4858	11.762	11.0378	11.3891	10.7973
VIT_00s0360g00050	Cyclin-related	11.0521	11.1016	11.0009	10.9229	11.3128	11.0855	11.2281	11.0817	10.884	11.4375	11.5413	11.5128	11.2018	11.3603	11.2832	11.5975	11.6988	11.7573	11.7699	11.5649	11.8865	11.8422	11.7261	11.5998	11.5816	11.4094	11.6337
VIT_08s0007g08350	Cyclin-related	7.0591	6.98126	7.13297	7.36196	7.70339	7.36989	7.67556	7.5168	7.79435	7.28928	7.52844	7.30495	7.78521	7.53841	7.66708	7.3752	7.87594	7.42578	8.32846	8.07018	7.85026	8.4702	8.4538	8.43721	9.01892	8.45731	8.47973
VIT_09s0054g01200	Cycloartenol synthase	13.0456	12.9404	13.1435	13.0054	12.8927	13.1248	12.9708	13.0155	12.9979	12.9982	12.8954	12.9969	12.9384	12.5629	12.7628	13.1045	12.8086	12.9779	11.9867	12.7541	12.8582	12.1048	12.0864	12.0677	11.7105	11.7529	11.5796
VIT_09s0018g00630	Cycloartenol synthase	12.0829	12.1001	12.0654	12.3344	12.4987	12.1741	12.3002	12.3536	12.3922	12.4243	12.362	12.3613	12.1644	12.1027	12.1339	12.523	12.0815	12.4226	11.7303	12.2715	12.2854	11.343	11.3872	11.4301	11.0244	11.3605	11.2868
VIT_09s0054g01090	Cycloartenol synthase	9.48448	9.27069	9.67064	9.61398	8.84568	9.63454	9.30683	8.95899	9.50765	9.30311	9.01572	9.34315	8.5188	9.13302	8.85835	9.09419	8.69243	9.24413	8.16484	8.57905	8.71149	8.41727	8.14416	7.807	7.40929	6.90421	6.78954
VIT_04s0008g03000	Cycloartenol synthase	6.89785	6.82491	6.96727	6.51769	6.89	6.61426	5.41747	6.55304	6.70158	7.30711	7.32637	7.23837	8.46205	7.64704	8.11135	8.34419	8.25981	8.17571	7.30144	8.26328	7.41431	9.36409	9.36268	9.36126	8.83927	8.36091	8.05354
VIT_04s0008g02990	Cycloartenol synthase	6.27419	6.54574	5.93938	6.03548	6.44469	5.96813	5.92001	6.5534	6.12009	6.74451	6.74606	6.60053	7.27259	7.38404	7.32939	7.69133	7.53638	7.40042	7.38331	7.82758	6.74232	8.72866	8.77353	8.81705	8.23731	8.09191	7.94132
VIT_09s0054g01220	Cycloartenol synthase	12.2815	12.2774	12.2856	12.9325	12.2946	12.7776	12.2175	12.6345	13.1827	12.1197	11.6745	12.0507	12.9251	12.8615	12.8936	12.0056	11.0894	11.993	10.692	12.1152	11.6341	7.55562	7.91771	8.20691	9.13756	9.79342	8.27361
VIT_05s0049g01610	Cyclopropane fatty acid synthase	9.62143	9.48522	9.74588	8.85235	8.44659	8.76896	8.55798	8.08167	9.56407	7.62482	7.31102	7.61094	7.59869	6.06437	7.02656	7.15934	6.67135	7.33403	6.17045	7.63645	6.94398	6.65361	6.67203	6.69021	6.15684	6.25313	4.77417
VIT_05s0049g01650	Cyclopropane fatty acid synthase	11.1116	11.117	11.1061	10.5806	9.74343	10.3561	10.5343	10.703	10.9247	9.35839	8.9481	9.24527	8.41336	8.85725	8.65231	7.94397	8.07969	8.07118	7.51219	8.62977	8.52988	7.48733	7.66742	7.82751	7.21267	6.90442	6.82629
VIT_04s0008g01450	Cyclopropane-fatty-acyl-phospholipid synthase	5.43151	5.37164	5.489	5.53359	5.65628	5.09343	5.52777	5.72088	5.73084	5.59919	5.7435	5.60306	6.24064	6.37674	6.3103	5.10864	5.66649	5.56083	6.33832	5.92149	5.5332	6.50631	6.67397	6.82416	7.43997	6.9312	6.8965
VIT_18s0076g00340	CYP707A3	6.6721	6.63975	6.70373	7.79902	7.9466	8.19076	8.18355	7.79188	8.02706	8.20997	8.4714	8.33904	8.26519	8.18565	8.22597	8.3345	9.06101	8.50847	8.09895	8.28902	7.71817	9.20039	9.00408	8.77679	9.03639	8.48912	8.45271
VIT_13s0064g01320	CYP712A1	9.87798	9.63819	10.0835	10.1567	9.59626	10.0925	9.63525	9.36628	9.88809	9.09714	8.83946	9.10819	8.47026	8.87895	8.68903	8.2748	8.31688	8.55568	8.49877	8.53478	8.35544	7.67203	8.21468	8.60809	8.2334	8.53384	7.81954
VIT_08s0032g00240	CYP71A22	7.08552	7.14279	7.02589	7.53364	8.40013	8.17636	6.47152	8.05581	7.41211	10.1589	10.2569	10.3201	9.05764	9.43501	9.25863	10.1013	10.3076	10.584	10.2854	9.97959	9.99298	11.7991	11.7827	11.7661	11.1618	11.2685	11.1057
VIT_17s0000g09570	CYP71A26	7.52152	7.60633	7.43142	7.41725	6.90901	7.29009	7.81032	7.07655	7.77877	7.5229	7.39503	7.44199	7.5375	7.36687	7.4547	7.50304	7.40732	7.28262	7.86745	7.68369	7.7188	9.29897	9.06185	8.77793	8.47452	8.62249	8.41623
VIT_01s0137g00510	CYP71B10	6.51847	5.9777	6.91089	7.81413	7.82326	8.01721	8.09792	7.56005	7.45699	8.09433	8.11287	8.20973	8.27814	8.4565	8.37007	8.19474	8.256	8.45126	8.1501	7.99497	8.38304	7.91932	8.12195	8.2996	8.285	8.34898	8.29163
VIT_01s0137g00560	CYP71B34	9.14905	9.28109	9.0037	10.063	10.9728	10.0594	9.85174	10.2967	9.33129	11.5484	11.9025	11.6018	10.8554	10.8195	10.8375	11.4374	12.3348	11.6563	12.8144	11.8489	11.4676	13.0239	12.9958	12.9671	13.2552	13.127	13.2489
VIT_01s0137g00550	CYP71B34	6.9532	7.0619	6.83565	7.27091	8.56334	7.39199	7.65459	7.87569	7.47649	9.63242	9.96509	9.61646	8.72466	8.55032	8.64012	9.71975	10.4946	9.63439	10.9051	9.76863	9.94132	11.3809	11.24	11.0839	11.5469	11.5328	11.7812
VIT_01s0137g00520	CYP71B35	7.16046	7.60763	6.50902	7.61068	8.94368	7.82511	7.5848	8.67672	7.51569	9.94535	10.3749	9.98275	9.47263	9.10899	9.30223	9.97446	11.0202	10.0745	11.4412	9.99972	10.1611	12.0859	11.9803	11.8664	12.1464	11.9092	12.0834
VIT_19s0015g00110	CYP71D10	8.08138	7.8848	8.25436	8.24237	7.7796	7.966	8.61767	8.34277	8.19889	8.41084	8.31722	8.50849	8.75918	9.13382	8.95863	8.33152	8.32056	8.87735	9.21197	9.75304	9.54153	8.8026	9.12808	9.39348	10.2048	10.1441	9.7685
VIT_10s0092g00500	CYP71D10	8.20228	8.13734	8.26443	8.81117	9.32311	9.54134	9.07278	8.66032	8.9749	9.43789	9.49676	9.63707	6.95698	7.64591	7.34218	8.50949	8.17305	8.9045	6.64357	7.59778	8.1935	5.64711	6.68038	7.27626	6.14768	5.55126	5.40622
VIT_17s0000g09610	CYP71D10	11.6363	11.628	11.6445	12.066	11.7145	11.714	11.7539	11.507	11.8388	11.3161	11.2056	11.2133	10.8672	11.0342	10.9531	11.0549	11.1691	11.2012	10.1677	10.7818	10.4633	10.6677	10.7758	10.8764	10.3159	10.304	10.0861
VIT_10s0092g00370	CYP71D7	8.15812	8.04919	8.25939	9.24474	9.08372	9.73591	8.56577	8.50909	8.81152	9.00462	8.95349	9.19918	7.30593	7.45892	7.38445	8.18321	8.1456	8.41461	6.69088	7.39158	7.60741	6.82709	6.9181	7.0037	6.24555	6.84247	5.90876
VIT_06s0004g06480	CYP71E	5.23224	5.56425	4.80024	5.00222	5.68046	4.63012	5.14401	5.96296	4.53008	5.62124	5.91705	5.59118	5.74894	5.6874	5.7185	4.64025	5.65848	4.81574	5.79989	5.78743	5.54735	7.14621	7.6594	8.03717	6.72407	7.18409	7.19986
VIT_18s0001g12200	CYP721A1	8.94919	8.80291	9.08199	8.2608	7.76114	7.91215	7.82072	7.83735	8.75177	7.39055	7.01921	7.28496	7.80936	7.89271	7.85164	7.45667	6.8219	7.60099	6.91668	7.35968	7.29723	6.71022	6.72567	6.74096	6.66197	7.17649	6.61345
VIT_18s0001g12210	CYP721A1	9.7097	9.57974	9.82892	8.52012	7.61998	8.05347	8.27279	7.31469	8.13291	7.62414	7.26094	7.44827	7.30276	7.39246	7.34831	7.16374	7.11014	7.26934	6.91102	6.82634	7.32213	5.87588	6.06253	6.22776	6.95429	6.69471	6.35873
VIT_18s0001g12180	CYP721A1	11.2976	11.2945	11.3008	10.1579	9.9351	10.1428	10.9961	10.3892	10.0761	9.45372	9.37697	9.51298	8.82167	9.37219	9.12303	8.30419	8.38485	8.79972	8.64631	8.39375	8.4238	6.62839	6.81043	6.97205	7.55147	7.33887	7.53462
VIT_18s0001g12190	CYP721A1	11	10.7954	11.1792	10.2679	9.99636	9.99349	10.1603	9.53659	9.94545	9.1757	9.05309	9.04857	8.827	8.57278	8.70548	8.437	8.52998	8.51185	8.04062	8.28771	7.99506	7.5961	7.67954	7.75841	7.6071	7.46373	7.31464
VIT_19s0015g02910	CYP72A1	10.6115	10.8084	10.3834	10.5021	10.3672	10.571	9.99148	10.5791	10.2411	10.4396	10.2407	10.4143	9.52624	9.7965	9.66769	10.4073	9.59221	10.2173	9.49342	10.212	10.7019	8.74552	8.73442	8.72324	8.7179	8.47179	8.32492
VIT_19s0015g02500	CYP72A1	13.7934	13.866	13.7169	13.7545	13.8545	13.7017	13.681	13.7191	13.7792	13.4382	13.4008	13.4203	13.3784	13.3397	13.3592	13.4368	13.1289	13.4298	12.9135	13.5224	13.5226	12.6748	12.703	12.7306	12.489	12.3188	12.3687
VIT_15s0021g01040	CYP72A1	8.86567	8.82252	8.90757	9.67574	9.40029	9.79316	9.7848	9.33563	9.61624	9.18455	9.13098	9.33107	8.57976	9.134	8.88333	8.52904	8.73714	9.10028	8.11436	7.87975	8.10912	7.00366	7.55682	7.95569	7.42305	7.31462	7.27772
VIT_00s0389g00040	CYP72A1	9.27584	9.14292	9.39755	7.16514	7.39335	7.02257	8.51135	8.41205	7.35795	6.9227	6.91753	6.85097	6.08317	6.35518	6.22558	6.69196	6.26789	6.54468	6.13664	6.65202	7.21448	6.48188	6.38769	6.28693	5.80365	5.67457	5.85615
VIT_15s0021g01060	CYP72A1	13.3046	13.2314	13.3742	13.5821	13.4025	13.4944	13.4713	13.3299	13.466	13.3464	13.2801	13.3441	13.1564	13.1597	13.1581	13.2253	13.158	13.3213	12.5339	12.9033	12.8934	12.169	12.3024	12.4244	12.0452	11.9816	11.8017
VIT_13s0067g00110	CYP72A1	13.443	13.4677	13.418	13.0772	12.3934	13.1009	12.8175	12.5926	12.9406	12.2318	11.9129	12.2679	12.2408	12.3502	12.2965	11.3497	11.0058	11.5284	10.2707	11.5484	11.2352	7.20455	8.10289	8.65231	9.39126	9.05105	9.09756
VIT_18s0001g12170	CYP72A1	11.2623	11.2662	11.2585	9.9802	10.1844	10.0826	10.5143	10.4545	9.88962	9.39047	9.48301	9.47035	9.17885	9.49227	9.34405	8.66323	8.74696	8.91871	8.76448	8.89426	8.82929	7.43153	7.62412	7.794	8.36064	7.84487	7.90959
VIT_13s0084g00070	CYP72A53v1	13.1839	13.1151	13.2496	13.0623	13.1374	12.9884	13.0403	13.174	13.1674	12.7934	12.8046	12.8023	12.6496	12.5512	12.6013	12.7767	12.7276	12.8958	12.7957	12.8766	12.7345	12.9115	12.9747	13.0353	12.8744	12.8557	12.7767
VIT_00s0389g00030	CYP72A54	10.8981	10.767	11.0182	10.4704	10.4282	10.7439	10.9051	10.977	10.8182	10.1274	10.0947	10.251	9.73673	9.85596	9.79758	9.65527	9.54477	9.8304	9.28962	9.91229	10.1398	8.81645	9.0516	9.25375	9.06553	9.20102	8.40753
VIT_19s0015g02780	CYP72A59	10.5061	10.8884	9.9845	10.1793	10.4535	10.3773	10.4743	10.854	10.6944	10.7286	10.616	10.6731	10.4828	10.0989	10.3036	10.8554	10.1037	10.4778	10.3088	10.8457	11.0896	8.44117	8.79343	9.07634	8.78115	9.40371	9.60604
VIT_19s0015g02940	CYP72A59	13.246	13.5579	12.8477	12.8543	13.1659	12.9009	13.1019	13.347	13.173	13.0201	12.9464	12.969	12.9085	12.8194	12.8647	13.2539	12.6279	13.0308	12.7758	13.0482	13.4861	11.9906	11.916	11.8374	11.7556	11.8314	11.8854
VIT_09s0002g05980	CYP734A7 castasterone 26-hydroxylase	8.92883	8.66404	9.15248	8.40469	7.94436	8.33793	8.195	7.55161	7.67971	7.72932	7.5202	7.76569	6.44989	5.8142	6.16678	7.53453	7.35271	7.79704	6.09239	5.94623	5.67696	8.21651	8.63133	8.95313	8.47064	8.03226	8.25627
VIT_02s0025g04850	CYP76B1	13.4252	13.4289	13.4214	13.2388	13.331	13.2444	13.347	13.3189	13.444	13.2804	13.2532	13.2856	13.2257	13.2342	13.2299	13.4374	13.2452	13.451	13.3451	13.5688	13.5359	13.2742	13.2077	13.1379	12.7767	13.0184	12.8155
VIT_17s0000g03270	CYP77A5P	13.3725	13.2989	13.4426	13.3863	13.191	13.3824	13.3222	13.1559	13.1138	12.9477	12.9533	12.9844	12.8766	13.0239	12.9521	12.6933	12.9843	12.8663	12.7137	12.8232	12.5953	12.5871	12.6565	12.7227	12.9084	12.6682	12.5141
VIT_17s0000g05110	CYP78A4	13.9051	13.8244	13.9815	13.9462	14.0178	14.3207	14.4824	14.2148	14.1493	14.4555	14.4566	14.5221	14.2746	14.3656	14.3208	14.6771	14.6364	14.6534	14.7325	14.8055	14.8562	14.5938	14.6279	14.6612	14.7651	14.8738	14.7973
VIT_18s0001g09510	CYP81B2v1	13.2618	13.151	13.3647	13.0312	13.0864	13.0085	13.3226	13.4285	13.1135	12.7071	12.7422	12.7138	12.6803	12.5716	12.627	12.6585	12.7308	12.7146	13.2692	12.7755	12.7769	12.1952	12.3991	12.5776	12.7115	12.7209	12.7253
VIT_00s0790g00020	CYP81D2	10.1614	10.1268	10.1952	11.0104	11.7233	11.3933	10.8485	10.9636	11.3969	11.9045	11.8719	11.9412	12.4749	11.9686	12.2438	12.4563	11.9508	12.3955	12.2782	12.2331	12.2031	12.2939	12.4403	12.5733	12.2236	12.4652	12.3069
VIT_18s0001g09660	CYP81D2	5.55307	5.44284	5.65546	5.98663	5.7905	5.64338	5.84877	5.83778	5.80139	5.8147	5.78728	5.60143	5.94918	5.87951	5.91476	5.77817	5.87531	5.22367	6.91889	6.10279	5.45871	8.01324	8.04087	8.06798	9.18484	9.20666	8.74488
VIT_07s0129g00730	CYP81E1 Isoflavone 2'-hydroxylase	13.2687	13.3031	13.2335	13.1616	13.3941	13.1335	13.2303	13.0712	13.2456	13.0541	13.1544	13.0499	13.1527	12.9153	13.0389	13.0093	13.1504	13.023	12.6522	12.8425	13.2984	11.5756	11.4977	11.4154	11.8863	11.7944	11.7785
VIT_00s0705g00010	CYP81E1 Isoflavone 2'-hydroxylase	10.565	10.5973	10.5319	11.7209	12.0742	11.7918	11.4159	11.3843	11.73	12.3774	12.2969	12.3975	12.8976	13.0642	12.9833	12.9743	12.5402	12.9973	13.005	12.8778	12.683	13.0472	13.1902	13.3204	12.8504	13.1591	12.8209
VIT_03s0063g01520	CyP82A3	9.15071	9.22805	9.06898	9.21431	10.0132	9.25485	9.54298	9.93016	9.56532	9.39429	9.61997	9.39129	9.22568	10.1572	9.76535	8.40715	8.47522	8.3081	7.64588	8.03773	7.64642	7.2593	7.53054	7.75877	7.14161	7.23584	7.31669
VIT_18s0001g11470	CyP82A3	11.9444	11.9456	11.9433	11.3931	12.0336	11.4506	11.8307	11.7693	12.0729	11.3462	11.5478	11.3352	11.3037	11.0503	11.1825	10.5822	10.6361	10.3927	10.7063	10.6133	10.91	6.44496	7.39561	7.96374	8.26101	8.34584	8.88364
VIT_18s0001g11580	CYP82A3	6.02187	6.11298	5.92463	9.10933	8.89298	9.6778	8.48525	8.01903	8.99016	10.8074	10.727	11.0128	10.1815	10.4912	10.3447	11.8848	11.7608	12.171	11.5654	11.5705	11.6796	11.6032	12.048	12.3875	11.7709	12.0195	11.4375
VIT_03s0063g01630	CYP82C1p	8.53133	8.9234	7.99123	7.93673	9.2758	8.80776	8.71514	9.68701	8.89618	8.73374	8.99914	8.92567	8.64478	8.54387	8.59521	7.88395	7.68153	8.1054	7.15136	7.51943	7.5262	5.46545	6.02688	6.43	5.37414	6.08416	6.38839
VIT_03s0063g01560	CYP82C1p	8.73583	8.81971	8.64676	9.51906	9.94896	9.69542	9.35863	9.71762	9.62509	9.34558	9.42051	9.41114	9.20116	9.19029	9.19574	8.5473	8.01197	8.64274	6.68823	8.07183	7.39718	5.09598	6.1577	6.76266	4.9274	6.69513	6.15261
VIT_04s0044g01610	CYP82C1p	7.98498	7.92271	8.04467	8.54859	8.39812	8.92748	8.91839	8.56558	9.22013	9.38579	9.27197	9.43627	9.76395	10.0608	9.91999	9.6621	9.33151	9.63118	10.038	9.85571	9.83875	8.42118	8.53121	8.63345	9.23921	9.37337	9.10008
VIT_18s0001g11490	CYP82C1p	12.1719	12.313	12.0156	12.3316	12.3253	12.3126	12.4604	12.3506	12.6413	11.9803	12.011	11.9569	11.8888	11.6688	11.783	11.2421	11.4475	11.1231	11.3046	11.2599	10.8962	8.09939	8.60094	8.97238	9.22692	8.85077	9.61006
VIT_03s0063g01580	CYP82C2	8.70744	8.55333	8.84666	9.43361	9.61377	9.88082	9.33967	9.16729	9.39567	8.94041	8.99776	9.15473	8.83708	8.76408	8.80104	8.08551	8.01867	8.3883	6.80772	7.79112	7.37472	7.35141	7.32948	7.30721	6.46051	7.0984	6.97844
VIT_03s0063g01530	CYP82C4	6.73541	6.80822	6.65873	6.56327	6.90499	7.26345	6.21868	6.84601	6.29979	6.18323	6.37538	6.52773	5.83797	6.1351	5.99417	4.88928	5.51641	5.61339	5.15389	5.35082	5.49825	5.43192	5.60235	5.75476	5.65204	6.12499	5.59047
VIT_03s0063g01590	CYP82C4	12.1442	12.1115	12.1762	12.3537	12.2024	12.5382	12.2947	12.3092	12.3652	12.0196	11.963	12.0836	11.7759	11.8263	11.8013	11.0202	10.9354	11.047	9.72822	10.6867	10.4612	9.13992	9.48143	9.75738	8.98414	9.31479	8.75231
VIT_06s0004g06210	CYP86A1	10.9323	10.8536	11.007	10.6583	10.1104	10.2685	10.035	9.70928	9.81016	9.43295	9.1006	9.26873	8.53673	8.74053	8.64223	7.37458	6.75138	7.97248	7.59932	7.06271	5.756	6.99036	7.00365	7.01682	6.23234	6.509	5.82667
VIT_07s0031g01660	CYP86A2	10.5373	10.3743	10.6837	10.5551	10.3632	10.1706	10.6769	10.4491	10.5118	10.2883	10.3665	10.2308	10.1767	10.2606	10.2193	9.87352	10.4553	10.096	10.1177	10.0276	9.85387	9.40103	9.3301	9.25549	9.53778	8.85501	9.19281
VIT_02s0025g03320	CYP86A2	8.34144	8.16849	8.49587	10.7667	10.6455	10.5928	9.30042	9.80261	9.84911	10.2826	10.4946	10.2399	9.99344	10.2172	10.1097	10.015	10.9395	10.0868	11.8067	11.1126	9.67573	12.5051	12.593	12.6758	11.8039	12.1104	11.91
VIT_18s0122g01470	CYP87A2	4.7636	4.35152	5.08375	4.3771	4.40997	4.49332	5.24383	4.57317	4.76865	5.02545	5.11293	5.15594	4.74306	5.5371	5.19403	4.45614	4.88824	5.02412	5.63206	5.35594	5.09262	6.79905	6.76091	6.72174	5.4143	5.25097	5.03475
VIT_16s0039g00910	CYP89A28	10.6534	10.6506	10.6562	10.843	10.8379	10.7587	10.5717	10.5914	10.6852	10.2138	10.3577	10.26	9.69083	9.74178	9.71653	10.1491	10.6799	10.4455	10.2816	10.1007	9.81513	10.466	10.3963	10.323	10.1797	10.0995	9.82802
VIT_16s0039g00920	CYP89A28	10.9457	11.0529	10.83	10.7838	10.8542	10.7278	10.5711	10.7825	10.8243	9.91072	9.99075	9.95564	9.28359	9.4864	9.38855	9.36075	9.62352	9.72501	9.69023	9.98271	9.3362	9.58963	9.95396	10.2446	9.73258	9.95611	9.50118
VIT_04s0023g02650	CYP90D1 ROT3 (ROTUNDIFOLIA 3) steroid hydroxylase	11.6737	11.5801	11.7616	10.7841	10.201	11.1425	10.8158	10.7871	11.1273	9.74276	9.56268	9.97709	9.54811	9.60906	9.57891	8.47953	9.0798	8.85818	8.29825	8.48639	7.39414	8.14325	8.33737	8.50844	7.64714	7.44269	7.56424
VIT_08s0007g07730	CYP93A1 2-hydroxyisoflavanone synthase	6.11804	6.08376	6.15153	6.721	7.06978	7.24036	6.43055	6.32889	6.80778	6.93648	7.239	7.109	6.58819	6.75469	6.67384	6.86091	7.65601	7.05269	8.28977	7.00217	6.82725	8.85677	9.07118	9.2578	8.97114	8.50685	8.96115
VIT_08s0040g00820	CYP94A1	9.22621	8.91691	9.48077	9.09075	8.1456	8.71199	8.5157	7.87914	8.06455	7.87852	7.647	7.69946	6.9044	7.11195	7.01191	6.67449	7.81149	6.88477	6.587	6.6987	5.9969	6.72496	6.66879	6.61034	6.8232	6.67672	6.51666
VIT_17s0000g01490	CYP94B3	6.05479	5.97715	6.12846	5.83635	5.63197	5.49756	5.86268	5.56674	6.35696	6.25847	6.37239	6.38283	5.86505	5.87244	5.86875	6.55266	6.98394	7.05963	6.53897	7.06247	6.86927	6.57329	6.66428	6.74987	6.34833	6.14759	6.24356
VIT_14s0068g02120	CYP94B3	10.3921	10.2556	10.5168	10.9245	10.8321	10.6239	9.72955	9.90019	10.2198	10.3017	10.3029	10.2734	8.76812	8.53221	8.65498	10.0573	10.2173	10.3806	10.811	9.97925	9.10747	11.1278	11.6269	11.9971	12.1065	11.9495	11.8022
VIT_13s0067g01070	Cys-3-His zinc finger protein	14.2842	14.3521	14.2128	14.5599	14.2539	14.7976	12.7555	13.0943	13.1887	14.4963	14.2342	14.5586	14.4317	14.4897	14.461	14.6888	13.9352	14.6751	13.331	13.6437	13.1786	13.8582	13.8395	13.8206	13.9099	13.7647	13.7707
VIT_08s0007g05410	Cystathionine beta-lyase	11.3252	11.227	11.4172	11.633	11.4566	11.5516	11.7912	11.7604	11.5831	11.6104	11.6183	11.6448	11.7318	11.6184	11.6762	11.6484	11.8313	11.8476	11.8119	11.7653	11.6245	12.1942	12.1803	12.1662	12.1298	11.9134	11.9485
VIT_00s0187g00120	Cystatin	10.7776	10.3542	11.1045	10.943	10.0236	10.6114	10.7884	10.0136	10.6563	10.6905	10.4151	10.5677	9.22406	9.34263	9.28456	10.6558	10.4435	10.5299	9.45942	9.33788	9.12174	9.35165	9.6109	9.83059	8.79537	8.96835	9.16914
VIT_06s0009g02300	Cysteine desulfurase	11.2344	11.1819	11.285	11.6736	11.2768	11.6884	11.6311	11.3522	11.5766	11.5918	11.5105	11.6354	11.7857	11.9786	11.8854	11.5649	11.6159	11.7205	11.7498	11.8414	11.6922	11.948	11.9629	11.9776	12.1763	12.0817	12.0497
VIT_00s0199g00170	Cysteine desulfurase	13.212	13.2237	13.2002	13.4094	13.2153	13.4059	13.3279	13.4694	13.3282	13.591	13.5848	13.6212	13.6809	13.6532	13.6671	13.5755	13.7064	13.697	13.9391	13.7716	14.1289	13.7788	13.7907	13.8024	13.7497	13.9749	13.9198
VIT_03s0038g04000	Cysteine endopeptidase, papain-type (XCP1)	6.32791	6.14869	6.48731	4.88129	5.25012	5.10068	5.54111	5.37638	4.77369	5.25573	5.20808	5.17304	5.77375	5.90719	5.84201	5.58437	5.10558	5.1138	5.69217	5.62866	5.38259	6.09132	6.24435	6.38269	6.24449	6.03972	6.26915
VIT_18s0041g00390	Cysteine protease inhibitor	11.7972	11.8459	11.7467	8.55457	8.21774	7.73637	8.4733	8.31842	7.50445	7.03483	6.79959	6.48843	5.079	5.30518	5.19652	4.76623	4.73255	4.6204	4.57822	5.35491	5.59495	5.32234	5.29442	5.26595	4.81449	5.12784	4.89575
VIT_10s0003g01100	Cysteine protease RCR3	9.17516	8.88644	9.41562	10.0115	8.12496	8.74292	7.27438	6.90432	7.72095	8.38989	7.15597	7.52463	6.31695	6.45739	6.38888	6.67829	6.39552	6.65831	7.17957	6.72342	6.27757	7.38852	7.40796	7.42714	7.61574	7.6373	7.70963
VIT_01s0137g00330	Cysteine proteinase	6.19474	6.44374	5.8936	6.29704	7.02799	5.86164	5.76335	6.57222	6.0338	6.03716	6.47072	5.92792	7.71196	7.79162	7.75234	5.92346	6.65681	5.95473	7.7987	7.3739	7.05185	8.6881	8.58115	8.46564	8.16744	7.89068	8.34204
VIT_17s0000g09770	Cysteine proteinase	6.92035	6.89317	6.94702	6.22532	6.49012	6.5716	6.27277	6.17818	6.35034	6.4819	6.55574	6.52078	7.35502	7.83638	7.61568	6.31506	6.38063	6.1104	7.25258	6.4274	6.35967	7.71892	8.25542	8.64561	8.40043	8.58109	8.27514
VIT_14s0030g01480	Cysteine synthase	10.8748	11.1556	10.5259	10.6884	10.5608	10.5246	10.4016	10.2532	10.2843	10.4519	10.4095	10.4025	9.71952	9.9204	9.82346	10.1508	10.1219	10.1361	10.2702	10.1793	10.3893	9.8623	9.77794	9.68833	10.1373	10.2006	10.3199
VIT_14s0030g01490	Cysteine synthase	8.0745	8.14586	7.99942	7.80608	7.4119	7.84203	7.08356	7.32271	7.59363	7.55056	7.38723	7.64114	7.05118	7.52165	7.30551	7.30801	7.04116	7.65399	7.7325	7.7638	7.72783	8.81434	8.7326	8.64594	8.53477	8.49405	8.63008
VIT_17s0000g08770	Cysteine-rich receptor-like protein kinase 2	11.8259	11.6112	12.0128	12.3602	12.3087	12.2175	12.1912	11.9972	12.3358	12.215	12.1358	12.1628	12.3809	12.3839	12.3824	12.4397	12.2058	12.3919	12.4074	12.5023	12.3953	12.6295	12.701	12.7692	12.3962	12.5085	12.3831
VIT_01s0127g00140	Cysteine-rich receptor-like protein kinase 2	10.3705	10.3548	10.386	10.095	10.0457	10.3835	9.99773	9.93221	10.2533	10.1322	10.0459	10.1731	9.95097	9.90096	9.92618	10.1866	9.87904	10.0396	9.49508	9.74035	9.36109	9.75933	9.69248	9.62238	9.70327	9.39883	9.60044
VIT_01s0127g00130	Cysteine-rich receptor-like protein kinase 3	11.1766	11.0699	11.2759	11.1573	10.7696	11.0297	10.9344	10.3809	10.8202	10.8517	10.7788	10.8193	10.4138	10.6651	10.5449	9.86408	10.1108	9.90812	10.1825	9.96229	10.1002	9.97463	10.327	10.6099	10.5871	10.5951	10.5173
VIT_12s0035g01350	Cysteinyl-tRNA synthetase	11.4197	11.4158	11.4235	11.0615	10.8601	10.8807	11.2257	10.9856	11.2123	11.4224	11.422	11.3716	11.7461	11.5614	11.6567	11.5755	11.7001	11.5134	12.2091	12.0823	12.1014	12.3758	12.3364	12.2958	12.5156	12.233	12.3298
VIT_11s0016g02340	Cytidine deaminase	9.54376	9.60005	9.48518	9.29019	9.57272	9.48777	9.86979	9.82381	9.6182	9.25263	9.51831	9.36474	9.04347	9.51051	9.2958	8.66545	9.57736	8.99807	10.2232	9.14022	8.51419	10.9909	10.9586	10.9257	11.7448	11.2751	11.5055
VIT_14s0030g01610	Cytidine/deoxycytidylate deaminase	10.9966	10.8399	11.1379	10.5496	10.7292	10.882	11.0163	11.0035	11.0082	10.9925	11.0883	11.1248	10.9595	11.4503	11.2257	10.6241	10.9209	10.9457	11.5259	11.2921	11.8055	11.6892	11.6929	11.6967	11.6744	11.59	11.6958
VIT_18s0001g09400	Cytochrome b5 DIF-F (VvCytoB5)	9.80545	9.92451	9.67567	13.3703	13.37	13.7205	13.8343	13.5553	13.6642	13.8336	13.8443	13.9563	14.1326	14.232	14.1832	13.6131	13.6624	13.8534	13.7278	13.86	14.3438	12.9684	13.1425	13.2978	12.9196	13.2456	13.1214
VIT_09s0002g03430	Cytochrome b5 domain-containing protein	8.21704	7.95382	8.43957	8.66277	8.77789	8.54966	9.42454	8.74765	8.99572	9.53509	9.7069	9.62257	9.41589	9.85222	9.65048	9.09248	9.79367	9.5736	10.397	9.51728	10.1242	10.184	10.0875	9.98404	10.2732	9.92592	10.1681
VIT_10s0003g05380	Cytochrome b5-like Fatty acid hydroxylase	12.3943	12.4057	12.3828	12.7937	12.723	12.8534	12.7837	12.8959	12.6718	12.8863	12.9641	12.9291	12.834	12.8858	12.8602	12.7793	13.1433	12.8996	12.8065	12.6614	12.6394	13.1488	13.126	13.1029	13.1149	12.9407	13.1038
VIT_12s0134g00510	Cytochrome B6-F complex iron-sulfur subunit, PETC	12.7995	12.7915	12.8074	12.4982	12.3658	12.6071	12.2921	12.3446	12.3062	12.0789	12.0542	12.1394	11.7004	11.9573	11.8346	11.9743	12.0486	12.0738	11.9748	12.0194	11.7101	11.1196	11.2769	11.4188	11.5176	11.1919	11.139
VIT_18s0001g11370	Cytochrome b6f complex subunit (petM)	11.9544	11.9055	12.0017	11.9669	11.7354	12.0599	11.9262	11.6891	11.6761	11.3982	11.3819	11.5041	10.4771	11.0896	10.8156	10.5915	10.9771	11.0359	11.0152	11.0665	11.0186	10.3965	10.3977	10.3988	10.9343	10.7147	10.3055
VIT_18s0001g05810	Cytochrome c	12.6602	12.5513	12.7614	12.5696	12.728	12.6977	13.1087	12.7882	12.9851	13.0353	13.1411	13.1177	13.1718	13.4557	13.3207	12.7627	13.1032	13.0288	13.1817	12.9466	13.3178	13.2833	13.2812	13.2792	13.4378	13.3738	13.5383
VIT_09s0002g04190	Cytochrome c biogenesis protein	11.0113	11.1216	10.8918	11.0529	10.825	11.1795	11.7689	11.3575	11.4449	11.6872	11.7208	11.7708	11.911	12.3123	12.1256	11.564	11.8334	11.8219	12.1733	12.1396	12.7764	12.3963	12.318	12.2352	12.3344	12.3266	12.5212
VIT_00s0590g00010	Cytochrome c biogenesis protein CcmE	8.09158	8.36232	7.75802	8.45603	8.98148	8.46204	8.76158	9.30347	8.55975	8.69887	9.02723	8.7989	9.25	9.52712	9.3952	8.76154	9.46053	9.10819	9.33009	8.83153	8.53422	9.60265	9.64214	9.68058	10.3552	10.0824	9.98434
VIT_02s0012g00490	Cytochrome c oxidase subunit 6b	6.5006	6.0756	6.82848	7.15223	6.91426	6.78897	7.12947	6.31901	6.87014	7.82149	7.68522	7.66919	7.34071	7.45488	7.39892	8.43185	8.15689	8.16161	8.23078	8.05498	8.33596	7.80554	7.84037	7.87438	7.59122	7.98042	7.72688
VIT_16s0039g02250	Cytochrome c oxidase subunit XI assembly protein	10.3772	10.2461	10.4973	10.6943	10.852	10.7612	11.1531	10.9416	11.0787	11.0312	11.1611	11.1088	11.1831	11.1751	11.1791	10.91	11.3002	11.1726	11.4518	11.0697	11.4523	11.708	11.6018	11.4873	11.8274	11.6352	11.6946
VIT_19s0014g02730	Cytochrome c oxidase subunit XVII assembly protein	10.4211	10.1721	10.6335	10.4381	10.1887	10.3434	10.7755	10.3987	10.5691	10.7182	10.7281	10.7443	10.5514	11.2555	10.946	10.4674	10.7166	10.6679	11.1406	10.7655	11.3725	11.6461	11.5872	11.5258	11.6487	11.5154	11.8711
VIT_06s0004g01840	Cytochrome c-type biogenesis protein	8.10561	8.51068	7.54037	8.47084	9.34677	8.64201	9.19445	9.50543	9.08855	9.38904	9.68453	9.4793	9.68518	10.0497	9.87891	9.70922	10.1679	9.91519	10.5086	9.99997	9.68578	10.5993	10.4559	10.2967	10.5969	10.8733	11.0121
VIT_06s0004g01850	Cytochrome c-type biogenesis protein	7.44779	7.72328	7.10696	8.05917	8.83748	8.17324	8.71813	8.83513	8.20885	8.72539	9.19164	8.87878	9.22298	9.50911	9.37313	8.97346	9.90366	9.38941	10.0673	9.41339	8.92654	10.8124	10.7134	10.6072	10.8513	10.4632	10.5912
VIT_19s0015g01340	Cytochrome oxidase assembly	11.8941	11.8713	11.9167	12.1668	12.2933	12.1483	12.6086	12.5644	12.4846	12.2874	12.4288	12.277	12.7458	12.7559	12.7508	12.3429	12.7383	12.319	12.6452	12.6562	12.9695	12.9682	13.0713	13.1675	13.1297	13.0904	13.1191
VIT_06s0009g03130	Cytochrome P450, family 79, subfamily A, polypeptide 2	6.23452	6.58068	5.77816	7.8911	10.4944	8.37163	8.3606	9.25299	9.09208	11.161	10.9892	10.8626	11.3649	10.7621	11.0947	12.1099	11.0947	11.3527	11.7784	11.9964	12.2632	10.9409	10.856	10.7659	10.6387	11.9382	12.1049
VIT_13s0106g00280	Cytochrome P450, family 79, subfamily A, polypeptide 2	5.99175	6.05787	5.92244	9.54334	11.2262	9.28733	9.11489	9.00219	9.71717	11.7894	11.8021	11.6461	12.1693	11.7405	11.9708	12.6526	12.2629	12.3504	12.9735	12.7795	12.6079	12.3901	12.4324	12.4736	12.4659	12.86	13.0301
VIT_06s0009g03120	Cytochrome P450, family 79, subfamily A, polypeptide 2	6.61294	6.92792	6.2094	10.2101	11.3598	9.81555	9.22168	9.04632	9.87849	11.9852	12.0924	11.9445	12.5717	11.9042	12.2762	12.9672	12.9318	12.9365	13.2714	13.0794	13.0556	13.6115	13.6142	13.6168	13.3613	13.1775	13.2731
VIT_18s0001g13780	Cytochrome P450, family 83, subfamily B, polypeptide 1	7.26156	7.47161	7.01563	7.95873	9.22433	8.21707	8.29247	8.35672	7.61008	9.5253	9.75998	9.48785	8.02452	7.63898	7.84459	8.90341	9.34465	8.46973	8.64544	8.34605	9.02967	9.83321	9.90642	9.97609	9.4526	9.474	9.71664
VIT_18s0001g13790	Cytochrome P450, family 83, subfamily B, polypeptide 1	12.0047	12.0508	11.957	12.5942	12.8501	12.6818	12.6246	12.6228	12.4719	12.8053	12.8055	12.8072	12.9176	12.9023	12.9099	13.0379	12.8168	12.977	13.1008	13.0828	13.4306	13.1908	13.1235	13.0529	13.1597	13.2719	13.2096
VIT_15s0045g00060	Cytokinesis Sec1 protein (KEULE)	6.8043	6.69986	6.90168	6.99376	6.72813	7.16179	7.04701	6.92855	7.03579	7.42288	7.42353	7.33334	7.61241	7.82056	7.72024	7.53341	7.69348	7.0024	8.04978	7.79175	7.72958	8.64939	8.41877	8.14414	8.21473	8.27745	8.31489
VIT_15s0048g00970	Cytokinesis Sec1 protein (KEULE)	6.60962	6.70809	6.50393	6.93769	6.89145	6.38052	6.5996	6.90153	6.27945	6.98146	7.04797	6.86419	7.11296	7.29019	7.2043	7.01213	7.29274	7.01004	7.40845	7.649	7.45553	8.35418	8.29785	8.23923	7.89262	7.72135	8.06482
VIT_18s0001g13200	Cytokinin dehydrogenase 5 precursor	14.0919	13.978	14.1975	13.7582	12.9687	13.6088	12.4735	12.6146	13.2308	12.5333	12.184	12.4702	12.0679	11.8387	11.9578	11.5002	11.8287	11.6636	9.58354	10.5552	9.8388	9.28793	9.41248	9.52712	8.74962	8.98446	8.73508
VIT_18s0001g00210	Cytokinin riboside 5'-monophosphate phosphoribohydrolase LOG5	8.34858	7.82153	8.73376	9.00737	8.70654	9.02955	9.11748	8.24548	8.47296	9.38551	9.36041	9.47838	7.03186	6.84447	6.94121	9.07475	9.20447	9.46994	7.49351	7.29835	7.58098	9.90526	9.9807	10.0524	8.26517	7.82669	7.70254
VIT_03s0180g00130	D-3-phosphoglycerate dehydrogenase, chloroplast precursor	12.8213	12.7968	12.8453	13.1164	13.0426	13.0622	12.5413	12.9509	12.907	12.4849	12.4716	12.5148	12.2885	12.2974	12.293	12.4588	12.5173	12.6523	11.8224	12.0327	11.1844	12.4261	12.5006	12.5715	12.5995	12.6978	12.5587
VIT_09s0002g01100	DAG	8.10203	7.97617	8.21779	8.26734	8.2353	8.52121	8.11327	7.99118	8.17063	8.34011	8.42838	8.46125	8.30674	8.75033	8.54552	8.37901	8.71927	8.59685	8.92687	8.9893	8.87714	9.4531	9.25452	9.02418	9.55761	8.94477	9.22938
VIT_18s0122g00360	DC1 domain-containing protein	7.9033	7.83207	7.97119	7.53594	7.5978	7.6888	7.36395	7.7499	7.59435	7.83279	8.00622	7.94669	8.10212	8.44151	8.28177	7.07884	7.92803	7.56496	10.0433	8.00385	7.91218	9.79638	9.78425	9.77201	10.3832	10.7247	10.9068
VIT_13s0019g01130	DC1 domain-containing protein	12.5982	12.5676	12.6283	13.233	12.5352	13.6665	10.2136	11.0863	10.4921	13.4887	13.1531	13.5578	13.1297	13.1728	13.1514	13.2675	11.9693	13.0939	10.8061	11.4258	11.2169	12.2201	11.7974	11.1971	11.156	10.8031	10.8896
VIT_03s0038g04160	DC1 domain-containing protein	9.09577	8.99308	9.19162	7.57386	7.35712	7.44475	7.84795	7.31847	6.4236	6.99914	7.04929	7.03863	6.63639	7.29544	7.00323	5.58283	6.53304	6.29352	7.17701	6.32577	6.09673	6.09504	6.09463	6.09421	5.75348	5.39451	5.83462
VIT_03s0063g01930	DC1 domain-containing protein	8.68957	8.21318	9.04709	7.6113	7.36208	7.64755	7.54152	7.19264	6.85073	7.01389	6.79304	6.96138	6.51445	6.49533	6.50492	6.5264	5.63885	6.10284	6.68377	5.81217	5.62374	5.72278	5.8635	5.9917	6.17677	6.37787	6.71711
VIT_04s0023g00920	DCL2 (DICER 2)	11.7879	11.7389	11.8352	11.2404	11.6359	11.6652	12.3912	12.609	12.8884	11.3739	11.5911	11.4773	12.306	12.0359	12.1773	11.6233	12.0072	11.6052	12.3707	12.6175	12.1996	11.6134	11.3677	11.0714	11.8253	11.8006	12.0153
VIT_06s0080g00860	DCP1 (decapping 1)	12.4305	12.2967	12.5529	12.6386	12.4257	12.5026	12.758	12.4868	12.7035	12.5199	12.5211	12.5042	12.8524	12.8195	12.8361	12.6167	12.8088	12.6881	12.8137	12.7921	12.5384	13.0759	13.0963	13.1163	12.9212	12.8848	12.9523
VIT_19s0085g00350	DDT and homeobox transcription factor	11.0771	10.8052	11.3058	11.0795	10.9623	11.1206	11.3929	11.3176	11.0865	11.2545	11.2895	11.2695	11.4546	11.4785	11.4666	11.2268	11.454	11.2506	11.5793	11.5706	11.6452	11.873	11.7577	11.6324	12.0321	11.7988	12.0196
VIT_14s0083g00200	DDT domain-containing protein	8.88881	8.59564	9.13235	9.09416	9.04718	9.2785	9.13057	8.9336	9.31373	9.4224	9.5553	9.47137	9.04665	9.41409	9.24204	9.2033	9.76792	9.25208	9.93302	9.67052	9.37786	10.971	10.7983	10.602	10.8461	10.3918	10.8259
VIT_00s1313g00020	Deacetoxyvindoline 4-hydroxylase	7.16433	6.90364	7.38505	6.45694	6.47399	5.8775	7.07626	7.19591	6.69247	6.86082	7.16059	6.84172	8.17252	8.12469	8.14881	6.30688	7.53524	6.67404	8.83531	7.94335	8.11482	8.34922	8.00753	7.55895	9.38905	8.53517	9.10817
VIT_00s0525g00010	DEAD box RNA helicase RH16	10.813	10.6825	10.9326	10.8187	10.7816	10.8372	11.1944	11.0102	10.8015	10.9959	11.0392	11.0217	10.8322	11.2056	11.0309	10.7415	10.9708	10.8427	11.2396	11.0941	11.3102	11.6606	11.5965	11.5295	11.6382	11.5331	11.7887
VIT_17s0000g04310	DEAD (Asp-Glu-Ala-Asp) box polypeptide 18	12.6901	12.6149	12.7616	12.651	12.7887	12.6428	12.9325	13.0291	12.8784	12.8003	12.8616	12.8242	13.0599	13.0132	13.0367	12.9578	13.0616	13.0478	13.1342	13.2618	13.2658	13.4442	13.3365	13.2201	13.5629	13.2914	13.5123
VIT_15s0024g01420	DEAD (Asp-Glu-Ala-Asp) box polypeptide 18	8.99167	8.49832	9.35862	7.56212	6.46808	7.35755	7.49086	7.20652	8.35872	6.36295	5.80159	6.25304	5.59031	4.98647	5.31975	5.47743	5.2811	5.50415	5.4477	6.80035	5.91314	5.01243	5.17521	5.32146	5.62091	5.08226	5.56652
VIT_07s0005g01600	DEAD (Asp-Glu-Ala-Asp) box polypeptide 42	13.3492	13.2659	13.428	13.2068	13.245	13.2352	13.1701	13.1691	13.1728	13.2188	13.2535	13.2365	13.1474	13.2413	13.1951	13.1025	13.2092	13.1481	13.2357	13.267	13.2314	13.4373	13.4207	13.4039	13.5152	13.3659	13.4939
VIT_02s0025g03950	DEAD box RNA helicase	9.22817	9.09726	9.34818	9.91909	9.98721	9.86283	9.89523	9.67078	9.92937	9.754	9.9589	9.7362	9.91149	9.92365	9.91758	9.90133	10.4884	9.89329	10.2474	10.1738	10.0194	10.4994	10.4936	10.4877	10.5006	10.3516	10.1567
VIT_11s0016g05090	DEAD box RNA helicase	8.80254	8.61044	8.97205	9.60834	9.52036	9.319	9.33201	9.61526	9.51795	9.41879	9.52718	9.35442	9.66763	9.7416	9.70509	9.38519	9.85874	9.43269	9.94154	9.8615	9.53744	10.3749	10.5562	10.7172	10.7732	10.5633	10.382
VIT_06s0004g08160	DEAD box RNA helicase (RH20)	13.0708	12.9974	13.1407	12.9419	12.8348	12.7231	12.5719	12.68	12.9051	12.5993	12.5421	12.4998	12.4429	12.3594	12.4017	12.6716	12.5797	12.5449	12.1437	12.4975	12.1433	12.3879	12.4561	12.5213	12.5338	12.3495	12.3672
VIT_14s0068g00710	DEAD/DEAH box helicase	10.5934	10.5579	10.6282	10.7886	10.9808	10.6466	10.9737	10.8008	10.663	10.7093	10.8824	10.7116	11.1212	10.9885	11.0564	10.8426	11.2513	10.9749	11.4193	11.092	10.6647	11.9001	11.9265	11.9524	11.8901	11.7968	11.635
VIT_05s0020g01130	DEAD/DEAH box helicase	11.3053	11.1854	11.416	11.2991	11.3539	11.381	11.4549	11.5482	11.4201	11.3539	11.3767	11.4035	11.6089	11.6926	11.6514	11.1635	11.2063	11.2949	11.5555	11.5041	11.7528	11.648	11.714	11.777	12.0159	12.0649	11.9471
VIT_00s0441g00010	DEAD/DEAH box RNA helicase protein RH16	9.15103	9.14667	9.15538	9.30677	9.65373	9.32013	9.3163	9.44197	9.21964	9.31457	9.47051	9.36626	9.33358	9.40731	9.37092	9.59213	9.79826	9.74625	9.59608	9.74298	9.54166	10.3014	10.181	10.0497	10.3434	10.1049	10.2742
VIT_18s0001g05650	DEAD-box ATP-dependent RNA helicase 27	8.56797	8.37411	8.73884	6.71699	6.22984	6.71155	6.39939	6.9895	7.74628	5.85233	5.75394	5.85963	5.55839	5.76235	5.66397	4.99312	5.54724	5.06251	5.60265	6.56539	5.97394	4.94363	5.05696	5.16204	5.66211	5.50584	5.80153
VIT_18s0001g14540	DEAD-box ATP-dependent RNA helicase 28	12.3431	12.3388	12.3474	12.198	12.143	12.0189	12.234	12.2119	12.2551	12.1305	12.1088	12.0533	12.1798	12.1475	12.1637	12.3544	12.3288	12.244	12.4016	12.4608	12.2654	12.8441	12.7655	12.6824	12.7007	12.3194	12.6302
VIT_09s0002g08120	DEAD-box protein abstrakt	13.5471	13.4649	13.6248	13.5791	13.4495	13.4385	13.6291	13.508	13.6375	13.6067	13.5912	13.6013	13.6868	13.6571	13.672	13.6045	13.6635	13.7104	13.7314	13.7929	13.9541	14.0008	13.9301	13.8557	13.9527	13.8771	13.9059
VIT_10s0003g00810	DEAH (Asp-Glu-Ala-His) box polypeptide 35	11.1552	11.0612	11.2435	11.3443	10.9937	11.24	11.4874	11.4246	11.3563	11.3709	11.2842	11.3528	11.716	11.9052	11.8137	11.4303	11.4004	11.4558	11.6789	11.6557	11.9079	11.8595	11.9198	11.9776	12.0746	12.0348	12.1927
VIT_08s0032g01230	DEAH (Asp-Glu-Ala-His) box polypeptide 36	10.8798	10.985	10.7663	11.3723	11.4002	11.1685	11.2203	11.3891	11.2859	11.3327	11.4012	11.2951	11.4453	11.5399	11.4934	11.5818	11.7795	11.6209	11.7653	11.8183	11.105	11.9995	12.0058	12.012	12.0553	11.9888	11.8613
VIT_14s0108g01420	DEFENSE NO death 1	13.7348	13.8573	13.6008	13.5133	13.5372	13.5309	13.5615	13.7758	13.6448	13.0209	13.1159	13.0539	13.1716	13.0096	13.0929	12.3897	12.8599	12.5487	12.3488	12.5571	12.0918	11.9188	12.1626	12.3711	11.8545	12.0938	11.7276
VIT_14s0060g02370	DegP protease	10.1336	9.95862	10.2897	9.5723	9.58542	9.58347	9.79186	9.80454	9.80274	9.48596	9.58407	9.51739	9.3715	9.32694	9.34939	8.9764	9.44828	9.13174	9.3319	9.13171	8.80973	9.72168	9.6854	9.64819	10.0667	9.76297	9.93538
VIT_18s0072g00970	DegP protease,	12.4769	12.3182	12.6198	12.5721	12.2653	12.5112	12.1099	12.003	12.2436	11.9108	11.8143	11.9102	11.7969	11.9873	11.8952	11.7631	11.832	11.8613	11.7224	11.9812	11.6507	11.5294	11.6721	11.802	11.6872	11.6397	11.3457
VIT_07s0005g00980	Dehydration-induced 19	9.92297	10.0219	9.8168	9.92017	10.2569	10.1404	10.322	10.2941	10.1227	10.7853	10.8979	10.8868	10.4626	10.8965	10.6958	10.3927	10.6991	10.7305	10.6119	10.3777	10.7319	10.9879	10.9155	10.8392	10.9495	10.5919	11.0013
VIT_10s0003g00170	Dehydration-induced 19	7.77356	7.72194	7.8234	8.02817	7.90404	8.07162	7.95861	8.0025	7.62486	8.09427	8.13648	8.09991	8.38792	8.62753	8.5127	8.43214	8.64163	8.41659	8.54352	8.24591	8.00395	9.22211	9.04664	8.84685	9.02231	8.51438	8.68023
VIT_17s0000g09350	Dehydration-induced 19	12.8699	12.9176	12.8206	12.6731	12.7747	12.6106	13.0858	12.9889	12.9133	13.1617	13.1881	13.1277	13.1356	13.3135	13.2273	13.1302	13.1621	13.0345	13.3825	13.3067	13.3268	13.2843	13.3474	13.4079	13.2799	13.3156	13.4598
VIT_13s0067g02130	Dehydration-induced protein (ERD15)	12.9676	12.9936	12.9411	13.5003	13.6514	13.4651	13.5925	13.3103	13.1207	13.7229	13.7966	13.7474	13.5767	13.7268	13.6537	13.5235	13.7024	13.6641	13.6548	13.4417	13.2716	13.7017	13.7865	13.8667	14.0276	14.0375	14.0863
VIT_08s0007g05880	Dehydration-induced protein (ERD15)	13.3231	13.3681	13.2767	13.4479	13.4302	13.5716	13.6513	13.6448	13.648	13.8036	13.7661	13.78	13.8982	13.9882	13.9439	14.1151	14.0028	13.9491	14.1457	14.128	14.2154	13.9479	13.8666	13.7804	13.8907	13.885	13.9466
VIT_13s0067g01960	Dehydration-responsive element-binding protein 2C	10.1395	10.1953	10.0814	10.9363	11.11	11.3965	10.6392	10.7955	10.8038	11.9229	11.9297	12.0168	11.5963	11.7969	11.7001	11.7161	11.6378	11.8424	11.6715	11.5216	11.7317	12.0557	11.9269	11.7855	11.5226	11.3819	11.5421
VIT_16s0100g00570	Dehydration-responsive protein	11.587	11.5463	11.6266	12.7258	12.8609	12.6273	12.4555	12.3418	12.3039	12.8867	12.9937	12.8916	12.79	12.8755	12.8333	12.8126	13.1134	12.9188	12.8688	12.8121	12.632	13.2062	13.1326	13.0551	13.0786	12.9843	12.8454
VIT_04s0008g04000	Dehydration-responsive protein (RD22)	5.6787	5.7852	5.56372	6.31785	6.40238	6.19503	5.84989	5.94929	6.06961	6.13469	6.02946	6.40084	5.14835	5.41522	5.28795	6.3359	5.81234	7.17221	4.47177	5.24027	5.37755	4.93285	4.752	4.54519	4.50023	4.25226	4.8588
VIT_03s0038g04400	Dehydrin (VvDHN4)	13.1682	13.1991	13.1366	12.8147	12.9952	12.6633	12.8694	12.9498	12.5702	12.8255	12.9974	12.8291	12.964	13.0781	13.0222	12.8373	13.2923	12.9851	13.5386	13.1521	12.8703	13.9715	13.8111	13.6305	13.8614	13.7181	13.7801
VIT_03s0038g04390	Dehydrin 1	8.72613	8.91699	8.50611	8.90117	9.01822	8.53401	9.39106	8.64532	8.75069	9.42644	9.64712	9.48198	9.35209	9.60854	9.48601	9.4029	10.092	9.80154	10.8995	9.8806	9.27567	10.7898	11.2318	11.5697	10.4	10.6389	10.4834
VIT_04s0023g02480	Dehydrin 1b	11.4545	11.524	11.3815	12.8618	13.3284	13.3408	13.4004	13.2319	13.0984	12.9585	13.0628	13.1427	12.8187	13.1557	12.997	12.7255	12.6249	12.9973	12.7139	12.6411	12.7061	13.7561	13.8545	13.9466	12.0602	12.9975	12.7322
VIT_12s0059g01150	Dehydrogenase	12.6406	12.6236	12.6574	12.2769	12.1066	12.2421	12.4996	12.5935	12.5183	12.004	11.886	11.9866	12.0839	12.0521	12.0681	11.8096	11.4777	11.7777	11.6027	12.2755	12.4309	11.3918	11.532	11.6598	11.5731	11.4728	11.1458
VIT_14s0030g00670	Dehydroquinate dehydratase	7.70031	7.53102	7.85181	8.2278	9.12493	8.55353	9.14656	8.98865	8.69942	8.83024	9.06075	8.96727	9.33204	9.79199	9.58027	8.98142	9.13532	9.25483	9.74073	9.62996	9.68189	9.60233	9.7958	9.96637	10.3021	10.0255	9.87202
VIT_15s0046g01680	Delta-8 sphingolipid desaturase	12.3179	12.3945	12.2371	13.2056	13.5875	13.0168	12.8546	13.1208	12.9003	13.3427	13.4715	13.3222	12.8388	12.5862	12.718	13.1298	13.2854	13.2194	12.6401	12.8078	12.8548	13.082	13.0887	13.0954	12.9171	13.1701	13.1224
VIT_08s0007g03920	DEMETER protein (DME)	11.5804	11.3474	11.7809	11.6733	11.3718	11.6613	11.4052	11.3571	11.6901	11.2584	11.1412	11.2395	11.3233	11.3865	11.3552	11.1006	10.9993	11.033	10.6181	11.001	10.9302	10.3585	10.2996	10.2382	10.6593	9.95239	10.2197
VIT_07s0005g04510	DENN (AEX-3) domain-containing	8.44456	8.25576	8.61149	9.12398	9.37599	8.62768	8.92506	8.95992	8.74912	9.19821	9.46027	9.09787	9.46669	9.30798	9.38951	9.3061	9.95789	9.31641	9.686	9.56457	9.47706	9.99354	10.1416	10.276	10.2316	9.74565	9.775
VIT_11s0016g02120	Density-regulated protein DRP1	11.5571	11.5195	11.5938	12.0204	12.0261	12.023	12.0891	12.0021	11.8379	12.3694	12.5087	12.4201	12.0871	12.2433	12.1673	12.2929	12.8031	12.4939	12.6538	12.221	12.4222	12.7868	12.7067	12.6218	12.8331	12.3346	12.4983
VIT_12s0178g00040	Dentin sialophosphoprotein	14.1111	14.1446	14.0769	13.7054	13.4448	13.8617	13.6682	13.5408	13.4991	13.7855	13.6779	13.8047	13.2725	13.2481	13.2603	13.7696	13.5642	13.6876	13.1313	13.4414	13.7708	13.289	13.1646	13.0284	12.8664	12.8449	13.0029
VIT_08s0007g05020	Dentin sialophosphoprotein	10.2566	10.0723	10.42	10.2348	9.50372	10.2513	9.88201	9.73479	9.94922	9.52342	9.25581	9.49396	9.30241	9.37368	9.33848	9.2239	9.17657	9.03525	8.90348	9.43857	9.16461	8.79638	8.66823	8.52758	9.02564	8.24994	8.29855
VIT_07s0005g03050	Deoxyhypusine hydroxylase	11.0136	11.1179	10.9012	11.3348	11.1474	11.0749	11.4628	11.3773	11.2044	11.6263	11.6324	11.6003	11.7414	11.9025	11.8242	11.6446	11.8017	11.7318	12.1616	11.8649	11.6556	12.1641	12.3115	12.4452	12.3015	12.3562	12.5016
VIT_05s0049g00350	Desacetoxyvindoline 4-hydroxylase	8.56157	8.28979	8.79017	8.1557	7.26098	7.79772	8.44794	7.99883	8.37478	7.0818	6.68602	7.09131	7.68847	8.05463	7.88314	6.60233	6.62865	7.35238	6.96642	7.07506	6.88003	6.1461	6.3401	6.51108	7.55465	7.9013	6.91816
VIT_05s0077g00610	Desiccation protein PCC13-62 precursor	9.70869	9.42997	9.94218	10.541	10.5911	10.5134	11.4215	10.7924	10.786	10.2954	10.3898	10.3096	10.7641	11.1035	10.9437	9.92205	10.2958	10.0332	11.0142	10.7031	10.3627	11.1173	11.3284	11.5125	11.1657	11.1849	11.0081
VIT_04s0008g02920	Desiccation protein PCC13-62 precursor	11.7035	11.5265	11.8611	13.3496	13.5389	13.6677	13.4907	13.3343	13.2316	13.4959	13.533	13.6213	13.0861	13.3098	13.2023	13.3458	13.3091	13.5542	12.6005	12.8356	12.861	13.2072	13.228	13.2485	11.7545	12.0034	11.7495
VIT_07s0005g03930	Developmental protein DAG, plastid	12.6735	12.635	12.711	12.5106	12.3667	12.4649	12.6393	12.4181	12.5373	12.4926	12.5208	12.5292	12.5904	12.8884	12.7471	12.4959	12.7278	12.6773	13.0177	12.8175	12.9061	13.0351	13.016	12.9967	13.113	13.1239	13.1201
VIT_09s0002g01490	Developmentally regulated G-protein 1	12.4468	12.4931	12.399	12.6954	12.7949	12.5266	12.6359	12.686	12.6862	12.6457	12.7242	12.5946	12.8143	12.6724	12.7451	12.7993	12.9818	12.7669	12.891	12.9012	12.7615	13.3377	13.2475	13.1512	13.1735	13.0169	13.0847
VIT_12s0121g00290	Diacylglycerol kinase	8.38076	8.71056	7.95249	5.64713	6.9216	6.06582	6.68864	6.93508	6.46904	6.27339	6.72159	6.46888	7.04893	7.19227	7.12238	6.37744	6.9629	6.79655	8.32436	7.54091	7.51138	7.28286	7.35166	7.41734	8.03442	8.62121	9.24382
VIT_19s0014g03790	Diacylglycerol kinase	9.32537	9.39492	9.2523	9.10541	9.91853	9.38368	9.15996	9.50418	8.83699	9.09108	9.48981	9.2043	9.24145	9.27719	9.25943	8.56783	9.35963	8.7826	10.3023	9.74722	9.36818	10.5881	10.4834	10.3705	11.0546	10.9186	10.7444
VIT_00s0181g00250	Diacylglycerol kinase	10.7696	10.6715	10.8614	10.7112	10.9816	10.9017	10.7654	10.8961	10.7169	10.9612	11.0156	10.9854	11.153	11.2732	11.2144	10.9443	10.9151	10.8678	11.2169	10.9494	10.8923	11.6549	11.5184	11.3677	11.7656	11.6325	11.6874
VIT_04s0044g01940	Diacylglycerol O-acyltransferase 1	12.2243	12.1915	12.2563	12.625	12.5946	12.5766	12.8484	12.609	12.6877	12.7587	12.8309	12.7848	12.9998	12.7958	12.9014	12.9364	13.1975	13.0623	13.0136	13.0328	12.8155	13.1778	13.1352	13.0914	13.322	13.0295	13.0757
VIT_05s0020g03310	Diamine oxidase	10.7684	10.4039	11.0591	10.2207	9.09732	10.2203	9.28919	9.28145	10.1565	9.09588	8.69919	9.09236	9.47032	8.93773	9.22846	7.99279	8.54735	7.96455	8.36939	8.52641	7.38683	8.15667	8.25694	8.3507	8.59003	7.98648	8.09215
VIT_11s0016g05540	Dicyanin	10.1143	9.59262	10.4967	7.51181	8.33795	7.54993	6.2261	6.20713	6.4547	10.6176	10.7738	10.6335	6.1842	6.14741	6.16592	7.66365	9.60837	8.06543	9.47577	7.5736	7.42448	10.3926	10.186	9.94472	9.55992	9.47081	10.116
VIT_09s0002g06890	Dicyanin blue copper protein	6.90583	6.88067	6.93056	6.5834	6.32717	5.99749	6.15243	5.70197	5.38619	7.67665	7.67695	7.63243	5.41731	6.0517	5.7691	6.01106	6.32676	6.16584	6.02217	5.37009	5.58827	6.64057	6.48498	6.31055	6.30737	5.29536	5.85884
VIT_08s0105g00260	Digalactosyldiacylglycerol synthase 1	13.806	13.8793	13.7288	13.4896	13.266	13.4989	13.302	13.6586	13.4516	13.2964	13.2399	13.3241	12.8244	12.7968	12.8107	13.2771	13.2926	13.3761	12.7988	13.0771	13.0017	13.1357	13.0182	12.8903	12.7956	12.7806	12.6506
VIT_18s0001g12800	Dihydroflavonol 4-reductase (VvDFR) mRNA XM_002281822.1	12.1147	12.2321	11.9869	12.9036	13.3899	13.0473	12.7237	13.0177	12.7591	13.1906	13.3084	13.2357	12.9877	13.1358	13.0637	13.1926	13.2094	13.2508	13.1379	12.959	13.2156	13.6013	13.545	13.4865	13.3365	13.3389	13.3116
VIT_03s0038g04220	Dihydroflavonol-4-reductase	6.04391	6.00739	6.07954	5.71139	5.17255	5.83572	6.59568	6.64139	6.26262	5.69689	5.52847	5.7314	6.64041	6.92439	6.78938	5.77584	5.59271	5.78389	6.74287	6.89491	7.02942	5.9925	6.20255	6.38588	5.842	6.29019	5.49605
VIT_09s0002g01800	Dihydrolipoamide S-acetyltransferase	12.479	12.49	12.4678	12.7269	13.0381	12.7497	12.9062	13.2181	13.0227	13.1223	13.1263	13.0818	13.0763	13.0128	13.0449	13.3161	13.081	13.1525	13.2757	13.2656	13.46	13.3266	13.2217	13.1086	13.251	13.4761	13.5035
VIT_13s0074g00150	Dihydrolipoamide S-acetyltransferase precursor	11.6439	11.6408	11.647	11.9368	12.0555	11.9207	12.1641	12.0948	12.0686	12.0298	12.057	12.0326	12.3139	12.2844	12.2992	12.1388	12.1332	12.163	12.275	12.332	12.4985	12.4584	12.3702	12.2764	12.1929	12.1527	12.3095
VIT_07s0005g01410	Dimethyladenosine transferase	11.903	11.802	11.9973	12.0773	12.0933	12.1796	12.2994	12.2933	12.2269	12.1554	12.2224	12.2272	12.1902	12.1746	12.1824	12.1662	12.403	12.347	12.5263	12.2684	12.2234	12.5083	12.6002	12.6866	12.7707	12.5783	12.7262
VIT_04s0023g02680	Dimethyladenosine transferase	7.98174	7.77406	8.16325	8.52102	8.57854	8.78689	9.13667	8.62818	8.72581	8.67336	8.80363	8.80859	8.98668	9.1379	9.06427	8.50011	8.96997	8.80801	9.40833	8.87555	8.87728	9.39793	9.51838	9.62955	9.71882	9.68177	9.65142
VIT_03s0038g03170	Dimethylaniline monooxygenase (N-oxide forming) 2	10.5802	10.3869	10.7507	11.0731	11.1965	11.0197	11.3479	11.4281	11.4194	10.5799	10.6307	10.6275	10.702	10.7249	10.7135	10.2989	10.3295	10.5918	10.3004	10.4228	10.1529	9.58048	9.66468	9.74423	9.8732	9.6769	9.5223
VIT_03s0038g03150	Dimethylaniline monooxygenase (N-oxide forming) 2	10.0421	9.95172	10.1272	10.7402	10.7206	10.7064	11.2057	11.1184	10.9757	10.2745	10.2812	10.3315	10.3421	10.4657	10.4052	9.91017	9.97756	10.2303	10.0468	10.096	10.0174	9.26794	9.23973	9.21095	9.71105	9.52145	9.35209
VIT_19s0015g01900	Dimethylmenaquinone methyltransferase	7.28562	7.50235	7.03047	6.55066	8.12888	7.25567	7.07931	8.14131	6.994	7.68202	8.21163	7.88104	7.14084	7.51103	7.33778	7.18176	8.33698	7.6978	9.39057	7.77261	7.84968	11.0489	10.7832	10.4572	10.0244	9.85698	10.2697
VIT_06s0004g06090	Diphenol oxidase	6.91243	6.44558	7.26458	7.50646	7.05343	7.21184	7.16008	6.68426	6.58289	6.39332	6.18161	6.26217	6.03389	5.57387	5.82214	5.63143	5.71924	5.75326	5.46697	5.6791	6.10398	5.69653	6.16763	6.52218	5.64273	5.57917	5.6911
VIT_18s0001g00930	Diphenol oxidase	6.26137	6.53432	5.92445	6.23184	6.60276	6.52164	6.94967	7.13349	6.52795	7.17045	7.21541	7.26533	7.16445	7.12566	7.14519	4.95232	4.76362	5.73895	5.01203	5.34559	5.58229	5.92977	6.20296	6.43256	5.02071	5.74617	5.66153
VIT_18s0164g00170	Diphenol oxidase	5.82395	5.85914	5.78789	6.50031	6.23176	6.60127	5.66087	6.18186	5.99717	7.01174	6.97215	7.12305	6.73464	6.61648	6.67677	6.17353	6.20133	6.74177	6.04968	6.00285	6.11839	7.68497	7.65627	7.62699	5.78303	5.21169	5.71794
VIT_05s0094g00370	Diphthamide synthesis DPH2	11.3234	11.2962	11.3501	11.1409	11.2159	11.2254	11.3208	11.5275	11.3984	11.1931	11.2725	11.2249	11.5609	11.4704	11.5164	11.181	11.4153	11.2255	11.7459	11.6106	11.6714	11.6178	11.6208	11.6237	11.9738	11.8352	11.9497
VIT_06s0009g03780	Diphthine synthase	11.7268	11.6663	11.7849	11.4294	11.0334	11.5092	11.0316	10.7956	11.0423	10.9188	10.7404	10.9496	10.7291	10.8275	10.7791	10.7065	10.4839	10.715	10.642	10.6978	10.5311	10.5523	10.4404	10.3192	10.4589	10.288	9.99132
VIT_18s0001g14080	Diphthine synthase (DPH5)	10.6877	10.5702	10.7963	10.9835	10.964	10.9937	11.4446	11.1833	11.266	11.0594	11.1459	11.0864	11.3346	11.4354	11.3859	11.1426	11.4592	11.2336	11.7055	11.3677	11.6634	11.3475	11.5282	11.6887	11.6235	11.7875	11.7395
VIT_08s0007g06930	Dirigent pDIR3	9.15037	9.12711	9.17326	7.3914	8.00635	7.64878	9.27997	8.7912	7.96952	7.16235	7.44483	7.29132	6.84926	7.14178	7.00292	5.84968	6.52918	6.29393	7.47372	6.36989	6.40908	5.86151	6.16323	6.41264	7.13528	6.96447	6.88858
VIT_06s0004g00990	Dirigent protein	12.2128	12.2617	12.1622	11.396	11.2087	11.7436	12.3977	12.3035	12.4568	11.2305	11.072	11.4281	12.4392	12.676	12.5625	11.2117	10.7312	11.5739	11.1804	12.0179	12.7169	10.0361	10.0883	10.1387	10.2504	11.0602	10.34
VIT_06s0004g01030	Dirigent protein	6.12411	6.08706	6.16024	5.83695	8.04514	5.78423	5.7331	6.14152	5.37184	10.2704	10.4007	10.281	5.17599	5.45584	5.32269	8.38191	9.21309	8.53894	6.91082	5.79251	6.09685	9.45672	8.97113	8.23378	6.34153	6.45608	8.55063
VIT_03s0038g02050	Dirigent protein pDIR7	8.14128	7.9954	8.27375	7.54411	7.07016	8.08587	8.17136	8.89726	8.17794	7.53828	7.7277	7.70704	8.65435	9.07176	8.8781	6.7035	8.02682	6.79998	10.2941	8.95314	8.51975	10.0824	9.81019	9.47443	11.2522	10.4622	11.3225
VIT_06s0004g00980	Dirigent protein pDIR9	12.0904	11.9397	12.2268	11.572	11.0484	11.6835	12.3672	12.0126	12.2893	11.1001	10.9617	11.2111	12.0315	12.4461	12.2536	10.5587	10.6719	10.9407	11.0477	11.5393	12.0383	10.1162	10.1712	10.2243	10.7479	11.0652	10.4516
VIT_09s0054g00300	Disease resistance	7.05325	6.98764	7.116	6.83233	7.26003	7.25099	7.19466	7.30478	6.50007	6.60666	6.66957	6.81545	6.03842	6.37185	6.21475	6.74411	6.41352	7.01713	6.23958	6.43996	5.78579	5.26908	5.06758	4.83329	4.98232	5.26392	5.46063
VIT_16s0039g02380	Disease resistance family protein	10.1976	10.1291	10.2631	10.6662	10.7852	10.3413	10.5764	10.565	10.4069	11.1265	10.9633	10.9067	11.1384	10.6731	10.9244	11.696	11.1171	11.2175	11.2846	11.6225	11.8323	11.3288	11.4111	11.4889	11.47	12.0881	11.9691
VIT_00s0316g00040	Disease resistance protein	10.631	10.533	10.7227	10.9741	11.1744	10.8063	10.6006	10.741	10.9445	11.2117	11.0844	11.0591	12.0762	11.631	11.8707	11.6461	11.0392	11.2725	11.1068	11.6255	11.4789	11.5382	11.6471	11.7483	11.5143	11.7845	11.6708
VIT_09s0002g09290	Disease resistance protein	7.15614	7.46749	6.75856	6.80276	7.58281	7.01307	7.19217	7.28438	7.22996	7.05112	6.93971	7.02109	7.5865	6.56348	7.16383	7.55764	6.10647	7.32145	6.15642	7.04481	6.60827	4.92411	4.75037	4.55281	5.2677	5.37078	5.58084
VIT_18s0089g00010	Disease resistance protein	8.48089	8.39693	8.56023	9.83006	10.019	9.79963	9.74248	9.29087	10.0361	8.55292	8.74389	8.58987	8.57049	8.45889	8.51577	7.94042	8.3701	8.2461	7.82389	8.19208	7.58614	8.2514	8.46629	8.65328	7.86307	8.49319	7.68934
VIT_09s0002g07710	Disease resistance protein	7.27941	7.40207	7.14536	6.20127	6.18119	6.67045	5.47246	5.79078	5.24801	5.55613	5.63703	5.83878	5.30053	4.95632	5.13866	4.70669	5.24735	5.26929	5.40736	5.29982	5.09982	5.29058	5.21187	5.12862	5.35769	5.29191	5.304
VIT_14s0068g02290	Disease resistance protein	7.94756	8.06793	7.81621	7.95969	8.02048	8.21171	7.76776	8.16681	8.27293	9.05059	8.90791	9.09496	9.95847	10.004	9.98141	9.43801	8.91644	9.47647	9.65748	9.82764	10.384	9.23467	9.25224	9.26959	9.29159	9.65161	9.62456
VIT_00s0316g00010	Disease resistance protein	8.92328	8.74932	9.0785	9.2715	9.13616	9.50386	9.17457	8.99264	9.22461	9.97793	9.87125	10.0257	10.8515	11.0551	10.9569	10.3546	10.073	10.3848	10.5398	10.6128	11.0748	10.9208	10.8097	10.6894	10.5774	10.6992	10.3356
VIT_13s0139g00100	Disease resistance protein (CC-NBS-LRR class)	11.5634	11.5705	11.5562	11.0332	11.265	11.0664	11.1091	11.2423	11.1114	11.3039	11.3761	11.2603	11.6772	11.4815	11.5827	11.5578	11.6297	11.3798	11.5462	11.3879	11.2423	11.4424	11.4605	11.4784	11.8138	11.7078	11.6986
VIT_14s0036g01170	Disease resistance protein (CC-NBS-LRR class)	8.96802	8.67996	9.20802	7.67456	7.91176	7.87056	7.60704	7.82096	7.39177	7.8046	7.84629	7.81938	8.46454	7.95403	8.23175	8.1688	8.11625	8.06206	8.07306	8.22234	8.5389	8.60821	8.47454	8.32721	8.45204	8.20872	8.66341
VIT_13s0156g00540	Disease resistance protein (CC-NBS-LRR class)	10.8239	10.8594	10.7874	10.2579	9.72279	10.3245	10.3888	10.3493	10.7203	10.4901	10.2613	10.5036	10.8356	10.9047	10.8706	10.5499	10.0154	10.5464	10.4457	10.9287	10.8941	9.85541	9.87837	9.90096	9.36923	9.54636	9.36619
VIT_05s0102g01080	Disease resistance protein (CC-NBS-LRR class)	10.3546	10.1978	10.496	10.5694	10.2188	10.3486	10.0631	10.0588	10.2225	9.95128	9.83912	9.90334	9.84677	9.46147	9.66694	9.8521	9.90066	9.98073	9.04668	9.77597	9.53842	9.02285	9.06375	9.10352	9.21397	8.81503	8.62792
VIT_14s0036g00100	Disease resistance protein (CC-NBS-LRR class)	9.68952	9.44773	9.89654	9.95507	9.98925	9.60211	9.90948	9.86529	10.0402	10.2181	10.1716	10.054	10.7826	10.1723	10.5095	10.3948	10.1939	10.0351	9.91661	10.1909	10.2205	9.11991	8.94076	8.73617	8.91872	9.05963	8.57951
VIT_00s1261g00020	Disease resistance protein (CC-NBS-LRR class)	11.2132	11.5159	10.8298	10.4852	11.1227	10.9034	11.0846	11.5603	11.4356	11.2407	11.2249	11.2463	11.386	11.0186	11.214	11.4888	10.9453	11.2466	10.818	11.1285	11.2342	9.37125	9.45299	9.53035	10.0671	10.0449	10.2552
VIT_12s0034g02470	Disease resistance protein (CC-NBS-LRR class)	8.01004	8.1398	7.86744	7.82747	7.72301	7.60717	7.56867	7.63634	7.44972	7.00291	6.91376	6.87333	7.30369	6.76911	7.06102	6.84874	6.64935	6.69144	6.45825	6.90458	6.97636	5.78225	5.71601	5.64657	6.79518	6.55124	6.81555
VIT_17s0000g07400	Disease resistance protein (EDS1)	10.0913	9.90415	10.2569	10.4207	10.0068	10.3588	9.94116	9.7728	10.1713	10.0251	9.89311	10.0181	9.86187	9.88869	9.87534	9.99725	9.9652	10.049	8.83073	9.07042	8.41228	8.82809	8.82724	8.82639	8.717	8.80451	8.64532
VIT_14s0066g00760	Disease resistance protein (NBS-LRR class)	7.54403	7.72909	7.33168	7.81699	7.69419	7.29254	7.05777	7.3893	7.04761	7.58305	7.4899	7.44585	6.80302	7.22	7.02652	7.60783	7.37076	7.60148	7.1226	7.41294	7.38145	6.42596	6.58715	6.73214	6.44359	6.81851	6.5785
VIT_17s0000g09030	Disease resistance protein (NBS-LRR class)	7.59215	7.7021	7.47313	7.8603	8.63576	7.46864	7.63492	8.16595	7.32203	7.63973	8.13864	7.60355	7.11664	7.63916	7.40143	7.24767	8.30449	7.55045	8.68252	8.02152	7.56989	9.6919	9.5475	9.38703	9.89003	9.51029	9.7111
VIT_12s0035g01250	Disease resistance protein (NBS-LRR class)	10.4499	10.4115	10.4874	9.58972	8.34644	9.42131	9.53656	9.62635	9.5592	8.8909	8.55406	8.84076	8.73226	8.74495	8.73861	8.3124	8.52186	8.40058	8.24861	8.32713	8.61713	7.90539	7.45194	6.78693	8.1738	7.80161	8.02193
VIT_14s0066g00750	Disease resistance protein (NBS-LRR class)	9.67473	9.82811	9.50308	9.9154	9.28321	9.70543	9.73039	9.73868	9.67298	9.50309	9.31605	9.5154	9.08788	9.68104	9.41474	9.02672	8.99793	9.40353	9.06564	9.15198	9.29157	8.26743	8.42384	8.56494	8.12241	8.05621	7.90295
VIT_09s0002g05850	Disease resistance protein (NBS-LRR class)	8.70978	8.92167	8.46131	8.29261	9.02554	8.71795	9.36684	9.36246	8.94954	8.58666	8.82939	8.67296	8.62841	8.67807	8.65346	8.19021	8.5168	8.12601	8.67919	8.69947	8.61244	6.98316	6.8575	6.71985	7.67135	7.68347	8.13389
VIT_09s0096g00390	Disease resistance protein (NBS-LRR class)	7.85805	7.56688	8.10021	8.22799	8.53121	8.81098	9.07322	8.79249	8.96581	8.24722	8.35303	8.50615	8.61968	8.63047	8.62509	8.16394	8.27224	8.55628	7.92371	8.27793	8.06745	6.45994	6.55921	6.6521	6.87041	6.98146	6.23344
VIT_19s0027g01580	Disease resistance protein (NBS-LRR class)	8.76522	8.60419	8.91007	9.38751	9.28989	9.30566	9.46768	9.41786	9.45546	9.48021	9.49448	9.47589	10.1024	10.1333	10.1179	9.42506	9.56917	9.48343	9.86131	9.83095	10.2106	10.0858	10.1045	10.1231	10.3778	10.096	10.3306
VIT_09s0096g00010	Disease resistance protein (NBS-LRR class)	9.04005	8.89123	9.17494	9.39427	9.0599	9.55533	8.44845	8.71501	8.71466	8.86037	8.72319	8.93385	8.53555	8.61401	8.57531	8.3234	8.18436	8.40084	7.51584	8.05371	7.53348	6.52016	6.2066	5.8054	6.70664	6.39896	6.01332
VIT_15s0046g03230	Disease resistance protein RGA4	7.60279	7.43637	7.75198	7.28872	7.71192	7.32926	6.41492	7.10546	7.55887	6.65531	6.77675	6.58523	6.66548	6.07504	6.40026	6.99924	6.78184	6.70543	5.61368	6.70465	6.06457	5.11577	5.42784	5.68426	5.23549	5.10463	5.45662
VIT_00s0317g00090	Disease resistance-responsive	4.58632	4.62348	4.54817	5.47816	5.00096	5.23891	5.42621	4.86704	4.79111	5.31781	5.26389	5.21971	5.06305	4.79211	4.93393	5.281	5.5104	5.1377	5.56522	4.82864	4.78808	6.08654	6.2806	6.45162	5.82071	6.01964	5.90799
VIT_08s0007g06960	Disease resistance-responsive	9.44262	9.47426	9.41027	7.48663	8.25012	7.99319	9.7201	9.14395	8.48429	7.45441	7.76765	7.59878	7.25034	7.51808	7.39041	6.43403	7.03864	6.40702	7.67801	6.70132	7.15855	5.63154	6.16375	6.55167	7.2811	7.69932	7.49537
VIT_08s0007g07000	Disease resistance-responsive	11.1137	10.7929	11.3759	9.49812	9.09993	9.3367	10.0005	9.28178	8.75991	8.51626	8.36444	8.44332	6.50082	6.78668	6.65082	6.21649	6.67922	6.29846	6.35584	6.68863	6.19044	6.44103	6.08007	5.59753	5.25456	6.94885	5.95449
VIT_07s0095g00550	D-mannose binding lectin	11.0067	11.0053	11.0082	10.477	11.0657	10.3147	10.3423	10.7074	11.0855	10.0462	10.3158	9.96236	10.7591	10.0661	10.4538	10.1251	10.3077	10.0077	9.79486	10.0794	9.51654	8.94968	8.92198	8.89374	9.48506	9.05901	8.59408
VIT_07s0130g00390	DNA (cytosine-5)-methyltransferase	10.9476	10.7387	11.1301	11.0764	11.0678	11.2606	11.3918	11.1907	11.4651	11.2849	11.3594	11.3446	11.4363	11.4617	11.449	11.3122	11.5908	11.3825	11.7267	11.7098	11.76	11.5124	11.5419	11.5708	11.8807	11.7264	11.7501
VIT_16s0039g00940	DNA binding	7.91121	7.84941	7.97048	8.35418	8.13374	7.8185	8.21441	8.10981	8.31113	8.18608	8.27268	8.11101	8.28178	8.32433	8.30321	8.30746	8.76569	8.48879	8.89995	8.7745	8.56726	9.30644	9.15956	8.99601	9.57775	9.31945	9.51172
VIT_17s0000g03540	DNA binding	9.72463	9.4492	9.95581	9.86508	9.84502	10.0089	9.99051	10.0187	10.0673	10.1481	10.1003	10.1872	10.5373	10.6373	10.5882	10.4234	10.2742	10.4515	10.4131	10.6109	10.4456	10.9297	10.9673	11.0039	11.0117	10.9498	10.8586
VIT_13s0074g00050	DNA binding	5.5416	5.25442	5.781	4.57704	5.05057	4.94603	5.51519	4.55737	5.29022	5.19288	5.19477	5.21174	5.12569	4.81308	4.97784	5.24618	4.85163	5.04099	5.92995	5.75289	5.65338	5.86224	5.88551	5.90841	7.88574	8.14354	8.2146
VIT_12s0134g00440	DNA cross-link repair protein	5.89059	5.88517	5.89598	6.93703	6.98789	7.55037	7.46187	6.82708	7.21221	7.70404	7.81789	7.90039	7.86221	7.77178	7.81771	7.58054	7.99723	7.95479	7.91967	7.93802	7.59535	8.40097	8.58497	8.74813	8.43093	7.88584	8.02166
VIT_02s0025g00110	DNA excision repair protein ERCC-3	12.7738	12.7113	12.8336	12.8895	12.935	12.9143	12.8833	12.8744	12.96	12.9213	12.9997	12.9525	13.0858	12.9201	13.0053	13.0088	13.2486	13.1016	13.2602	13.1418	12.8742	13.3395	13.3183	13.2968	13.5428	13.3968	13.4063
VIT_16s0039g00520	DNA helicase	13.6374	13.6741	13.5996	13.1805	12.8697	13.2328	13.3251	13.2358	13.3684	12.9402	12.8414	12.9748	12.8918	13.0893	12.9939	12.6759	12.6126	12.7658	12.8118	13.2646	12.9837	12.4491	12.4588	12.4684	12.0825	12.3497	12.0333
VIT_10s0071g00780	DNA helicase SNF2 domain-containing protein	11.7876	11.7469	11.8271	11.6249	11.7699	11.5703	11.5945	11.8796	11.6223	11.7326	11.835	11.7398	12.0708	12.021	12.0461	11.8651	12.1024	11.9351	11.9522	11.9158	11.8176	12.2241	12.1611	12.0951	12.1479	12.1197	12.1154
VIT_10s0116g01500	DNA helicase SNF2 domain-containing protein	6.18511	6.0529	6.30621	6.49874	6.74676	6.74347	7.30607	6.8742	7.12237	6.6558	6.85815	6.82472	6.87833	7.37489	7.14787	6.49158	7.06337	6.94679	7.71887	7.29278	7.62771	8.26443	7.94362	7.53045	8.03028	7.52126	7.93771
VIT_10s0116g01510	DNA helicase SNF2 domain-containing protein	5.25293	5.41746	5.06719	5.57625	5.5424	5.54704	5.96386	5.51727	6.06726	5.76575	5.81646	5.73281	6.21713	5.83268	6.03767	5.954	6.14736	5.85881	6.10818	6.3903	6.6116	7.30095	7.18972	7.0692	7.35838	6.2599	6.8693
VIT_05s0049g02090	DNA mismatch repair protein	7.73568	7.55476	7.89642	8.55806	8.13161	8.51359	8.8311	8.51298	8.65035	8.28234	8.30703	8.29098	8.9732	9.02553	8.9996	8.30622	8.76315	8.38996	8.80031	9.12779	8.71051	8.87096	8.92129	8.96992	9.28325	9.00015	8.85661
VIT_17s0000g04170	DNA mismatch repair protein MSH2 (MSH2)	9.96655	10.0178	9.9134	10.4929	10.8489	10.4205	10.8863	10.9764	10.5941	10.7069	10.9108	10.7283	11.0789	11.088	11.0835	10.7568	11.1935	10.8925	11.1673	11.1198	10.8614	11.5714	11.5714	11.5715	11.4768	11.3986	11.3627
VIT_01s0010g02690	DNA polymerase alpha, subunit B	6.4916	6.43751	6.54373	7.41746	7.96418	7.48839	8.1657	8.01568	8.22965	7.30359	7.68645	7.40456	8.45107	7.9253	8.212	7.40492	8.14344	7.69119	8.23287	8.70195	8.26961	8.74136	8.6993	8.65597	8.77871	8.40034	8.30763
VIT_08s0007g06490	DNA polymerase delta, subunit B	9.78956	9.68173	9.88989	10.123	10.3497	10.3035	10.8174	10.6033	10.3809	10.5682	10.7263	10.6015	10.8574	10.9777	10.9188	10.4515	10.9025	10.4446	11.3889	11.1146	11.0078	11.4814	11.4553	11.4287	11.8462	11.7226	11.9527
VIT_17s0000g04830	DNA Polymerase epsilon, subunit B	5.32415	5.48375	5.14466	5.41384	5.63841	5.04918	5.77658	5.53729	5.83988	5.87197	5.9716	5.80052	6.25759	6.99745	6.67444	5.92743	6.13811	5.88417	6.82303	6.96348	7.29244	7.44851	7.35536	7.25577	7.49514	7.17253	7.28913
VIT_17s0000g09820	DNA polymerase III gamma and tau subunit	5.62181	5.59663	5.64656	7.11161	6.90948	7.17461	7.49778	7.47467	7.14868	6.85567	7.0243	6.92146	7.68987	8.10327	7.91133	6.89959	7.60668	7.07508	7.4653	7.26948	6.93444	7.31174	7.49411	7.656	7.5565	7.54971	7.10426
VIT_03s0097g00550	DNA polymerase V	12.1739	12.1039	12.2407	12.0728	12.1222	12.0847	12.1158	12.2796	12.1024	12.0202	12.1122	12.0336	12.1324	12.185	12.1589	11.9925	12.2933	12.0342	12.5225	12.4153	12.3827	12.5952	12.6087	12.6221	12.7111	12.5306	12.6403
VIT_09s0002g03190	DNA repair protein	11.1969	11.0935	11.2933	11.1475	10.9841	11.1063	11.1643	11.0919	10.978	10.8979	10.8883	10.9145	10.7547	10.7716	10.7632	10.6102	10.7777	10.7444	10.5192	10.7383	10.4927	11.1355	11.0753	11.0125	10.9481	10.8423	10.7292
VIT_11s0016g00340	DNA repair protein RAD51	5.95259	5.94466	5.96048	6.10979	7.18564	6.64969	8.05958	7.91837	7.80602	7.61911	8.11422	7.68668	8.45183	8.86827	8.67502	7.60522	8.78192	7.65162	9.01545	8.38387	8.44031	9.41707	9.28264	9.13438	9.7241	9.22543	9.48437
VIT_19s0027g00210	DNA repair protein recA, chloroplast precursor	8.80066	8.64065	8.94469	8.90953	8.69506	9.15109	9.30716	9.1144	9.33403	8.72659	8.76783	8.86157	9.1512	9.50013	9.33619	8.48746	8.89017	8.77298	9.27392	9.31674	9.09189	9.35681	9.4588	9.55406	9.86563	9.63992	9.5234
VIT_16s0039g01780	DNA replication complex GINS protein PSF2	5.90259	5.96736	5.83477	6.26387	6.17817	6.16726	6.68959	6.83378	6.08302	6.1749	6.24483	6.20993	6.35681	7.03948	6.73815	5.29912	5.86194	5.68523	7.15085	6.55169	7.0335	7.51225	7.39969	7.27759	7.91517	7.54521	7.53896
VIT_05s0077g00290	DNA replication protein	8.40948	8.19739	8.59436	8.69255	8.68381	8.86259	9.36218	9.2439	8.76632	9.2023	9.32013	9.25017	9.65609	10.1634	9.93192	9.27274	9.68223	9.33604	10.1462	10.0021	10.2408	10.2458	10.2676	10.289	10.3651	10.3087	10.2515
VIT_05s0077g00800	DNA replication protein	9.44842	9.31617	9.56955	9.61647	9.36172	9.83564	9.993	10.0351	9.92982	10.0507	10.1407	10.1957	10.5644	11.0793	10.8447	10.0114	10.484	10.4009	11.0129	10.9651	11.113	11.0993	11.2058	11.3049	11.3598	11.2734	11.1546
VIT_05s0077g00120	DNA replication protein	9.26302	9.06735	9.43529	9.4433	9.63378	9.54664	10.1615	9.94018	9.71953	9.86522	10.0173	9.97421	10.6261	11.0655	10.8625	9.95264	10.3526	10.2668	10.9175	10.8379	10.8665	11.2351	11.257	11.2786	11.2338	11.0226	10.9098
VIT_08s0040g03250	DNA topoisomerase VIA (SPO11)	13.4938	13.3792	13.5999	13.5879	13.3921	13.3824	13.2694	13.0513	13.418	13.2649	13.2307	13.2304	13.0504	13.1428	13.0974	13.1453	13.2436	13.2534	12.8718	12.9447	12.7274	13.308	13.3728	13.4348	12.9445	12.9358	12.7951
VIT_14s0171g00380	DNA-binding bromodomain-containing protein	12.8944	12.784	12.9969	12.4724	12.2103	12.3242	12.4278	12.542	12.5671	12.4121	12.2809	12.3398	12.3244	12.2424	12.284	12.5602	12.3131	12.4328	12.0467	12.1447	12.106	12.2659	12.1216	11.9614	11.8706	11.7104	11.8305
VIT_05s0077g00910	DNA-binding enhancer protein	11.1434	11.1022	11.1834	11.1649	11.4674	11.3219	11.526	11.5476	11.3457	11.6252	11.7229	11.7069	11.458	12.006	11.7579	11.7489	11.8884	11.9344	12.1266	11.9295	12.4167	12.2311	12.0868	11.9265	11.9164	11.9203	12.0131
VIT_02s0025g03580	DNA-binding family protein	12.7219	12.7294	12.7145	13.0275	13.0952	12.9698	13.3725	13.4045	13.2391	13.4082	13.4931	13.3797	13.5173	13.4869	13.5022	13.5143	13.7666	13.4486	13.7402	13.5356	13.1845	13.6215	13.5102	13.3896	13.3743	13.3309	13.3895
VIT_01s0127g00840	DNA-binding protein	12.5576	12.5114	12.6025	12.5442	12.741	12.6536	12.9521	12.9437	12.7781	12.9741	13.0457	13.0427	13.0608	13.2506	13.1588	12.8328	12.9765	13.0346	13.1605	12.9979	13.252	13.0652	13.1478	13.2258	13.2089	13.1448	13.1389
VIT_18s0122g00590	DNA-binding protein	7.30926	7.31129	7.30723	8.33773	8.45571	8.13329	8.34477	8.16385	8.23111	8.6364	8.90619	8.72001	8.26408	8.00434	8.14005	8.82108	9.55462	9.20457	9.40132	8.52533	7.57958	9.76529	9.90276	10.0283	9.45632	9.13353	9.16388
VIT_17s0000g00710	DNA-binding protein	12.3947	12.1132	12.6301	11.0509	10.9964	10.0164	10.1932	10.4848	10.5249	9.72829	9.79939	9.1465	10.2555	7.85278	9.50536	9.16704	9.68783	9.0624	7.89622	9.42169	8.53604	8.34982	8.29477	8.23753	8.40318	9.26095	7.80092
VIT_14s0081g00670	DNA-binding protein	5.53589	5.23943	5.78169	6.15373	5.44409	6.25677	5.73791	5.63786	5.60414	6.26994	6.18291	6.28295	5.65008	5.51581	5.5845	6.1062	6.29423	6.05342	5.42527	5.74206	5.58568	6.96595	7.28331	7.54329	7.02005	7.45251	6.64365
VIT_15s0045g01130	DNA-binding protein	7.2787	7.02902	7.49147	7.3175	7.24522	7.77197	8.03681	7.34068	6.98624	6.64394	6.60192	6.88378	6.42804	6.56649	6.49892	5.71096	5.60561	6.03709	5.78066	5.693	5.89893	5.89577	6.12603	6.32455	5.97441	6.25632	5.97404
VIT_08s0007g05090	DNA-binding protein	12.3059	12.2428	12.3663	12.5629	12.5658	12.499	12.6343	12.6169	12.7643	12.4663	12.4528	12.4494	12.7317	12.7611	12.7465	12.6346	12.583	12.634	12.9522	12.9262	12.7953	13.0415	13.1832	13.3121	13.2146	13.3765	13.4284
VIT_17s0000g00720	DNA-binding protein	12.102	12.024	12.1759	10.6758	10.5375	10.3429	11.2869	11.3339	10.7368	9.88099	9.97345	9.74461	9.98746	10.0093	9.99842	9.06347	9.8675	9.05501	9.55392	9.29922	9.11404	8.47967	8.43603	8.39103	8.79032	10.0065	9.10679
VIT_14s0030g01600	DNA-binding storekeeper protein	13.5965	13.6401	13.5515	13.7387	14.0534	13.9041	13.6284	13.6715	13.7705	13.9281	14.0095	13.9931	14.0289	13.9384	13.9844	13.9579	13.9835	14.0638	14.2488	14.024	14.0904	14.2596	14.2336	14.2072	14.1902	14.2941	14.2637
VIT_01s0010g02680	DNA-binding storekeeper protein	6.3882	6.26295	6.50343	6.51648	6.37693	6.86492	5.68904	5.27153	5.55361	6.408	6.29325	6.4975	5.63141	6.07764	5.87171	6.51279	6.20528	6.46017	6.13252	5.85572	5.0038	7.63958	7.62805	7.61641	8.03472	6.9714	7.39385
VIT_09s0002g01860	DNA-directed RNA polymerase	11.1007	11.3783	10.7568	11.2484	11.5817	11.2919	11.5581	11.8919	11.5131	11.4644	11.6733	11.54	11.8488	11.9821	11.917	11.5891	12.0396	11.8196	12.0327	12.1986	11.8421	12.3573	12.2378	12.1076	12.4853	12.3559	12.5189
VIT_11s0037g00630	DNA-directed RNA polymerase	10.0587	9.978	10.1352	10.1888	10.1703	10.0661	10.1977	10.46	10.2592	10.1692	10.2219	10.1149	10.5957	10.467	10.5328	10.2164	10.4263	10.1226	10.5318	10.5908	10.6401	10.8002	10.7099	10.6135	11.0372	10.8349	10.7923
VIT_12s0028g03770	DNA-directed RNA polymerase II subunit B	13.4345	13.4031	13.4652	13.471	13.3582	13.3025	13.3788	13.3226	13.3478	13.2595	13.2315	13.1834	13.7549	13.5135	13.6393	13.3308	13.3445	13.2197	13.5124	13.6801	13.3237	13.6414	13.6956	13.7479	13.7955	13.7962	13.7983
VIT_13s0139g00310	DNA-directed RNA polymerase II subunit E	10.3715	10.3019	10.4379	10.4042	10.1594	10.4029	10.6674	10.509	10.5711	10.5052	10.4924	10.624	10.9815	11.364	11.1854	10.4835	10.6363	10.9155	11.6439	11.3438	11.7701	11.0952	11.1419	11.1871	11.2265	11.3553	11.2809
VIT_09s0002g06690	DNA-directed RNA polymerase III subunit C34	10.3359	10.3751	10.2956	10.5609	10.6266	10.416	10.8959	10.773	10.6294	10.6983	10.8056	10.7502	10.6358	10.9093	10.779	10.6878	11.0308	10.9925	11.3233	10.8778	10.9344	11.2799	11.2164	11.1501	11.2888	11.1315	11.4326
VIT_00s0551g00040	DNA-directed RNA polymerase III subunit C34	10.9354	11.1035	10.7451	10.6236	10.7796	10.6538	10.9076	11.1044	10.8331	10.7993	10.7897	10.8126	10.8817	11.0532	10.97	10.9136	10.7323	10.9378	11.4388	11.273	11.3984	11.1351	11.0738	11.0097	11.4147	11.4366	11.5805
VIT_11s0016g01280	DNA-directed RNA polymerase III subunit C4	9.77311	9.54059	9.97331	10.0092	9.68013	9.8031	10.0903	9.95605	9.79688	9.36161	9.25086	9.31041	8.28516	8.31081	8.29804	8.99694	9.04074	9.11991	8.47974	8.35415	7.75255	8.62823	8.64173	8.65511	9.20197	8.59656	9.00435
VIT_19s0015g00780	DNA-directed RNA Polymerase III subunit C5	11.4329	11.1694	11.6556	11.3383	11.3943	11.1842	11.7984	11.5606	11.4547	11.387	11.5194	11.3867	11.6123	11.769	11.6928	11.023	11.5545	11.1927	11.8768	11.8495	12.2613	12.2313	12.1132	11.9846	12.3635	12.1866	12.3534
VIT_12s0028g01740	DNAJ heat shock N-terminal domain-containing protein	12.4903	12.405	12.5707	11.9237	11.3828	11.7999	11.2308	11.1662	11.4976	11.0776	10.7781	11.0392	10.6103	10.8255	10.7219	10.7507	10.3635	10.8265	10.3811	11.0883	11.1901	10.1352	10.2701	10.3935	10.1863	10.3373	9.42477
VIT_10s0042g00960	DNAJ heat shock N-terminal domain-containing protein	8.58141	8.47862	8.67736	10.2154	10.3538	10.5405	9.86085	9.7589	9.63486	10.4393	10.3637	10.5637	8.66268	8.93551	8.80554	10.5909	10.1537	10.7666	9.1499	9.53981	9.48252	10.8574	11.085	11.2815	10.4233	10.3145	9.63657
[truncated: 4,921 more rows]

## Sheet: Legend
Supplementary File 1| Significant modulated genes under our experimental conditions. The dataset was initially screened by Significance Analysis of Microarrays (SAM, 9 groups, FDR = 0.1%) and then tested with an Analysis of Variance (ANOVA, 9 groups, α = 0.05, standard Bonferroni correction) to retrieve the most 6,441 significantly modulated transcripts. Gene ID (V1 Annotation) and Functional Cat…
