# Supplementary material for: Whole Plant Temperature Manipulation Affects Flavonoid Metabolism and the Transcriptome of Grapevine Berries
Source: Front Plant Sci. 2017 Jun 6;8:929. doi: 10.3389/fpls.2017.00929 (PMC5460295; doi:10.3389/fpls.2017.00929)
Supplement: Supplementary file 2 [file Data_Sheet_2.XLSX]

## Sheet: Foglio1
Gene ID	Functional Annotation	Functional Network	CTRL	LT1	HT1	LT2	HT2	LT3	HT3	LT4	HT4
VIT_18s0089g00160	1,4-beta-mannan endohydrolase	Carbohydrate Metabolic Process	5.44381	7.18983	6.4558	8.10407	8.26572	8.66455	9.76923	10.2212	10.4477
VIT_18s0089g00140	1,4-beta-mannan endohydrolase	Carbohydrate Metabolic Process	5.71802	7.04383	6.44115	7.80673	7.69852	8.49847	9.21052	9.74403	9.76477
VIT_18s0089g00180	1,4-beta-mannan endohydrolase	Carbohydrate Metabolic Process	6.83014	8.38125	8.0189	9.30223	9.28955	9.82789	10.4999	11.009	11.0882
VIT_00s2086g00010	1-aminocyclopropane-1-carboxylate oxidase 1	Carbohydrate Metabolic Process	14.3805	12.3718	12.5597	11.5471	10.7712	9.96743	9.98393	9.95693	10.0922
VIT_05s0049g00300	1-aminocyclopropane-1-carboxylate oxidase homolog 1	Carbohydrate Metabolic Process	10.833	10.7264	11.3096	9.95878	10.8168	9.2607	10.1223	9.23563	8.755
VIT_07s0005g03060	1-aminocyclopropane-1-carboxylate oxidase homolog 1	Carbohydrate Metabolic Process	5.96837	5.22544	5.3817	5.67826	5.80867	5.60467	5.96831	7.24505	7.45027
VIT_02s0025g00360	1-aminocyclopropane-1-carboxylate synthase	Carbohydrate Metabolic Process	11.9491	11.7285	9.40898	11.1042	11.4467	10.2603	8.54049	9.03837	7.21479
VIT_06s0004g06650	1-phosphatidylinositol-4,5-bisphosphate phosphodiesterase	Carbohydrate Metabolic Process	10.0705	7.42676	7.41342	6.55807	6.9723	6.41776	6.36331	6.1727	6.09405
VIT_05s0049g00370	2-oxoglutarate-dependent dioxygenase	Carbohydrate Metabolic Process	7.20383	5.89985	7.05023	5.95693	5.84201	5.45286	5.69196	4.83699	5.52913
VIT_06s0061g00280	2-phosphoglycerate kinase	Carbohydrate Metabolic Process	10.117	10.0507	10.3324	10.2443	10.8531	10.4187	10.8531	12.6611	12.9764
VIT_15s0046g01590	Acidic chitinase III	Carbohydrate Metabolic Process	9.17398	9.74134	9.3111	10.736	10.7215	11.126	11.451	11.9289	11.2875
VIT_15s0046g01610	Acidic endochitinase (CHIB1)	Carbohydrate Metabolic Process	6.96807	7.23969	6.85263	8.33764	8.31033	8.66738	9.12187	8.79231	8.55418
VIT_18s0001g01160	Alcohol dehydrogenase	Carbohydrate Metabolic Process	10.4691	9.75783	10.4245	9.65996	9.59151	8.99806	9.47037	7.97153	8.35371
VIT_06s0004g04310	Alcohol dehydrogenase	Carbohydrate Metabolic Process	10.7433	10.3846	10.6557	10.2682	9.68495	10.0088	9.47995	8.48605	8.67333
VIT_06s0004g04320	Alcohol dehydrogenase 3	Carbohydrate Metabolic Process	11.2369	11.2756	11.3313	10.9985	10.2394	10.6737	10.1857	9.15549	9.22701
VIT_05s0077g01310	Aldo-keto reductase	Carbohydrate Metabolic Process	5.43363	5.56091	6.03256	6.45883	7.48225	7.23671	7.53805	8.95509	8.66577
VIT_05s0077g01300	Aldo-keto reductase	Carbohydrate Metabolic Process	9.75148	10.0613	10.0631	9.95368	10.8116	10.1164	10.1576	11.8114	10.7062
VIT_08s0007g07480	Aldose 1-epimerase	Carbohydrate Metabolic Process	8.7495	9.64946	9.00359	9.13405	7.17516	8.40175	7.37075	6.65789	6.52588
VIT_19s0014g00300	Alpha,alpha-trehalose-phosphate synthase	Carbohydrate Metabolic Process	11.7666	10.7743	10.8119	10.2623	10.5146	9.55237	10.1305	9.53431	10.0347
VIT_00s0800g00010	Alpha-1,4-glycosyltransferase	Carbohydrate Metabolic Process	7.89041	8.08043	7.75401	7.02353	6.25302	6.36155	5.75929	5.54492	5.43222
VIT_08s0007g02100	Alpha-1,4-glycosyltransferase	Carbohydrate Metabolic Process	11.756	11.6007	11.4776	11.134	10.5764	10.922	9.65366	9.48427	8.82213
VIT_00s0270g00120	Alpha-amylase/subtilisin inhibitor	Carbohydrate Metabolic Process	6.66284	7.66838	7.69333	9.69475	8.22078	7.11602	8.13289	9.81218	9.85885
VIT_00s0375g00030	Alpha-galactosidase	Carbohydrate Metabolic Process	10.3292	9.80385	10.0001	8.55072	8.62577	7.15609	7.41113	5.96979	6.20944
VIT_01s0011g03450	Alpha-glucosidase	Carbohydrate Metabolic Process	10.8122	12.378	12.4651	11.9779	12.7958	12.0894	12.4805	12.8234	13.1053
VIT_10s0092g00260	Alpha-glucosidase 1 (AGLU1)	Carbohydrate Metabolic Process	9.36776	9.29557	9.06563	8.10898	7.68681	7.81812	7.27968	6.44925	6.71834
VIT_10s0092g00250	Alpha-glucosidase 1 (AGLU1)	Carbohydrate Metabolic Process	11.3323	11.0607	11.3884	10.3563	10.3076	9.70279	10.0179	8.39531	9.15652
VIT_15s0046g01450	Alpha-L-fucosidase	Carbohydrate Metabolic Process	9.08004	9.56586	9.37727	8.68307	8.12117	6.46574	5.81665	5.46775	5.88027
VIT_16s0022g02170	Alpha-L-fucosidase	Carbohydrate Metabolic Process	5.80486	7.22234	7.54595	6.39436	7.76642	5.42529	6.05251	4.81375	5.24724
VIT_07s0005g02040	Alpha-L-fucosidase 2 precursor	Carbohydrate Metabolic Process	5.43229	5.37092	5.28355	5.21453	5.4159	5.52827	5.89727	7.16622	7.74342
VIT_18s0001g02770	Alpha-L-fucosidase 2 precursor	Carbohydrate Metabolic Process	8.49433	9.48487	9.62068	10.6111	10.1612	10.3538	10.2037	10.9432	9.98692
VIT_14s0060g02720	Alpha-L-fucosidase 2 precursor	Carbohydrate Metabolic Process	4.99043	5.27437	5.82972	5.74187	6.19538	5.72087	7.12784	5.86812	6.96415
VIT_14s0128g00520	Alpha-L-fucosidase 2 precursor	Carbohydrate Metabolic Process	9.81112	10.908	10.9774	11.5567	11.3667	11.3698	11.5394	11.8251	11.0333
VIT_17s0000g03230	Alpha-mannosidase	Carbohydrate Metabolic Process	8.75943	10.1683	10.3162	10.0254	9.90468	9.95891	8.99438	8.68702	8.16775
VIT_15s0046g01210	Arbutin synthase	Carbohydrate Metabolic Process	11.8014	11.7372	12.0096	11.2338	11.0002	11.1494	10.11	10.3425	9.66905
VIT_07s0005g01300	Auxin-induced beta-glucosidase	Carbohydrate Metabolic Process	10.4165	9.28867	8.63686	8.22149	7.93749	7.23161	6.66432	6.69447	6.78071
VIT_12s0059g02670	Beta-amylase	Carbohydrate Metabolic Process	6.88767	7.31548	7.9375	7.27621	8.14301	7.4824	8.46044	8.38805	8.9494
VIT_18s0001g05180	Beta-D-xylosidase	Carbohydrate Metabolic Process	10.8774	11.7221	12.1268	11.4974	12.1634	11.4116	10.8934	10.3786	9.63945
VIT_04s0023g02690	Beta-galactosidase	Carbohydrate Metabolic Process	11.6744	12.0867	11.8644	11.1207	10.9616	10.5546	9.64832	8.38249	9.16426
VIT_07s0031g02480	Beta-galactosidase	Carbohydrate Metabolic Process	12.6048	12.7027	12.9549	12.196	11.9318	11.3604	11.3786	9.46838	10.4976
VIT_05s0029g00090	Beta-galactosidase	Carbohydrate Metabolic Process	9.63424	9.95599	9.94987	9.31907	9.05186	8.846	8.76922	6.90668	7.88032
VIT_06s0004g03020	Beta-galactosidase	Carbohydrate Metabolic Process	11.8612	11.2496	11.1202	10.1734	10.6818	9.21796	9.70282	9.3288	9.56773
VIT_00s0285g00080	Beta-galactosidase	Carbohydrate Metabolic Process	10.7017	10.8803	10.7242	10.0897	9.89388	9.88474	9.6394	8.32258	8.90053
VIT_18s0001g13230	Beta-galactosidase BG1 [Vitis vinifera]	Carbohydrate Metabolic Process	13.8735	14.1356	14.0787	13.737	13.9441	13.5901	13.2994	12.0659	11.8258
VIT_19s0014g03240	Beta-mannosidase 4	Carbohydrate Metabolic Process	12.6273	12.2378	12.1068	11.6085	11.5729	10.9528	10.7329	8.45464	9.46007
VIT_02s0025g00180	Bisphosphoglycerate mutase	Carbohydrate Metabolic Process	10.8855	9.78798	9.94755	8.72365	8.39677	7.46011	7.87382	8.46531	6.90877
VIT_10s0003g05580	Carbohydrate oxidase	Carbohydrate Metabolic Process	4.9151	4.95094	5.13017	7.22669	5.04786	4.8896	5.06794	4.82299	4.79383
VIT_10s0003g05620	Carbohydrate oxidase	Carbohydrate Metabolic Process	5.4233	5.12904	5.11617	8.09751	5.45803	5.70634	5.78785	5.50602	5.51779
VIT_10s0003g05550	Carbohydrate oxidase	Carbohydrate Metabolic Process	4.80242	4.64501	4.66322	6.50106	4.78021	4.75116	4.79296	4.13479	4.50923
VIT_09s0002g02320	Cell wall apoplastic invertase	Carbohydrate Metabolic Process	9.96368	9.13085	8.90225	9.34833	8.29062	9.20252	8.79082	11.3083	10.4271
VIT_11s0149g00280	Chitinase A	Carbohydrate Metabolic Process	6.50759	6.72354	6.98297	7.40675	7.54414	7.20271	7.92707	8.51776	8.49163
VIT_05s0094g00360	Chitinase class IV	Carbohydrate Metabolic Process	9.71907	10.3281	7.94613	11.2268	9.75603	9.87411	8.43621	9.3114	8.95542
VIT_05s0094g00200	Chitinase class IV	Carbohydrate Metabolic Process	7.0703	7.24249	6.61507	8.66155	7.87904	7.40994	7.28282	7.82683	7.71636
VIT_13s0158g00150	Crinkly4	Carbohydrate Metabolic Process	9.45322	9.61443	8.9056	10.1801	9.93373	10.7911	9.7742	10.9951	10.4332
VIT_07s0129g00310	Formamidase	Carbohydrate Metabolic Process	11.8205	10.9886	11.0089	10.4598	10.0832	10.0987	10.0093	8.26733	9.28341
VIT_07s0129g00300	formamidase, putative / formamide amidohydrolase, putative	Carbohydrate Metabolic Process	10.8113	9.89244	10.0044	9.70737	9.26403	9.25072	9.43731	7.57848	8.5243
VIT_07s0129g00320	formamidase, putative / formamide amidohydrolase, putative	Carbohydrate Metabolic Process	9.73271	9.1931	9.05327	8.78086	8.50238	8.28671	8.53181	7.41845	8.30455
VIT_18s0089g01230	fructokinase-2	Carbohydrate Metabolic Process	5.86281	6.15044	6.05277	6.08868	5.71726	6.23705	6.61336	7.66797	7.87401
VIT_08s0007g01570	fructose 1,6-bisphosphatase	Carbohydrate Metabolic Process	13.6357	13.4695	13.239	12.9056	12.4304	12.3738	12.2222	10.9582	10.396
VIT_05s0077g00430	Galactinol synthase	Carbohydrate Metabolic Process	6.53848	6.66098	6.85276	11.2862	10.3436	10.7626	9.00184	12.2956	6.44832
VIT_05s0020g00330	Galactinol synthase	Carbohydrate Metabolic Process	4.94467	5.57311	5.11237	9.72522	8.65752	9.31056	7.57132	10.5112	4.80563
VIT_14s0066g02350	Galactinol synthase	Carbohydrate Metabolic Process	12.4343	13.3452	10.5479	13.4608	13.2912	12.6835	10.0278	11.6041	10.4522
VIT_05s0077g00840	Galactinol-raffinose galactosyltransferase	Carbohydrate Metabolic Process	9.33435	8.86322	7.65327	7.82649	6.35427	7.18563	6.22571	7.24448	6.82858
VIT_08s0007g07470	Galactose mutarotase	Carbohydrate Metabolic Process	9.20468	9.02579	9.39269	8.61149	8.30638	7.61182	8.09708	7.32012	7.75878
VIT_14s0030g01420	GCN5 N-acetyltransferase (GNAT)	Carbohydrate Metabolic Process	5.77851	6.43202	6.70723	7.29051	8.43253	7.21861	7.67151	6.72832	6.10119
VIT_00s0780g00020	Glucan endo-1,3-beta-glucosidase 5 precursor	Carbohydrate Metabolic Process	11.5799	11.3982	11.5338	10.6223	11.4049	10.7835	11.0909	9.46016	11.065
VIT_18s0122g00980	Glucan endo-1,3-beta-glucosidase 7 precursor	Carbohydrate Metabolic Process	9.35444	7.89078	9.31721	6.8202	6.02353	6.00435	5.86424	5.91142	6.09577
VIT_06s0080g00420	Glucan endo-1,3-beta-glucosidase 7 precursor	Carbohydrate Metabolic Process	9.57682	8.39229	8.16453	7.29731	6.34326	5.87388	6.16075	5.8621	6.67677
VIT_08s0007g06000	Glucan endo-1,3-beta-glucosidase GII precursor	Carbohydrate Metabolic Process	7.92806	7.71445	7.30284	7.73753	7.3344	7.60325	7.93145	9.37668	8.9905
VIT_14s0060g00440	Glucan endo-1,3-beta-glucosidase-related	Carbohydrate Metabolic Process	11.8472	11.5421	10.9791	11.126	9.8865	10.4224	9.66292	10.1563	10.0611
VIT_12s0057g01030	Glucose-6-phosphate 1-dehydrogenase 2, chloroplast precursor	Carbohydrate Metabolic Process	10.0666	11.0499	10.9803	10.7467	11.3668	10.964	10.956	9.16822	9.66403
VIT_00s0616g00010	Glycerol-3-phosphate permease	Carbohydrate Metabolic Process	4.97955	4.94968	4.96263	5.27076	5.03086	5.22419	5.60571	7.68497	7.1277
VIT_06s0004g05660	Glycosyl transferase family 1 protein	Carbohydrate Metabolic Process	7.66954	7.79503	7.11588	7.98512	7.9497	7.93325	7.62992	10.2613	10.0467
VIT_02s0087g00330	Glycosyl transferase family 1 protein	Carbohydrate Metabolic Process	9.78656	9.55344	9.57087	10.6595	10.9944	11.1295	11.5045	12.9918	12.6407
VIT_02s0087g00320	Glycosyl transferase family 1 protein	Carbohydrate Metabolic Process	7.8105	8.01053	8.24262	8.88117	9.18855	9.10507	9.81695	10.1058	10.5197
VIT_09s0002g04880	Glycosyl transferase family 1 protein	Carbohydrate Metabolic Process	11.1487	11.7066	11.9324	11.2614	11.7168	10.9858	11.1519	9.7483	10.96
VIT_01s0011g04680	Glycosyltransferase family 14	Carbohydrate Metabolic Process	10.2761	11.2078	11.286	11.6504	11.8687	12.0088	11.8481	12.6153	12.3304
VIT_17s0000g09650	Glyoxal oxidase	Carbohydrate Metabolic Process	8.87835	10.1784	9.8261	10.8384	11.4233	11.4516	10.3236	11.5687	10.4811
VIT_08s0007g05350	Haloacid dehalogenase hydrolase	Carbohydrate Metabolic Process	14.1287	13.648	13.4855	13.1777	12.5558	12.7714	12.5838	11.7167	11.4716
VIT_15s0046g01190	Hydroquinone glucosyltransferase	Carbohydrate Metabolic Process	12.3981	12.6654	12.8546	12.1964	11.9885	12.2128	11.0328	11.4433	10.5918
VIT_05s0020g03770	Inositol polyphosphate 5'-phosphatase	Carbohydrate Metabolic Process	10.1446	9.17001	8.9783	7.91158	7.46059	6.48378	6.75551	5.35234	6.06606
VIT_18s0001g11790	Inositol polyphosphate 5-phosphatase	Carbohydrate Metabolic Process	6.54955	5.5481	5.06731	5.08934	5.10933	4.79383	5.14009	7.34062	6.95583
VIT_02s0012g00550	Inositol polyphosphate 5-phosphatase II	Carbohydrate Metabolic Process	12.26	10.6711	10.3852	10.1857	10.557	9.71939	10.0048	9.93299	10.4219
VIT_12s0035g00880	Lactoylglutathione lyase	Carbohydrate Metabolic Process	13.6116	13.5899	13.2895	13.1739	13.313	12.1407	11.8178	8.87652	10.1601
VIT_04s0008g03560	Lactoylglutathione lyase	Carbohydrate Metabolic Process	9.03773	9.9016	10.0685	9.5609	9.33164	9.38705	9.13205	7.27909	7.40835
VIT_09s0002g06420	Lactoylglutathione lyase	Carbohydrate Metabolic Process	10.7661	11.7556	11.6057	12.6693	11.9197	12.3936	12.0865	13.0436	12.9886
VIT_18s0001g08800	Lecithine cholesterol acyltransferase-like protein	Carbohydrate Metabolic Process	11.1612	11.4801	11.3191	10.981	10.4631	10.6288	10.1259	9.90275	8.95292
VIT_02s0154g00350	L-lactate dehydrogenase A	Carbohydrate Metabolic Process	9.47724	9.83172	9.56082	9.20667	8.20709	8.54884	7.35631	7.95164	7.90667
VIT_00s0371g00100	Mannitol dehydrogenase	Carbohydrate Metabolic Process	10.0672	9.76304	9.13705	9.37003	7.09409	8.36171	7.29795	7.28023	6.7383
VIT_18s0001g14910	Mannitol dehydrogenase	Carbohydrate Metabolic Process	11.1203	11.7565	11.847	11.4328	12.3903	11.5936	11.9075	9.49188	9.8271
VIT_09s0002g02940	Myo-inositol oxygenase 1	Carbohydrate Metabolic Process	10.6163	12.8716	12.9416	13.4441	13.6483	13.5242	13.7279	13.8567	13.7625
VIT_05s0124g00510	Oxalyl-CoA decarboxylase [Vitis vinifera]	Carbohydrate Metabolic Process	7.85234	8.13374	8.50373	9.3041	8.79131	9.2497	9.54678	9.5588	10.0366
VIT_00s2840g00010	Phosphoenolpyruvate carboxykinase	Carbohydrate Metabolic Process	9.56278	9.86723	8.67519	9.37481	9.44309	9.7918	10.2265	10.479	10.8394
VIT_05s0094g00930	Phosphoglucomutase/phosphomannomutase C terminal	Carbohydrate Metabolic Process	11.0595	11.2585	11.2123	10.4373	10.223	9.80455	9.43428	8.70071	9.24446
VIT_13s0067g00890	Phosphoinositide-specific phospholipase C	Carbohydrate Metabolic Process	8.35059	8.64465	8.29883	8.55695	9.3589	8.63911	9.90776	11.2735	11.5679
VIT_09s0002g06010	Phospholipase/carboxylesterase	Carbohydrate Metabolic Process	12.7868	11.8815	12.0905	11.3119	11.478	10.9259	10.9935	10.6904	10.7992
VIT_19s0014g00410	PMR5 (powdery mildew resistant 5)	Carbohydrate Metabolic Process	10.0203	9.35697	9.83623	9.4208	10.253	9.02757	11.023	13.0274	13.1591
VIT_14s0060g00420	Pyruvate dehydrogenase kinase	Carbohydrate Metabolic Process	9.5291	9.86085	10.067	10.8282	10.2413	11.0713	10.8325	11.9336	11.3909
VIT_06s0004g00130	Pyruvate kinase	Carbohydrate Metabolic Process	6.39628	6.87789	7.22905	6.73641	6.78101	6.52596	7.27715	10.0829	10.4806
VIT_08s0007g07600	Pyruvate kinase, cytosolic isozyme	Carbohydrate Metabolic Process	12.2451	9.45667	9.23394	8.28027	7.17268	7.29304	6.89599	8.24912	7.7249
VIT_14s0066g00810	Raffinose synthase	Carbohydrate Metabolic Process	12.9451	11.8727	11.8181	11.0182	10.3837	10.2627	9.7152	10.4796	8.89188
VIT_04s0043g00310	Ribulose-phosphate 3-epimerase	Carbohydrate Metabolic Process	11.0898	10.5476	10.6427	10.2417	10.4392	10.4285	8.85857	9.87701	8.56849
VIT_19s0015g01350	Stachyose synthase precursor	Carbohydrate Metabolic Process	6.82488	8.40973	8.68653	9.31227	9.992	9.73464	10.0127	10.9137	10.6687
VIT_18s0076g00250	Sucrose-proton symporter 2 SUC2	Carbohydrate Metabolic Process	12.2189	10.8374	10.6879	9.62124	8.61018	8.50253	7.63258	8.3992	7.59377
VIT_05s0020g03140	Sugar transporter 13	Carbohydrate Metabolic Process	7.14803	6.52585	6.5836	8.68067	6.61398	6.23133	6.36861	9.5486	7.54401
VIT_05s0020g02170	Sugar transporter ERD6-like 16	Carbohydrate Metabolic Process	7.20787	9.60217	9.90084	11.7767	12.5281	12.8315	12.9646	12.9737	13.2196
VIT_05s0020g02260	Sugar transporter ERD6-like 16	Carbohydrate Metabolic Process	7.57407	7.01412	6.28992	6.3323	5.14488	4.85634	5.01119	4.64311	4.98327
VIT_14s0030g00250	Sugar transporter ERD6-like 3	Carbohydrate Metabolic Process	9.35465	9.1137	9.39577	8.62833	9.0216	8.29585	8.41928	7.02833	7.65501
VIT_14s0030g00260	Sugar transporter ERD6-like 3	Carbohydrate Metabolic Process	9.1332	8.2239	8.28162	7.81925	7.78744	7.37773	7.5962	6.41518	6.88081
VIT_14s0030g00220	Sugar transporter ERD6-like 5	Carbohydrate Metabolic Process	6.98107	6.18078	6.86908	5.38627	5.24791	5.14972	5.06119	5.12053	4.95374
VIT_14s0030g00210	Sugar transporter ERD6-like 5	Carbohydrate Metabolic Process	7.44715	6.60352	6.45157	6.21173	5.76479	5.80943	5.96482	5.30119	5.49836
VIT_17s0000g08010	Trehalose 6-phosphate synthase	Carbohydrate Metabolic Process	7.79628	7.87947	7.52337	7.25865	7.02306	7.15377	7.52904	9.45645	9.66552
VIT_00s0304g00080	Trehalose-6-phosphate phosphatase	Carbohydrate Metabolic Process	9.16226	8.28762	7.63342	8.34992	7.00998	7.06867	5.67011	6.25522	6.82624
VIT_00s0233g00030	Trehalose-6-phosphate phosphatase	Carbohydrate Metabolic Process	7.40637	7.06915	7.10937	7.97182	7.23541	6.66242	7.215	9.16533	9.88837
VIT_02s0154g00110	Trehalose-6-phosphate phosphatase (AtTPPA)	Carbohydrate Metabolic Process	7.18197	6.9384	6.72653	7.91569	7.05588	6.52904	7.30401	9.39328	10.1056
VIT_03s0063g01510	Trehalose-phosphatase	Carbohydrate Metabolic Process	9.07502	10.363	9.64022	9.83502	8.65893	9.46625	7.99305	8.78099	8.36916
VIT_11s0037g00720	Trehalose-phosphate phosphatase	Carbohydrate Metabolic Process	5.91288	5.37573	5.35352	6.45701	5.83513	5.63632	6.16498	7.99379	9.01008
VIT_17s0000g08100	UDP-glucoronosyl and UDP-glucosyl transferase	Carbohydrate Metabolic Process	6.42251	6.46858	6.58199	6.32971	5.86369	6.3507	6.25419	7.39903	8.02725
VIT_00s0218g00220	UDP-glucoronosyl/UDP-glucosyl transferase	Carbohydrate Metabolic Process	11.2282	11.9377	11.8736	11.5615	11.1512	11.6002	10.6206	9.48007	8.60403
VIT_16s0050g01660	UDP-glucoronosyl/UDP-glucosyl transferase UGT88A1	Carbohydrate Metabolic Process	6.53152	6.92745	6.68314	7.65649	8.24106	8.73228	9.65684	11.2302	10.8574
VIT_03s0017g01990	UDP-glucose glucosyltransferase	Carbohydrate Metabolic Process	5.83891	6.10509	5.52005	8.20461	6.24014	8.72224	5.83073	8.23525	6.51273
VIT_00s0324g00050	UDP-glucose glucosyltransferase	Carbohydrate Metabolic Process	10.3665	13.2911	13.4487	13.9678	14.0839	14.4454	14.3283	14.4045	14.093
VIT_06s0004g06390	UDP-glucose glucosyltransferase	Carbohydrate Metabolic Process	9.99166	11.4897	10.9502	11.7669	11.3186	12.3838	11.6067	12.5767	12.4186
VIT_05s0062g00630	UDP-glucose transferase (UGT75B2)	Carbohydrate Metabolic Process	9.13373	7.49162	7.40883	7.25291	5.73194	5.67854	5.38056	6.68253	5.92016
VIT_02s0025g01240	UDP-glucuronosyl/UDP-glucosyltransferase	Carbohydrate Metabolic Process	9.65529	9.87585	7.66029	8.78648	7.06086	6.92118	5.20298	5.81247	6.04191
VIT_18s0001g06080	UDP-glycosyltransferase 85A1	Carbohydrate Metabolic Process	6.98591	7.39676	7.37884	8.10339	7.34774	8.35722	8.19848	9.24999	9.01838
VIT_00s0324g00060	UDP-glycosyltransferase 85A8	Carbohydrate Metabolic Process	6.10506	8.83746	7.88707	11.0865	9.91652	11.9846	10.9764	13.206	12.1365
VIT_03s0017g01370	UDP-glycosyltransferase 85A8	Carbohydrate Metabolic Process	8.95011	8.50673	8.71418	7.80601	8.00131	7.46422	7.80166	6.57406	7.19767
VIT_18s0041g01040	UDP-glycosyltransferase 88A4	Carbohydrate Metabolic Process	9.21873	9.45328	9.4615	8.80137	8.25044	8.5229	7.76341	7.10693	7.43875
VIT_17s0000g04760	UDP-glycosyltransferase 89B2	Carbohydrate Metabolic Process	5.86723	6.35125	5.54083	6.6251	7.2748	7.23148	6.27753	9.40892	9.01175
VIT_17s0000g04750	UDP-glycosyltransferase 89B2	Carbohydrate Metabolic Process	12.5795	12.5746	11.5762	12.6379	12.7322	13.4242	12.8908	14.0549	13.8236
VIT_16s0022g00670	Vacuolar invertase 1, GIN1	Carbohydrate Metabolic Process	14.722	14.6433	14.4828	14.0078	13.979	13.5995	13.3146	11.7202	11.1703
VIT_08s0007g06060	Beta 1-3 glucanase	Cell Wall Metabolism	7.43322	9.76457	9.12562	10.4689	9.46734	10.1352	9.5317	8.73063	9.72531
VIT_08s0007g06080	Beta 1-3 glucanase [Vitis vinifera]	Cell Wall Metabolism	10.5394	9.50185	9.22347	8.7931	8.83081	8.86127	8.31466	8.20507	7.52108
VIT_10s0003g02720	Beta-1,3 glucanase	Cell Wall Metabolism	6.80081	6.99496	7.43796	7.66593	7.62148	7.93762	8.3474	8.80597	8.89061
VIT_05s0077g01150	Beta-1,3-glucanase	Cell Wall Metabolism	6.44225	6.67898	6.46673	10.1548	6.24432	6.54682	6.19793	8.52877	8.9853
VIT_08s0007g06040	Beta-1,3-glucanase	Cell Wall Metabolism	11.2148	13.3711	12.9817	14.0359	13.9654	14.234	14.5299	14.8155	14.5539
VIT_01s0137g00430	Cellulase	Cell Wall Metabolism	13.0298	12.5218	12.8296	12.6289	13.2648	13.0257	13.4922	14.458	14.5463
VIT_02s0025g02650	Cellulase CEL2	Cell Wall Metabolism	6.18918	7.5316	7.43446	7.11096	5.84692	6.35269	5.83599	5.23568	5.8031
VIT_14s0006g03090	Cellulose synthase CESA9	Cell Wall Metabolism	9.01702	8.23948	9.19662	8.46156	8.99317	8.48295	9.18177	7.1067	8.22422
VIT_06s0061g01230	Cellulose synthase CSLA02	Cell Wall Metabolism	12.671	12.7806	12.7947	12.2893	10.9799	11.5643	10.5297	10.6729	10.8091
VIT_09s0018g01950	Cellulose synthase CSLC05	Cell Wall Metabolism	10.369	11.3209	11.3687	10.5193	10.9931	9.97454	9.77609	8.24441	9.26035
VIT_05s0020g05050	Cellulose synthase CSLE1	Cell Wall Metabolism	12.6021	12.1522	12.0421	11.8339	12.0055	11.3659	11.881	10.5167	11.1554
VIT_02s0025g01750	Cellulose synthase CSLG3	Cell Wall Metabolism	11.9277	10.2065	10.5089	9.11286	8.71375	7.0034	6.70548	7.41273	6.78272
VIT_02s0025g01820	Cellulose synthase CSLG3	Cell Wall Metabolism	9.09821	7.86102	7.48648	6.71034	5.18538	5.01026	5.14041	4.81439	4.93938
VIT_02s0025g01790	Cellulose synthase CSLG3	Cell Wall Metabolism	10.5992	8.85354	9.23461	7.8083	7.56508	6.81461	6.95719	5.73282	7.18942
VIT_02s0025g01910	Cellulose synthase CSLG3	Cell Wall Metabolism	10.4451	10.2587	10.3856	9.60397	9.18204	9.0083	8.64221	6.5585	7.55979
VIT_02s0025g01840	Cellulose synthase CSLG3	Cell Wall Metabolism	8.3191	5.70834	6.52611	5.02918	4.56328	4.7418	4.77777	4.78486	4.51642
VIT_02s0025g01850	Cellulose synthase CSLG3	Cell Wall Metabolism	7.8728	5.70807	6.04359	5.17134	4.754	4.52024	4.7766	4.18599	4.59205
VIT_02s0025g01920	Cellulose synthase CSLG3	Cell Wall Metabolism	6.48133	5.76527	5.58058	5.29544	4.26985	5.01228	4.87079	4.8927	4.82744
VIT_02s0025g01760	Cellulose synthase CSLG3	Cell Wall Metabolism	7.65375	6.30185	6.83447	6.00593	5.89136	6.00825	6.12334	5.24934	5.96185
VIT_02s0025g01980	Cellulose synthase CSLG3	Cell Wall Metabolism	9.49057	9.05941	9.1788	8.64282	8.26166	8.04709	8.12137	7.25389	8.19967
VIT_07s0104g00410	Endo-1,3;1,4-beta-D-glucanase precursor	Cell Wall Metabolism	12.4862	12.3636	12.9205	12.1411	12.225	11.0365	11.771	8.31885	9.53546
VIT_07s0005g00740	Endo-1,4-beta-glucanase	Cell Wall Metabolism	7.23569	10.5229	10.361	9.23627	9.77621	7.77697	9.13085	7.28189	8.22248
VIT_12s0059g01250	Endo-1,4-beta-glucanase	Cell Wall Metabolism	13.8922	13.7687	13.9954	13.1707	13.8619	13.2261	12.8869	11.8815	12.0195
VIT_03s0038g03430	Expansin (VvEXLA1)	Cell Wall Metabolism	12.1485	12.86	12.2308	13.3629	12.5429	12.8922	10.6977	12.2757	12.2541
VIT_08s0007g00440	Expansin (VvEXPA11)	Cell Wall Metabolism	12.2404	12.0252	11.4841	11.521	10.8884	11.0279	9.88974	8.95098	8.81071
VIT_08s0007g04680	Expansin (VvEXPA12)	Cell Wall Metabolism	5.89034	5.86816	5.48381	5.80135	5.92269	5.93424	6.11883	7.55164	6.7009
VIT_13s0019g01650	Expansin (VvEXPA13)	Cell Wall Metabolism	7.81271	8.62732	8.98226	8.67526	9.08931	8.52204	9.59866	10.9667	10.7842
VIT_14s0108g01020	Expansin (VvEXPA16)	Cell Wall Metabolism	12.1457	14.5093	14.3391	14.1707	14.4771	14.2659	13.9596	11.9114	12.9773
VIT_17s0000g06360	Expansin (VvEXPA17)	Cell Wall Metabolism	13.4191	13.1599	12.4074	12.3887	11.0771	11.666	10.1642	11.286	9.92755
VIT_06s0004g00070	Expansin (VvEXPA5)	Cell Wall Metabolism	12.005	10.7735	10.9303	10.0304	9.7737	8.40858	8.94055	6.83936	6.6714
VIT_06s0004g04860	Expansin (VvEXPA6)	Cell Wall Metabolism	12.0571	12.324	12.2303	11.7139	11.5719	11.4372	11.0996	9.02932	9.42572
VIT_06s0004g07970	Expansin (VvEXPA7)	Cell Wall Metabolism	9.89359	12.309	11.3713	12.4384	10.7961	12.763	10.9125	10.1581	8.62875
VIT_09s0002g08510	Expansin (VvEXPB1)	Cell Wall Metabolism	11.227	9.23459	9.5049	8.11852	8.75033	6.27588	6.77051	5.52231	5.89149
VIT_12s0059g00190	Expansin (VvEXPB2)	Cell Wall Metabolism	8.29562	9.25369	9.38803	8.30975	8.55993	7.85966	7.49731	6.8696	6.5575
VIT_15s0048g02970	Extensin	Cell Wall Metabolism	11.8683	10.2606	10.1452	9.12434	9.50627	8.54235	8.67032	9.71834	9.42856
VIT_19s0015g00530	fasciclin arabinogalactan-protein (FLA1)	Cell Wall Metabolism	8.65439	10.4552	10.467	9.45338	10.399	9.29866	9.57512	8.35883	9.24137
VIT_11s0065g00660	fasciclin arabinogalactan-protein (FLA12)	Cell Wall Metabolism	8.47206	9.0658	9.19634	10.1014	10.1919	10.2046	10.6761	9.74702	10.1341
VIT_15s0048g01750	fasciclin arabinogalactan-protein (FLA8)	Cell Wall Metabolism	12.9761	13.2658	13.4717	12.2782	12.3622	11.1772	10.9598	10.6341	11.5169
VIT_01s0010g02040	Hydroxyproline-rich glycoprotein	Cell Wall Metabolism	6.12823	6.70556	6.49893	7.09948	6.82764	7.62645	7.8839	10.2158	9.24186
VIT_16s0050g00790	Hydroxyproline-rich glycoprotein	Cell Wall Metabolism	10.3999	10.4136	9.71425	10.0537	10.0791	10.1529	10.5124	11.7716	11.9612
VIT_15s0021g00540	Invertase/pectin methylesterase inhibitor	Cell Wall Metabolism	9.90976	12.4883	12.6543	13.8506	13.8083	13.9795	14.0884	14.5409	14.6551
VIT_16s0022g00870	Invertase/pectin methylesterase inhibitor	Cell Wall Metabolism	11.2411	9.76469	10.2263	10.1461	8.81261	9.63869	10.2497	12.3398	11.8451
VIT_00s0323g00060	Invertase/pectin methylesterase inhibitor	Cell Wall Metabolism	14.131	13.1559	12.4011	12.404	10.5609	11.919	10.6994	10.9648	11.3147
VIT_16s0022g00890	Invertase/pectin methylesterase inhibitor	Cell Wall Metabolism	9.75007	10.7445	9.7191	10.5036	10.2524	10.4242	9.14634	8.56024	7.47259
VIT_11s0016g02900	Leucine-rich repeat family protein / extensin	Cell Wall Metabolism	6.79742	7.50215	7.63977	6.93461	6.87709	5.74543	5.57707	5.03828	5.6782
VIT_18s0001g10040	LRX1 (leucine-rich repeat/extensin 1)	Cell Wall Metabolism	8.92042	8.39285	9.35542	7.83662	7.59721	6.78583	6.74043	6.25937	6.0968
VIT_01s0137g00240	Pectate lyase	Cell Wall Metabolism	10.274	10.6045	12.2814	10.3724	9.1954	8.53398	8.47576	7.86513	7.89389
VIT_13s0019g04910	Pectate lyase	Cell Wall Metabolism	12.324	12.7182	12.2441	11.8886	10.2295	11.4003	9.96509	9.90252	9.54495
VIT_14s0219g00230	Pectate lyase	Cell Wall Metabolism	7.13974	8.73911	8.23397	8.1254	6.5143	6.42805	5.8836	5.4166	5.17919
VIT_16s0039g00260	Pectate lyase	Cell Wall Metabolism	5.4373	5.45119	4.96618	5.46559	5.05591	5.80163	5.39412	8.08183	6.72541
VIT_07s0005g05520	Pectate lyase	Cell Wall Metabolism	8.17988	8.70384	8.13294	7.91776	7.56694	7.14133	6.91282	5.84432	6.29578
VIT_14s0108g00030	Pectate lyase	Cell Wall Metabolism	8.75349	7.10445	7.24163	6.94347	6.75767	6.79218	6.61412	7.7392	7.25137
VIT_00s0323g00070	Pectin methylesterase inhibitor	Cell Wall Metabolism	11.9695	13.5351	11.8027	13.2501	11.0044	12.3177	12.0897	14.057	14.1125
VIT_07s0005g02440	Pectinacetylesterase	Cell Wall Metabolism	8.65561	8.77942	9.85477	8.56481	10.414	8.36013	9.60933	6.5632	8.69261
VIT_16s0050g00570	Pectinacetylesterase	Cell Wall Metabolism	8.85618	9.68735	9.46633	9.67044	10.4417	10.01	11.0449	11.5709	11.8805
VIT_05s0020g01110	Pectinacetylesterase	Cell Wall Metabolism	12.2315	11.963	12.3451	11.4752	12.1919	11.292	11.5075	10.0667	10.2153
VIT_11s0016g00300	Pectinesterase family	Cell Wall Metabolism	11.8054	11.9701	12.4854	10.9705	11.6591	9.51804	9.71402	7.44305	8.77471
VIT_15s0048g00500	Pectinesterase family	Cell Wall Metabolism	7.27379	8.99659	9.07997	10.4252	10.382	9.76114	10.752	13.162	12.9582
VIT_06s0009g02600	Pectinesterase family	Cell Wall Metabolism	8.05536	5.14852	4.91712	6.73723	4.70034	5.04234	4.49999	4.71438	4.48773
VIT_10s0116g00590	Pectinesterase family	Cell Wall Metabolism	10.9765	8.2082	8.17032	7.63119	7.88664	6.91624	7.18271	9.23556	8.12277
VIT_11s0016g00330	Pectinesterase family	Cell Wall Metabolism	7.66411	9.12138	9.60146	8.54877	11.447	7.87077	9.75117	7.62488	8.9532
VIT_06s0009g02630	Pectinesterase family	Cell Wall Metabolism	7.41977	5.05546	5.1478	5.38466	4.72103	4.99202	4.81452	4.60126	4.83927
VIT_15s0048g00510	Pectinesterase family	Cell Wall Metabolism	6.2088	5.72686	5.47008	8.95193	5.68587	5.65045	5.50656	6.19706	5.67252
VIT_16s0098g01900	Pectinesterase family	Cell Wall Metabolism	10.2023	10.9909	10.9532	9.76458	10.0105	8.20861	8.26639	7.79862	9.4623
VIT_06s0009g02590	Pectinesterase family	Cell Wall Metabolism	7.14215	5.73771	5.54997	5.87411	5.38809	5.13827	4.87712	4.78118	5.07031
VIT_05s0077g00660	Pectinesterase inhibitor	Cell Wall Metabolism	5.9084	6.54545	7.02276	7.69301	8.1471	7.98273	8.24246	8.05372	8.42283
VIT_11s0016g00290	Pectinesterase PME3	Cell Wall Metabolism	12.3136	11.772	12.1626	10.3295	10.4064	8.32782	8.43317	7.55937	7.30284
VIT_01s0127g00850	Polygalacturonase BURP	Cell Wall Metabolism	9.14149	8.20943	8.10288	6.86939	6.61269	5.63926	5.87197	5.68561	5.61328
VIT_02s0025g00260	Polygalacturonase GH28	Cell Wall Metabolism	6.75073	7.44837	7.27238	6.78187	6.07564	6.52521	6.92188	10.1564	9.9219
VIT_15s0046g02000	Polygalacturonase GH28	Cell Wall Metabolism	11.619	8.56221	8.17405	8.91512	9.51446	8.76791	8.89385	8.85434	7.7477
VIT_07s0005g00890	Polygalacturonase GH28	Cell Wall Metabolism	8.88941	9.40861	9.5811	9.93716	10.1491	9.78547	10.2211	11.1533	11.4282
VIT_16s0050g01110	Polygalacturonase GH28	Cell Wall Metabolism	8.03099	8.78828	8.95555	8.45533	8.45868	7.53801	8.65682	8.95614	10.0968
VIT_01s0127g00870	Polygalacturonase JP630	Cell Wall Metabolism	9.22662	9.39043	10.3632	9.12304	12.2354	8.7463	11.6665	9.95376	11.7208
VIT_18s0001g11860	Polygalacturonate 4-alpha-galacturonosyltransferase	Cell Wall Metabolism	8.41865	9.98336	9.40396	8.95266	8.96556	7.49483	6.21623	7.01217	5.84993
VIT_18s0001g08360	Serine esterase (DUF676), putative	Cell Wall Metabolism	8.48449	7.25319	7.28623	6.80079	6.6784	6.52405	6.85682	6.41075	6.66926
VIT_05s0062g00250	Xyloglucan endotransglucosylase/hydrolase 15	Cell Wall Metabolism	12.1703	10.4956	11.0737	10.2953	9.31032	8.97089	7.97035	7.90068	8.36367
VIT_11s0052g01200	Xyloglucan endotransglucosylase/hydrolase 23	Cell Wall Metabolism	6.48362	7.62981	6.1428	9.72844	8.10794	7.32089	5.40637	10.1432	9.93626
VIT_11s0052g01250	Xyloglucan endotransglucosylase/hydrolase 23	Cell Wall Metabolism	12.2373	11.7488	12.8709	11.6921	11.4524	10.2425	9.34053	9.18157	10.183
VIT_11s0052g01260	Xyloglucan endotransglucosylase/hydrolase 23	Cell Wall Metabolism	9.82846	10.9533	8.9543	12.1587	12.31	11.428	8.74763	11.3737	11.5362
VIT_11s0052g01330	Xyloglucan endotransglucosylase/hydrolase 23	Cell Wall Metabolism	7.26188	9.33135	6.77267	10.5092	10.3145	10.0009	7.67106	8.76347	8.55231
VIT_01s0026g00200	Xyloglucan endotransglucosylase/hydrolase 28	Cell Wall Metabolism	7.496	8.98365	8.2915	8.35295	8.71601	6.58068	5.39161	5.93742	6.55504
VIT_02s0012g02220	Xyloglucan endotransglucosylase/hydrolase 30	Cell Wall Metabolism	11.8767	12.4373	12.6512	12.8735	13.4574	13.336	13.4688	14.0275	14.0148
VIT_08s0007g04950	Xyloglucan endotransglucosylase/hydrolase 32	Cell Wall Metabolism	11.0505	11.1068	11.0174	9.79019	8.82322	7.23229	7.40853	6.2714	6.66715
VIT_00s0386g00050	Xyloglucan endotransglucosylase/hydrolase precursor	Cell Wall Metabolism	13.085	12.4669	12.5445	11.2939	10.9449	7.71846	7.90077	6.11045	6.26865
VIT_01s0150g00460	Xyloglucan endotransglucosylase/hydrolase precursor	Cell Wall Metabolism	12.8104	12.6107	13.5088	12.7703	14.4443	12.0582	13.841	10.9787	12.7734
VIT_11s0052g01300	Xyloglucan endotransglycosylase 6	Cell Wall Metabolism	8.9083	10.8549	8.42968	12.1755	12.8001	10.7885	8.78057	10.1906	10.6961
VIT_11s0052g01310	Xyloglucan endotransglycosylase 6	Cell Wall Metabolism	7.59247	9.02579	7.54476	10.7766	10.5499	10.094	7.6867	9.51874	10.1216
VIT_11s0052g01220	Xyloglucan endotransglycosylase 6	Cell Wall Metabolism	7.10869	7.33706	7.63158	8.42124	9.13728	7.21042	6.51229	7.59439	8.19803
VIT_17s0000g01310	Acetohydroxyacid synthase 3	Cellular Amino Acids and Derivative Metabolic Process	6.94288	7.4488	7.16444	7.66069	7.35571	8.30934	7.79489	9.10214	8.59019
VIT_17s0000g01320	Acetohydroxyacid synthase 3	Cellular Amino Acids and Derivative Metabolic Process	7.23968	8.03909	7.56431	8.29253	8.23996	8.64084	8.53736	9.49114	9.08231
VIT_18s0157g00100	Alliin lyase	Cellular Amino Acids and Derivative Metabolic Process	11.1646	11.4029	11.4864	10.9707	10.5919	10.4598	10.3102	8.81072	8.87185
VIT_18s0157g00140	Alliin lyase	Cellular Amino Acids and Derivative Metabolic Process	9.52641	8.14154	8.52928	8.0086	7.64118	7.22185	7.5754	5.75576	6.76659
VIT_18s0157g00090	Alliin lyase precursor	Cellular Amino Acids and Derivative Metabolic Process	11.7044	11.5466	11.6981	10.9484	10.5117	10.2564	10.0001	8.4602	8.58727
VIT_18s0157g00170	Alliin lyase precursor	Cellular Amino Acids and Derivative Metabolic Process	10.1534	8.12335	8.26158	7.66365	7.70198	6.96053	7.26823	6.72433	7.01512
VIT_03s0038g02000	Amidase	Cellular Amino Acids and Derivative Metabolic Process	11.0171	9.96784	9.5005	8.36432	6.79996	5.94969	6.03914	6.37908	6.14017
VIT_03s0038g02010	Amidase	Cellular Amino Acids and Derivative Metabolic Process	8.99017	8.38723	7.89779	6.78424	5.5679	4.51811	4.83183	4.71519	4.58369
VIT_03s0038g02030	Amidase	Cellular Amino Acids and Derivative Metabolic Process	7.18605	8.16817	6.61636	6.94582	5.322	5.83277	5.00423	5.88309	5.76645
VIT_07s0031g02700	Amidase	Cellular Amino Acids and Derivative Metabolic Process	10.6416	9.578	9.5677	9.16453	9.09925	8.60422	9.24061	9.52962	10.1397
VIT_13s0019g00740	Amino acid binding protein	Cellular Amino Acids and Derivative Metabolic Process	12.3127	12.1872	12.5887	11.9655	12.7139	11.5799	12.1842	10.6943	10.6673
VIT_17s0000g01000	Amino acid-binding ACT	Cellular Amino Acids and Derivative Metabolic Process	6.66997	7.51855	8.42617	7.92658	10.1283	8.52851	8.99431	8.33199	7.13806
VIT_18s0001g06880	Aminoacyl-tRNA synthetase, class Ia	Cellular Amino Acids and Derivative Metabolic Process	8.91504	7.22119	7.17851	6.49895	6.54492	5.75505	6.10448	6.47681	6.22706
VIT_11s0037g00570	Anthranilate N-benzoyltransferase	Cellular Amino Acids and Derivative Metabolic Process	13.4757	12.7439	13.513	11.9915	12.2019	11.6167	11.6753	11.2102	10.3403
VIT_08s0007g01930	Anthranilate N-benzoyltransferase	Cellular Amino Acids and Derivative Metabolic Process	8.29875	6.59643	5.74387	6.84045	5.75864	5.59204	5.45574	7.19702	6.73929
VIT_18s0001g12990	Anthranilate N-benzoyltransferase protein 1	Cellular Amino Acids and Derivative Metabolic Process	10.4275	8.25925	8.32671	7.78519	7.38494	7.18951	7.47913	8.43187	7.80833
VIT_02s0087g00370	Anthranilate N-hydroxycinnamoyl/benzoyltransferase	Cellular Amino Acids and Derivative Metabolic Process	10.7488	7.51083	7.40688	6.20264	5.49701	4.74926	5.05878	4.57086	5.83231
VIT_11s0037g00580	Anthranilate N-hydroxycinnamoyl/benzoyltransferase	Cellular Amino Acids and Derivative Metabolic Process	10.6068	10.7278	11.3338	10.4539	10.6484	10.0591	10.2801	8.7725	8.71663
VIT_08s0007g06140	Anthranilate phosphoribosyltransferase	Cellular Amino Acids and Derivative Metabolic Process	11.056	9.50963	9.49518	9.03799	9.81731	8.86816	9.6654	10.7981	10.9721
VIT_02s0087g00450	Anthranilate phosphoribosyltransferase	Cellular Amino Acids and Derivative Metabolic Process	8.70322	7.48425	7.58333	7.16781	8.04227	7.29274	8.27332	8.65898	9.21793
VIT_13s0067g00400	Anthranilate synthase alpha 1	Cellular Amino Acids and Derivative Metabolic Process	8.28242	9.66079	9.34826	8.9537	8.57832	8.54557	7.77238	6.73812	6.15077
VIT_09s0018g01490	Anthraniloyal-CoA: methanol anthraniloyal transferase	Cellular Amino Acids and Derivative Metabolic Process	8.61596	9.22783	8.29461	9.73839	9.18871	10.4537	10.1874	11.9918	11.7479
VIT_02s0033g01070	Anthraniloyal-CoA: methanol anthraniloyal transferase	Cellular Amino Acids and Derivative Metabolic Process	8.83633	9.309	8.76306	10.3404	9.80926	11.1014	11.0535	11.0731	11.5498
VIT_02s0033g01060	Anthraniloyal-CoA: methanol anthraniloyal transferase	Cellular Amino Acids and Derivative Metabolic Process	10.8432	9.95572	9.49698	9.25715	8.88284	7.69863	8.22752	7.59009	7.72197
VIT_11s0016g04960	Aspartate-glutamate racemase	Cellular Amino Acids and Derivative Metabolic Process	13.4203	13.2728	13.0587	12.6315	12.1055	12.4955	10.7721	11.4462	9.74988
VIT_01s0011g00760	Beta-glucosidase	Cellular Amino Acids and Derivative Metabolic Process	8.73819	9.23458	9.20468	9.925	9.64968	9.77431	9.80863	11.4452	11.61
VIT_18s0001g08430	Branched-chain-amino-acid aminotransferase 2, chloroplast (Atbcat-2)	Cellular Amino Acids and Derivative Metabolic Process	11.1321	9.78725	10.2289	8.87336	8.10883	8.1728	7.89582	8.11679	7.38467
VIT_18s0001g08450	Branched-chain-amino-acid transaminase ATBCAT-2	Cellular Amino Acids and Derivative Metabolic Process	9.53638	8.23014	9.00676	7.74602	6.97923	7.2227	6.98251	6.67264	6.34849
VIT_01s0011g04010	Catalytic	Cellular Amino Acids and Derivative Metabolic Process	7.7429	8.43374	7.6779	7.36901	6.31212	7.09746	6.02214	5.66334	5.19459
VIT_00s0480g00100	Catechol oxidase (EC 1.10.3.1) precursor - grape	Cellular Amino Acids and Derivative Metabolic Process	11.7434	13.468	12.707	12.6212	12.4306	12.1402	11.543	11.0022	10.4521
VIT_00s0480g00090	Catechol oxidase (EC 1.10.3.1) precursor - grape	Cellular Amino Acids and Derivative Metabolic Process	11.8223	13.5667	12.8014	12.7086	12.4101	12.2323	11.6438	11.1962	10.576
VIT_08s0058g00970	Cationic peroxidase	Cellular Amino Acids and Derivative Metabolic Process	12.47	9.84427	8.71736	9.91244	9.42483	10.3925	9.44957	7.89928	7.71303
VIT_08s0058g00980	Cationic peroxidase	Cellular Amino Acids and Derivative Metabolic Process	10.4401	8.56655	7.89721	8.07284	7.54849	7.56131	7.08583	6.1751	5.96063
VIT_05s0020g03320	Copper amine oxidase	Cellular Amino Acids and Derivative Metabolic Process	12.4113	12.6774	12.6461	12.3085	11.6633	11.7939	11.0008	10.1244	9.7695
VIT_05s0049g01650	Cyclopropane fatty acid synthase	Cellular Amino Acids and Derivative Metabolic Process	11.1116	10.2267	10.7207	9.18392	8.64097	8.03161	8.22394	7.66075	6.98112
VIT_05s0049g01610	Cyclopropane fatty acid synthase	Cellular Amino Acids and Derivative Metabolic Process	9.61751	8.6893	8.73457	7.51559	6.89654	7.05491	6.91696	6.67195	5.72805
VIT_14s0030g00670	Dehydroquinate dehydratase	Cellular Amino Acids and Derivative Metabolic Process	7.69438	8.63542	8.94488	8.95275	9.5681	9.12386	9.68419	9.78817	10.0665
VIT_05s0020g03310	Diamine oxidase	Cellular Amino Acids and Derivative Metabolic Process	10.7438	9.84611	9.57571	8.96248	9.21217	8.16823	8.09421	8.25477	8.22289
VIT_18s0001g00930	Diphenol oxidase	Cellular Amino Acids and Derivative Metabolic Process	6.24005	6.45208	6.87037	7.21706	7.1451	5.15163	5.3133	6.18843	5.47613
VIT_18s0164g00170	Diphenol oxidase	Cellular Amino Acids and Derivative Metabolic Process	5.82366	6.44444	5.94663	7.03565	6.67596	6.37221	6.05697	7.65608	5.57089
VIT_08s0007g07400	Glutamate dehydrogenase 1	Cellular Amino Acids and Derivative Metabolic Process	12.9397	11.6764	12.0661	10.6869	10.5671	10.1263	9.76585	9.76664	9.89219
VIT_05s0020g02480	Glutamine synthetase	Cellular Amino Acids and Derivative Metabolic Process	11.9738	11.9673	11.6274	11.0169	10.6756	10.103	10.4264	8.53763	8.81933
VIT_04s0008g02190	Glutathione synthase S6 modification	Cellular Amino Acids and Derivative Metabolic Process	5.07619	5.13444	5.68384	5.4392	8.09572	5.93952	7.89804	8.38864	9.43444
VIT_02s0012g01120	Glycine cleavage system H protein, mitochondrial	Cellular Amino Acids and Derivative Metabolic Process	11.9816	11.5445	11.5224	11.2934	10.2754	10.2128	10.4497	8.38913	8.06919
VIT_18s0072g00210	Histone-lysine N-methyltransferase ASHH1	Cellular Amino Acids and Derivative Metabolic Process	7.71865	7.88819	8.07906	8.76895	8.57797	8.68029	9.23702	9.83122	9.59312
VIT_18s0001g09910	L-asparaginase	Cellular Amino Acids and Derivative Metabolic Process	13.4648	10.7584	10.7669	9.24947	8.32469	7.10181	7.18995	7.4565	7.79941
VIT_08s0040g01780	Lysine decarboxylase	Cellular Amino Acids and Derivative Metabolic Process	5.81989	5.66597	5.85614	7.51473	6.4649	7.44914	7.51028	8.17374	8.02863
VIT_07s0095g00760	Methionyl-tRNA synthetase	Cellular Amino Acids and Derivative Metabolic Process	11.7437	9.72593	10.3326	9.6919	9.84291	8.97383	9.62362	8.94621	9.18277
VIT_14s0030g00580	Methionyl-tRNA synthetase	Cellular Amino Acids and Derivative Metabolic Process	10.3766	8.81874	8.89829	8.33335	8.76792	8.38268	8.56172	7.84686	7.96777
VIT_13s0067g02690	N2, N2-dimethylguanosine tRNA methyltransferases-like protein	Cellular Amino Acids and Derivative Metabolic Process	8.4613	9.19602	9.00768	9.02997	9.11372	9.38498	9.28881	10.4852	10.18
VIT_11s0078g00230	N2, N2-dimethylguanosine tRNA methyltransferases-like protein	Cellular Amino Acids and Derivative Metabolic Process	7.82574	8.71007	8.86911	8.87369	8.98727	9.13576	9.32689	9.74972	9.88896
VIT_13s0047g00850	N2, N2-dimethylguanosine tRNA methyltransferases-like protein	Cellular Amino Acids and Derivative Metabolic Process	7.50099	8.10532	8.27984	8.38135	8.47735	8.72032	9.01259	9.40359	9.54706
VIT_19s0027g01250	N2, N2-dimethylguanosine tRNA methyltransferases-like protein	Cellular Amino Acids and Derivative Metabolic Process	7.43794	8.14046	8.38375	8.39101	8.44663	8.70776	8.95064	9.48966	9.42823
VIT_05s0051g00120	N-6 Adenine-specific DNA methylase	Cellular Amino Acids and Derivative Metabolic Process	6.75956	6.53604	6.08056	5.71088	5.04254	5.40533	5.12543	4.58149	4.95265
VIT_14s0060g01190	Nicotianamine synthase	Cellular Amino Acids and Derivative Metabolic Process	12.5977	9.4838	10.0489	8.52826	8.85325	8.27568	6.94788	7.2236	7.69708
VIT_06s0009g00810	Periplasmic beta-glucosidase precursor	Cellular Amino Acids and Derivative Metabolic Process	12.5556	13.0455	13.1348	12.4475	12.4691	12.0436	12.0963	10.7759	11.4358
VIT_19s0015g01660	Phenylalanine-tRNA ligase	Cellular Amino Acids and Derivative Metabolic Process	9.04778	7.47309	8.57917	6.57145	7.8551	5.49555	7.22663	5.0967	8.31726
VIT_19s0015g01560	Phenylalanine-tRNA ligase	Cellular Amino Acids and Derivative Metabolic Process	10.457	8.62969	9.23445	7.59826	7.98084	6.43875	7.06029	6.13056	7.91916
VIT_19s0015g01620	Phenylalanine-tRNA ligase	Cellular Amino Acids and Derivative Metabolic Process	11.5294	10.3472	10.9269	9.5865	9.94911	8.79506	8.89404	7.93169	8.35404
VIT_19s0015g01600	Phenylalanine-tRNA ligase	Cellular Amino Acids and Derivative Metabolic Process	11.8799	10.5458	11.1916	9.91725	10.3763	9.13849	9.25713	8.08405	8.75377
VIT_19s0015g01580	Phenylalanine-tRNA ligase	Cellular Amino Acids and Derivative Metabolic Process	10.9311	9.25765	9.72091	8.40481	8.68403	7.81479	7.73066	7.18591	7.45657
VIT_19s0015g01550	Phenylalanine-tRNA ligase	Cellular Amino Acids and Derivative Metabolic Process	8.26166	7.27327	8.17141	6.70042	7.75432	5.89528	6.97678	5.96474	5.55559
VIT_19s0015g01670	Phenylalanine-tRNA ligase	Cellular Amino Acids and Derivative Metabolic Process	13.1073	12.0302	12.3789	11.4161	11.6764	10.8276	10.7429	9.96993	10.3756
VIT_19s0015g01650	Phenylalanine-tRNA ligase	Cellular Amino Acids and Derivative Metabolic Process	11.7531	10.9077	11.3734	10.2803	10.7497	9.79336	9.96396	8.2964	9.08559
VIT_00s0194g00010	Phenylalanine-tRNA ligase	Cellular Amino Acids and Derivative Metabolic Process	9.04712	8.01202	8.52938	7.68391	7.93117	7.22008	7.82319	6.35423	7.31523
VIT_17s0000g03010	Phosphatidyl serine synthase	Cellular Amino Acids and Derivative Metabolic Process	10.3207	10.1467	10.2998	9.66772	9.60253	8.79961	9.06818	7.86307	8.26202
VIT_15s0045g00370	Phosphatidylglycerol specific phospholipase C	Cellular Amino Acids and Derivative Metabolic Process	12.7632	12.501	12.1533	11.4445	11.2089	10.9515	10.2262	9.75367	10.7312
VIT_02s0025g03590	Phospholipid hydroperoxide glutathione peroxidase	Cellular Amino Acids and Derivative Metabolic Process	12.4555	11.4406	11.3214	10.8827	10.3573	9.77202	9.92276	9.41013	9.04183
VIT_06s0004g01550	Phosphoribosylanthranilate transferase	Cellular Amino Acids and Derivative Metabolic Process	9.16721	9.38703	9.25291	8.17808	7.98563	6.84091	7.273	5.91489	6.3712
VIT_17s0000g05700	Phosphoribosylanthranilate transferase	Cellular Amino Acids and Derivative Metabolic Process	9.8968	8.32043	8.13597	7.35634	7.08727	6.8777	6.6971	6.62978	7.14361
VIT_03s0038g04730	Polyphenol oxidase	Cellular Amino Acids and Derivative Metabolic Process	8.17237	10.5741	10.9324	10.8002	11.2804	11.7489	11.6268	12.1905	10.6878
VIT_00s0480g00030	Polyphenol oxidase	Cellular Amino Acids and Derivative Metabolic Process	11.7701	11.9545	10.5812	12.7103	11.7521	11.7954	10.5661	13.6031	11.9352
VIT_00s0480g00040	Polyphenol oxidase II, chloroplast precursor	Cellular Amino Acids and Derivative Metabolic Process	9.85232	10.4562	8.92868	10.5747	9.63873	10.1435	8.42925	12.1284	9.93311
VIT_00s0480g00070	Polyphenol oxidase II, chloroplast precursor	Cellular Amino Acids and Derivative Metabolic Process	12.2895	13.6254	13.2534	13.1325	13.0623	12.6445	12.3505	11.6973	11.2056
VIT_10s0116g00560	Polyphenol oxidase II, chloroplast precursor	Cellular Amino Acids and Derivative Metabolic Process	13.8947	14.9864	14.467	14.3829	14.3638	13.8415	13.4839	13.303	12.6293
VIT_03s0088g01180	Proline iminopeptidase	Cellular Amino Acids and Derivative Metabolic Process	11.782	12.4738	11.9674	12.755	13.2532	12.983	12.2784	13.8723	12.7987
VIT_18s0001g12900	S-adenosyl-L-methionine:salicylic acid carboxyl methyltransferase	Cellular Amino Acids and Derivative Metabolic Process	9.29558	6.44481	6.27126	6.01175	5.47163	5.23607	5.39032	5.70099	5.59997
VIT_04s0023g02290	S-adenosyl-L-methionine:salicylic acid carboxyl methyltransferase	Cellular Amino Acids and Derivative Metabolic Process	10.9534	11.5993	11.8292	12.3448	12.9916	12.3013	12.8662	12.3519	12.4196
VIT_04s0023g02310	S-adenosyl-L-methionine:salicylic acid methyltransferase	Cellular Amino Acids and Derivative Metabolic Process	10.0042	10.2452	10.8963	11.5392	11.8508	11.4545	12.0887	10.8262	11.2855
VIT_00s0194g00120	Serine acetyltransferase	Cellular Amino Acids and Derivative Metabolic Process	4.97504	5.33702	4.98483	5.79787	5.90029	5.99041	5.12269	7.30156	6.61548
VIT_04s0008g01740	Spermine synthase ACAULIS5	Cellular Amino Acids and Derivative Metabolic Process	10.9651	6.60994	6.17327	6.03375	5.69356	5.36549	5.51489	5.54967	5.79534
VIT_09s0002g03460	Taurine dioxygenase	Cellular Amino Acids and Derivative Metabolic Process	12.8538	12.2985	12.3234	11.8492	11.7566	11.7646	10.7022	9.79209	8.40961
VIT_13s0019g02140	Tropinone reductase	Cellular Amino Acids and Derivative Metabolic Process	10.0455	8.47593	8.56987	7.46982	6.87336	6.33595	6.59893	6.1074	5.89581
VIT_06s0004g05380	Tropinone reductase	Cellular Amino Acids and Derivative Metabolic Process	13.496	14.0048	13.9283	13.9947	13.2679	13.6317	13.38	11.4218	10.9682
VIT_08s0007g00920	Tropinone reductase	Cellular Amino Acids and Derivative Metabolic Process	10.8913	10.519	10.9074	10.1311	9.98183	9.42347	10.0458	8.73101	7.93342
VIT_08s0007g00890	Tropinone reductase	Cellular Amino Acids and Derivative Metabolic Process	7.25311	8.43901	8.27717	7.84253	9.01282	7.38622	6.91192	6.75121	8.46305
VIT_06s0004g05350	Tropinone reductase	Cellular Amino Acids and Derivative Metabolic Process	13.9829	14.2045	14.081	14.098	13.7475	13.921	13.8097	12.4854	12.1928
VIT_12s0028g03210	Tyrosine aminotransferase	Cellular Amino Acids and Derivative Metabolic Process	9.37588	9.01238	8.89564	8.29072	7.93641	7.99135	7.74664	7.08596	7.70212
VIT_13s0064g01750	Vicianin hydrolase	Cellular Amino Acids and Derivative Metabolic Process	5.29693	6.04179	6.10331	7.28004	7.04663	7.36478	7.85337	9.32889	10.1351
VIT_00s0983g00010	Abhydrolase domain-containing protein	Cellular Homeostasis	10.2032	10.6838	10.5851	9.89288	8.27774	8.9706	7.58944	7.2259	6.47113
VIT_00s1239g00010	Abhydrolase domain-containing protein	Cellular Homeostasis	7.98522	7.93726	8.51181	7.63319	6.83273	6.89334	6.23752	5.37713	5.54999
VIT_10s0071g00770	Aspartic proteinase nepenthesin-1 precursor	Cellular Homeostasis	10.4772	11.3117	10.8294	10.0113	7.10612	7.12611	6.79835	8.86777	9.30655
VIT_04s0008g07250	Aspartyl protease	Cellular Homeostasis	8.58675	7.3686	5.82932	7.68671	5.16544	7.7705	4.7332	5.13152	5.05543
VIT_06s0080g01160	Aspartyl protease	Cellular Homeostasis	5.55537	8.12952	8.14339	8.40893	9.12863	8.86113	9.7729	10.2931	10.8568
VIT_01s0011g03210	Aspartyl protease	Cellular Homeostasis	10.3452	11.089	10.6934	9.85475	9.94002	9.14473	8.37664	7.74629	8.14246
VIT_19s0085g01110	Aspartyl protease	Cellular Homeostasis	11.8708	11.8412	11.8106	11.3268	10.8063	9.77216	9.36763	8.99431	10.1693
VIT_09s0018g01670	Aspartyl protease	Cellular Homeostasis	10.6752	10.1299	10.5669	10.1668	8.91195	9.25035	8.21309	8.87409	8.45835
VIT_18s0001g04790	Aspartyl protease	Cellular Homeostasis	10.6126	10.0893	10.6301	9.51064	10.2293	9.2109	9.37725	8.23502	8.31012
VIT_01s0146g00150	BCL-2-associated athanogene 5	Cellular Homeostasis	13.5482	12.5768	13.061	12.5377	12.351	12.7718	10.2854	10.8113	8.04745
VIT_13s0106g00250	Carboxylic ester hydrolase	Cellular Homeostasis	9.79176	9.80545	10.0134	8.48448	8.01588	6.6463	7.17756	5.87003	6.27439
VIT_13s0320g00060	Carboxyl-terminal peptidase	Cellular Homeostasis	12.0375	11.284	11.6537	10.6367	10.107	8.96921	8.59771	7.40118	8.11422
VIT_06s0061g00890	Carboxypeptidase	Cellular Homeostasis	7.23377	8.54206	8.4433	7.63933	7.03633	6.43456	6.03765	5.92044	6.38868
VIT_13s0019g01840	Cell division cycle 20-like protein 1	Cellular Homeostasis	11.1385	10.0917	9.72025	9.15812	8.56705	8.73542	8.61721	7.77801	8.66375
VIT_01s0010g02840	Chaperone BCS1 mitochondrial	Cellular Homeostasis	6.8629	7.07976	5.85041	7.62536	7.2809	8.17366	8.60133	10.2507	10.5721
VIT_09s0054g00910	Chaperone BCS1 mitochondrial	Cellular Homeostasis	6.67771	6.09583	4.88315	7.58863	5.91239	8.09154	5.08411	6.87556	5.86618
VIT_14s0066g02040	Chaperone BCS1 mitochondrial	Cellular Homeostasis	11.2436	10.8394	10.5336	10.5658	10.2963	10.6367	9.25289	10.0305	8.82254
VIT_01s0137g00330	Cysteine proteinase	Cellular Homeostasis	6.17736	6.39556	6.12312	6.14527	7.75197	6.17834	7.40815	8.5783	8.13339
VIT_17s0000g09770	Cysteine proteinase	Cellular Homeostasis	6.92018	6.42902	6.2671	6.51947	7.60236	6.2687	6.67988	8.20665	8.41889
VIT_18s0001g11770	F-box domain containing protein	Cellular Homeostasis	10.1406	9.55838	9.59638	9.38724	8.03676	9.01123	7.94239	8.20666	7.32705
VIT_06s0080g00370	F-box domain containing protein	Cellular Homeostasis	8.19008	8.65993	8.81821	8.73607	8.79462	8.49119	8.99312	9.69393	10.2498
VIT_00s2507g00010	F-box family protein	Cellular Homeostasis	10.9324	9.34949	9.98988	9.23151	9.29257	8.66392	9.52821	8.12835	8.83128
VIT_07s0129g01000	F-box family protein	Cellular Homeostasis	10.2516	9.74888	9.21401	8.85118	7.91012	8.33895	8.02029	9.3119	9.24906
VIT_00s2668g00010	F-box family protein	Cellular Homeostasis	7.74928	8.92277	9.08749	9.12964	9.22571	9.32776	9.42489	10.2513	10.4155
VIT_05s0020g00220	F-box family protein	Cellular Homeostasis	9.02327	9.13477	8.68844	9.32318	9.8131	9.99054	10.0411	10.4294	10.9719
VIT_17s0000g00940	F-box protein	Cellular Homeostasis	8.02563	7.02253	6.14463	7.03128	5.13305	7.01192	5.03732	6.36516	5.82825
VIT_01s0011g00930	FK506-binding protein genes family (VvFKBP13)	Cellular Homeostasis	12.1713	11.6108	11.8287	11.0191	10.5595	9.62224	10.0576	8.32302	8.87649
VIT_08s0007g04340	FK506-binding protein genes family (VvFKBP16-4)	Cellular Homeostasis	12.6945	12.3281	12.3247	12.0925	11.9797	11.5705	11.7974	10.4359	10.9104
VIT_08s0040g00790	FK506-binding protein genes family (VvFKBPc)	Cellular Homeostasis	8.3215	8.22061	8.35792	7.91375	7.46655	7.48557	7.54434	6.31647	6.7859
VIT_14s0108g00590	FtsH protease	Cellular Homeostasis	11.9848	10.8022	12.5625	9.85999	9.39849	9.57779	8.53147	6.43114	6.23071
VIT_12s0028g03010	Glutaredoxin	Cellular Homeostasis	10.5446	11.7172	9.25758	12.0612	11.4894	11.3649	9.80019	12.1624	11.254
VIT_06s0061g00440	Heavy-metal-associated domain-containing protein	Cellular Homeostasis	13.6459	13.6142	12.7903	13.1607	12.9976	13.126	12.1175	12.2188	11.3577
VIT_19s0027g00740	Inhibitor of apoptosis	Cellular Homeostasis	12.3431	10.9062	10.8819	10.2436	10.2123	9.8542	10.1866	10.4882	12.2795
VIT_14s0068g02150	Kelch repeat-containing F-box family protein	Cellular Homeostasis	11.1748	11.3055	10.8492	11.7475	12.1409	11.6189	12.3055	13.6616	13.7119
VIT_05s0094g01590	Kelch repeat-containing F-box protein	Cellular Homeostasis	14.7639	14.9009	14.962	14.6306	14.8499	14.6271	14.1049	13.5515	12.5183
VIT_01s0026g00900	Metalloendoproteinase 1 precursor	Cellular Homeostasis	12.7452	12.9048	11.9425	12.8593	12.9795	12.8827	11.1692	12.5377	10.6184
VIT_03s0017g01010	Peptidase C14, caspase catalytic subunit p20	Cellular Homeostasis	8.5371	5.75157	6.53866	5.50697	5.75979	5.212	5.41946	5.19558	5.69342
VIT_18s0001g00510	Prolyl endopeptidase	Cellular Homeostasis	11.8537	12.0378	11.8202	12.7402	11.9493	13.6403	11.5039	12.6705	12.0112
VIT_18s0001g14740	Protein binding	Cellular Homeostasis	6.28475	5.57575	5.8079	5.64399	6.19767	5.39851	6.10217	7.08431	8.75036
VIT_01s0127g00540	Protein disulfide isomerase	Cellular Homeostasis	12.0097	12.2766	11.4099	11.6938	10.2539	11.0226	10.5668	9.88091	10.2556
VIT_02s0087g00750	Proteinase inhibitor I4, serpin	Cellular Homeostasis	10.4214	7.51459	7.2754	7.56638	6.60447	7.22994	6.2289	7.41891	7.26619
VIT_08s0040g01110	Serine carboxypeptidase II	Cellular Homeostasis	7.2539	7.92244	6.62682	7.59625	5.13754	6.44428	4.98824	5.37529	5.16168
VIT_03s0088g00260	Serine carboxypeptidase S10	Cellular Homeostasis	7.16321	10.3921	10.4302	11.1786	11.6936	11.6688	10.3733	11.7035	10.5224
VIT_18s0001g02030	Signal peptidase 1	Cellular Homeostasis	7.11263	7.41447	7.23284	7.82281	7.20237	7.89231	7.70274	9.17567	9.34692
VIT_12s0028g03570	SPA3 (SPA1-related 3)	Cellular Homeostasis	11.4639	11.2093	11.4118	10.6364	10.3776	10.2621	9.9826	9.25849	8.28084
VIT_13s0047g00200	Subtilisin	Cellular Homeostasis	10.0555	12.1212	11.6534	12.4595	12.2222	12.8296	12.38	12.3389	11.8492
VIT_19s0014g05090	Thioredoxin h	Cellular Homeostasis	9.32059	9.49328	8.69479	9.27924	6.8208	8.38275	7.60678	7.54647	7.17274
VIT_18s0001g00820	Thioredoxin-like protein CDSP32	Cellular Homeostasis	14.3684	14.0338	14.0836	13.4077	13.0681	12.5577	12.5579	11.2294	11.4058
VIT_10s0116g00470	Ubiquitin family	Cellular Homeostasis	7.12807	7.48335	7.47634	7.61326	7.84504	7.53228	7.90473	9.35327	9.26284
VIT_03s0038g02390	Ubiquitin-conjugating enzyme E2 D/E UBC28	Cellular Homeostasis	12.746	10.183	10.3043	10.3468	10.7856	10.0069	10.7551	11.1734	11.1456
VIT_05s0077g00850	Ubiquitin-conjugating enzyme E2 O	Cellular Homeostasis	10.6825	10.9335	10.9036	10.9705	11.158	11.2686	11.0845	12.7777	12.4344
VIT_04s0044g00870	U-box domain containing protein	Cellular Homeostasis	8.47234	7.71737	6.93939	7.61395	7.89058	7.66336	7.99252	9.94813	10.0449
VIT_06s0009g00370	U-box domain-containing protein	Cellular Homeostasis	10.7966	9.157	8.50503	9.09852	8.51569	7.90189	7.34703	8.17739	7.5115
VIT_15s0024g01250	U-box domain-containing protein 15	Cellular Homeostasis	10.612	11.2856	11.059	11.2893	11.3278	10.4516	10.0286	7.32363	7.95578
VIT_06s0009g00320	U-box protein	Cellular Homeostasis	7.40888	7.27932	6.30105	6.70739	5.94274	5.89763	5.91239	7.82357	8.84771
VIT_14s0006g02240	2-hydroxyacyl-CoA lyase 1	Cellular Process	11.198	11.8453	11.2383	11.3453	10.9961	11.678	11.1951	13.0491	12.4152
VIT_07s0104g00190	7S globulin precursor, basic	Cellular Process	8.68414	8.79238	9.62641	7.88578	6.68631	6.35212	6.00556	6.10072	6.43075
VIT_02s0025g02020	Abl interactor 3 (ABIL3)	Cellular Process	12.278	11.5643	11.5158	11.2232	11.3144	10.5285	11.1953	9.90054	10.6833
VIT_00s2300g00010	Acyltransferase	Cellular Process	12.6016	11.809	12.3103	11.0285	10.9684	10.3813	9.78663	9.72053	9.24512
VIT_16s0050g00870	Acyltransferase	Cellular Process	9.60907	10.4266	10.4291	9.98907	10.4169	10.2139	10.2213	8.41644	8.79905
VIT_03s0017g01400	Adhesive/proline-rich protein	Cellular Process	8.42718	8.91863	6.94723	10.1754	8.67331	8.62794	7.03988	8.80547	6.89782
VIT_19s0014g01400	Agenet domain-containing protein	Cellular Process	5.87249	5.97966	5.80936	6.21094	6.12241	6.44121	6.54228	8.18976	8.92994
VIT_11s0052g00420	Allyl alcohol dehydrogenase	Cellular Process	9.35815	8.87149	9.22096	7.76183	5.93567	5.99661	5.50239	4.68656	4.72518
VIT_11s0052g00410	Allyl alcohol dehydrogenase	Cellular Process	10.3012	9.77282	9.83755	8.75311	7.00256	7.03736	6.00362	6.37507	5.60424
VIT_05s0094g01260	Allyl alcohol dehydrogenase	Cellular Process	12.0178	10.5223	11.2272	9.67858	9.7612	8.42308	9.63751	8.17438	7.86206
VIT_13s0106g00230	Ankyrin	Cellular Process	11.1275	6.90026	6.85583	5.99209	6.10213	5.16977	5.3367	5.19168	5.64988
VIT_00s0193g00080	Ankyrin	Cellular Process	10.8201	10.6761	10.5191	10.1612	9.61472	9.81581	9.40685	8.80893	8.3778
VIT_19s0135g00300	Ankyrin	Cellular Process	10.3844	10.275	10.2204	9.94853	9.54901	9.53472	8.98197	8.15392	8.49008
VIT_06s0004g03980	Ankyrin	Cellular Process	9.55149	10.8801	10.3587	11.1649	10.5817	11.2479	11.1988	11.703	11.9314
VIT_00s2326g00010	Ankyrin	Cellular Process	11.1166	10.8736	10.9759	10.6635	10.5632	10.3732	10.2749	9.02761	9.10544
VIT_00s0269g00130	Ankyrin	Cellular Process	12.2116	11.5954	12.0867	11.1467	11.2812	10.6692	11.0507	10.1832	10.3591
VIT_14s0006g02090	Ankyrin protein kinase	Cellular Process	5.67297	5.74332	5.64414	6.1072	6.87939	6.26804	7.13645	7.08008	7.70695
VIT_05s0029g01540	Ankyrin repeat	Cellular Process	11.3426	11.121	11.2602	10.117	9.80046	8.7482	9.5443	6.9322	7.68529
VIT_12s0059g00150	Ankyrin repeat	Cellular Process	9.74829	8.86135	8.71873	8.34333	8.10424	8.8566	7.34278	6.33203	5.76468
VIT_12s0059g00110	Ankyrin repeat	Cellular Process	9.80677	9.1131	9.06724	8.37194	8.5379	8.72557	7.56517	6.58792	6.17609
VIT_12s0028g04000	Ankyrin repeat	Cellular Process	11.2602	10.5551	10.6613	10.1752	9.7969	10.4962	8.69381	8.36847	7.6175
VIT_11s0016g01650	Ankyrin repeat	Cellular Process	8.32155	5.78117	5.66695	6.85024	5.22126	5.64627	5.11997	5.67209	5.64369
VIT_13s0106g00080	Ankyrin repeat	Cellular Process	8.82049	8.48148	8.56028	7.93328	8.42584	7.92005	7.72264	5.76451	6.80088
VIT_12s0059g00090	Ankyrin repeat	Cellular Process	8.14656	7.18066	7.77197	7.1705	7.06434	7.53818	6.66648	5.37077	5.27859
VIT_13s0106g00030	Ankyrin repeat	Cellular Process	8.39189	7.28915	8.18279	7.35547	7.12736	6.96639	6.65067	5.66445	6.03432
VIT_14s0108g00560	Ankyrin repeat	Cellular Process	7.55908	7.6268	7.1369	6.51687	6.209	5.45222	5.56401	6.32633	6.66833
VIT_19s0015g02280	Ankyrin repeat	Cellular Process	7.21271	7.21749	7.09845	6.80596	6.52828	6.67878	6.31367	5.12933	5.37026
VIT_19s0015g02380	Ankyrin repeat	Cellular Process	10.4638	10.3823	10.324	10.0126	9.77298	9.52021	9.24041	8.34335	8.53895
VIT_19s0015g02130	Ankyrin repeat	Cellular Process	9.7714	9.65231	9.77735	9.43912	9.22827	9.08328	8.70842	7.70681	7.83398
VIT_00s0256g00030	Ankyrin repeat protein	Cellular Process	12.466	12.1328	11.9585	11.0892	10.5304	10.3125	9.61656	9.81813	7.1863
VIT_00s0256g00040	Ankyrin repeat protein	Cellular Process	11.4507	11.1641	11.3894	10.4121	10.0301	9.81708	9.15298	9.18055	6.99946
VIT_00s0411g00020	Ankyrin repeat protein	Cellular Process	12.1931	11.8277	11.7401	11.0314	10.5798	10.7353	9.77286	9.36634	7.53435
VIT_00s0256g00110	Ankyrin repeat protein	Cellular Process	12.0487	11.8905	11.8406	11.1062	10.6184	10.7621	9.99319	9.57847	7.66914
VIT_19s0135g00250	Ankyrin repeat protein	Cellular Process	8.58898	8.54699	8.79369	8.3014	7.90318	8.04763	7.66053	6.19074	6.71087
VIT_12s0028g03960	Ankyrin repeat protein family	Cellular Process	11.3584	10.2881	10.4419	9.20834	10.4815	8.81165	9.50276	6.79079	7.55334
VIT_11s0052g00160	ATP binding , related	Cellular Process	9.36605	8.40388	8.06401	7.38581	7.29127	6.90376	6.74078	7.75812	7.10599
VIT_17s0000g00730	ATP binding / DNA binding	Cellular Process	10.8982	10.0972	10.301	9.52699	9.54563	9.28391	8.77284	8.15109	9.27877
VIT_01s0010g02910	ATP binding protein	Cellular Process	9.18445	10.4907	10.2123	10.6895	11.7026	11.6203	11.4243	11.4625	11.2804
VIT_14s0060g02000	ATPP2-B14	Cellular Process	5.95876	7.83461	6.71874	10.2802	9.75339	11.4867	10.1486	11.0711	10.7296
VIT_15s0048g01730	Aurora kinase 3	Cellular Process	5.9781	6.22044	6.37827	6.47516	6.63094	6.22814	6.88771	7.90999	8.00281
VIT_02s0025g02620	BDG1 (BODYGUARD1) hydrolase	Cellular Process	10.8069	12.8103	12.5523	13.0264	13.7598	13.4088	13.2548	12.5522	11.8037
VIT_08s0056g01160	BDG1 (BODYGUARD1) hydrolase	Cellular Process	10.2666	10.5069	10.7143	10.2135	9.50747	9.33128	9.11107	8.64644	7.59548
VIT_01s0011g05150	Bet v I allergen	Cellular Process	6.57798	6.72256	6.76261	9.31926	7.12502	10.8062	11.4247	12.0466	11.8191
VIT_01s0011g05190	Bet v I allergen	Cellular Process	8.77648	8.93135	8.74697	8.81103	8.18016	8.28431	8.35977	5.66034	5.82875
VIT_01s0026g00570	Bet v I allergen	Cellular Process	10.3735	10.6314	10.9411	10.2472	10.5554	9.11191	9.14907	6.66155	7.63366
VIT_01s0011g05180	Bet v I allergen	Cellular Process	13.9341	13.4861	13.914	13.6385	13.255	13.0897	12.8181	11.1365	11.3036
VIT_01s0011g05100	Bet v I allergen family	Cellular Process	7.63153	5.43895	5.98697	5.88767	6.43278	5.76134	7.79491	5.48018	7.75507
VIT_01s0137g00070	B-keto acyl reductase	Cellular Process	7.97045	8.76393	9.58971	9.52961	10.1944	9.90398	10.6541	10.8725	10.3673
VIT_03s0038g02550	Blue copper-binding protein	Cellular Process	5.49141	5.75673	5.92409	5.83505	5.73858	5.6722	5.85323	7.65489	7.83037
VIT_08s0040g01420	Bromodomain associated	Cellular Process	12.6351	13.1896	11.4596	12.6717	12.1552	12.1279	11.0109	11.5563	11.0802
VIT_02s0025g01640	Calcineurin B 4-1	Cellular Process	5.89202	6.21011	6.54576	6.30228	7.21636	6.37241	7.83249	8.14083	8.78861
VIT_04s0008g00950	Calcineurin B protein 10	Cellular Process	12.5998	11.3351	11.237	11.0534	10.4663	10.9136	10.1948	10.5666	10.294
VIT_05s0049g02080	Calcium ion binding protein	Cellular Process	6.85081	4.80003	4.87455	4.52621	4.4284	4.56109	4.26437	4.56389	4.59246
VIT_15s0048g02260	Calcium-binding EF hand	Cellular Process	12.7131	11.9189	11.9341	11.736	12.1417	10.9638	11.2369	10.3809	10.6298
VIT_00s0286g00020	Curculin (mannose-binding) lectin	Cellular Process	10.0647	9.15886	8.92495	8.55157	7.75001	7.61904	7.02752	5.60144	6.51086
VIT_09s0018g01340	Cuticle protein	Cellular Process	11.0059	12.1609	11.8186	11.1052	11.1441	9.65816	9.65304	5.81597	7.04471
VIT_09s0018g01360	Cuticle protein	Cellular Process	11.2277	12.2607	12.0168	11.3287	11.3173	10.0799	9.97393	6.74892	7.60053
VIT_13s0084g00130	CXE carboxylesterase	Cellular Process	9.33919	9.72856	7.07562	8.68261	6.86597	7.074	7.02519	6.21388	6.60908
VIT_07s0031g02780	Cyclase/dehydrase	Cellular Process	11.4291	11.186	11.0711	10.6414	10.3675	10.2212	10.4169	9.36932	8.56328
VIT_09s0002g05240	Cyclin A2;3	Cellular Process	7.01606	7.84747	7.96971	8.10585	8.87038	8.28364	8.74349	9.4753	9.50449
VIT_03s0091g01060	Cyclin delta-2	Cellular Process	7.9784	9.34222	8.9263	8.63635	7.68916	7.92324	6.93841	7.36378	7.18897
VIT_18s0001g09160	Cyclin, N-terminal	Cellular Process	9.82418	9.34525	8.71794	9.20292	7.95885	8.63179	7.67774	7.72292	8.03066
VIT_08s0056g00210	Cyclin-dependent kinase B1;2	Cellular Process	7.27364	7.79423	7.66781	7.5107	7.93696	7.52887	7.70981	9.38741	9.44759
VIT_18s0122g00550	Cyclin-dependent kinase B2;1	Cellular Process	7.05047	7.11547	7.53835	7.17017	8.43645	7.15509	8.64704	9.06243	10.1538
VIT_18s0076g00340	CYP707A3	Cellular Process	6.67186	7.97879	8.00083	8.34014	8.2256	8.63466	8.03538	8.99376	8.65941
VIT_18s0001g12180	CYP721A1	Cellular Process	11.2976	10.0786	10.4871	9.44789	9.10563	8.49625	8.48795	6.80362	7.47499
VIT_18s0001g09660	CYP81D2	Cellular Process	5.55046	5.80684	5.82931	5.73447	5.91448	5.62572	6.16013	8.0407	9.04546
VIT_02s0025g03320	CYP86A2	Cellular Process	8.33527	10.6684	9.65071	10.339	10.1068	10.3471	10.865	12.5913	11.9414
VIT_18s0001g09400	Cytochrome b5 DIF-F (VvCytoB5)	Cellular Process	9.80187	13.4869	13.6846	13.8781	14.1826	13.7096	13.9772	13.1363	13.0956
VIT_18s0122g00360	DC1 domain-containing protein	Cellular Process	7.90219	7.60751	7.5694	7.92857	8.27513	7.52394	8.65311	9.78421	10.6716
VIT_11s0016g05000	Dynein light chain LC8-type	Cellular Process	12.9858	12.2831	12.0133	11.6613	10.4955	9.87517	8.32626	6.22881	6.95591
VIT_16s0022g00440	Dynein light chain LC8-type	Cellular Process	6.08347	6.51089	7.08344	7.182	7.02235	6.97232	7.04427	8.66015	8.33653
VIT_08s0007g07140	Esterase/lipase/thioesterase family protein	Cellular Process	10.4891	9.68891	10.7987	9.05007	11.3524	8.7508	10.4631	8.10248	7.77571
VIT_08s0056g01140	Exostosin	Cellular Process	6.5943	7.52124	7.79242	7.17182	6.66628	6.20819	5.92052	5.60808	6.12964
VIT_04s0008g05720	Exostosin family protein	Cellular Process	7.59886	7.12226	7.09481	6.41682	7.89448	6.09385	6.72754	5.47525	6.31997
VIT_07s0005g05890	FAD linked oxidase, N-terminal	Cellular Process	5.85897	6.41406	6.23352	7.28037	5.02424	6.57858	5.26848	5.08446	4.73276
VIT_01s0026g00950	formin 8	Cellular Process	6.39433	6.52249	5.96577	6.35152	6.41709	6.74617	7.11054	7.84864	8.30028
VIT_05s0094g00920	formin protein AHF1	Cellular Process	11.8639	11.7993	11.3083	10.8947	9.95101	10.2526	9.32559	10.0051	10.0048
VIT_00s0227g00200	formin protein AHF1	Cellular Process	11.4856	11.9207	11.5951	11.3463	11.2036	11.3284	10.8253	9.73054	9.72339
VIT_17s0000g05360	Germin	Cellular Process	8.44184	8.26439	7.92374	9.2133	7.44241	9.89271	7.9762	8.89352	8.39679
VIT_12s0059g00740	Germin1	Cellular Process	5.10128	5.53703	5.54011	7.12575	5.5571	5.68188	5.54132	5.44669	5.87473
VIT_09s0002g01320	Germin-like protein	Cellular Process	5.37569	5.60019	5.48873	10.5856	5.59813	4.90878	5.07535	5.94865	5.1524
VIT_07s0005g02370	Germin-like protein 2 [Vitis vinifera]	Cellular Process	7.81061	6.6107	6.33892	6.77884	6.33387	5.84148	5.371	5.31843	5.16903
VIT_14s0006g02430	Germin-like protein 3 [Vitis vinifera]	Cellular Process	7.31686	5.65436	5.80032	5.64502	5.2118	5.22455	5.34591	5.46474	5.38875
VIT_11s0016g04260	Hydrolase, alpha/beta fold	Cellular Process	7.54595	8.64356	9.00062	9.51746	10.9887	9.78273	11.003	10.5474	11.5366
VIT_14s0068g00400	Hydrolase, alpha/beta fold family	Cellular Process	8.23174	10.3892	10.5072	10.6763	11.6038	10.8213	11.3995	10.1495	10.9408
VIT_07s0104g01350	Integral membrane family protein UPF0497	Cellular Process	6.86901	7.61043	6.79604	7.60062	8.4364	8.53873	8.77105	8.86436	7.6815
VIT_19s0014g05070	Kinesin family member C1	Cellular Process	5.99104	6.07678	6.37727	5.74639	6.413	5.33901	6.78517	6.44486	8.11704
VIT_13s0019g04750	Kinesin morphogenesis of root hair 2 (MRH2)	Cellular Process	10.8248	9.62101	9.26413	9.38587	8.2624	8.45466	7.87253	8.78584	8.64431
VIT_14s0060g01570	Kinesin motor protein	Cellular Process	9.83416	9.74512	10.2465	8.90108	9.34775	7.71085	7.81927	6.14282	7.02276
VIT_14s0030g01360	Kinesin motor protein	Cellular Process	9.49491	9.57956	9.12429	8.82196	8.6549	8.58648	8.13177	7.75571	7.50075
VIT_00s0214g00040	Lectin phloem protein 2-like B1 PP2-B1	Cellular Process	9.51733	8.23849	8.68412	7.9479	7.45042	7.13848	7.2487	6.66201	7.07752
VIT_14s0081g00550	Metal ion binding	Cellular Process	6.83978	5.01044	4.60358	5.45699	4.50406	4.38287	4.44867	4.82865	4.70636
VIT_13s0067g02400	Myosin heavy chain	Cellular Process	8.37785	6.5341	6.25374	5.94401	5.5055	5.43383	5.64795	6.1361	5.63789
VIT_06s0004g02360	Myosin-related	Cellular Process	5.83914	5.7282	5.30958	5.40278	4.94993	5.32954	5.51843	7.22811	7.07286
VIT_17s0000g10000	Nitrate-responsive NOI protein	Cellular Process	8.56142	9.11079	9.68268	10.2167	10.4073	10.2199	10.9793	10.6969	11.0983
VIT_11s0118g00560	Nodulin	Cellular Process	10.5593	10.638	10.7742	10.9547	11.1703	11.4044	11.9583	12.5437	12.6737
VIT_06s0061g00600	Nodulin family protein	Cellular Process	8.64222	9.38357	8.67822	8.86519	7.4056	8.48446	6.79579	8.36065	6.88513
VIT_17s0000g00830	Nodulin MtN3 family	Cellular Process	13.9367	13.5483	13.8564	14.1002	13.3836	13.9087	12.843	13.244	11.9944
VIT_13s0067g02910	Non-specific lipid-transfer protein	Cellular Process	7.93727	8.90051	9.10094	8.29651	7.83583	7.13804	7.34199	6.89345	6.78942
VIT_18s0001g10740	Origin recognition complex subunit 2	Cellular Process	5.56283	6.17332	6.5837	6.6241	6.64563	6.20299	7.00536	8.10216	8.32368
VIT_01s0011g04400	Origin recognition complex subunit 4	Cellular Process	7.48847	7.65238	8.57111	8.60588	8.67494	8.38853	9.08681	9.59743	9.75492
VIT_18s0001g10870	Patatin	Cellular Process	8.92415	9.29655	8.77145	8.19709	7.53657	7.04016	6.9969	5.83719	5.67338
VIT_18s0001g10900	Patatin	Cellular Process	7.93927	8.56832	8.08009	7.51231	6.92289	6.54633	6.62005	5.35823	5.52847
VIT_18s0001g10850	Patatin	Cellular Process	9.17661	9.3051	9.09932	8.43733	8.12646	7.50818	7.71331	6.11634	6.48361
VIT_19s0093g00130	Peptidase C50, separase	Cellular Process	7.36973	5.43508	5.49517	5.15448	5.11086	5.12492	4.88678	5.19727	5.11199
VIT_18s0001g06180	Phosphate-induced protein 1	Cellular Process	9.3518	9.07865	7.58222	9.39454	9.59219	8.75409	7.26985	7.54704	7.36843
VIT_15s0045g00380	Phosphoesterase	Cellular Process	12.1111	11.8271	11.721	10.9209	10.5569	10.502	9.69976	9.25014	9.61903
VIT_03s0038g01830	Proline-rich protein 4	Cellular Process	8.85279	11.324	10.6255	10.2488	10.9164	9.3555	9.73907	5.82988	8.67325
VIT_03s0017g02260	Protease inhibitor/seed storage/lipid transfer protein (LTP)	Cellular Process	11.84	11.7153	11.5646	10.021	6.43105	7.00366	7.12886	8.29634	7.53677
VIT_11s0016g03640	Rac-like GTP-binding protein ARAC7 (GTPase protein ROP9)	Cellular Process	9.0845	8.40567	8.29866	7.6297	7.82814	6.54481	6.76346	6.09169	6.18585
VIT_05s0020g04170	RecA/Rad51/DMC1	Cellular Process	5.24513	5.27087	5.8058	5.24307	6.01979	5.30078	6.4189	6.31417	7.35972
VIT_01s0010g02560	Remorin	Cellular Process	6.74303	6.95553	7.62545	6.69331	7.19541	6.04989	7.48744	7.10834	9.2328
VIT_07s0031g00610	Remorin	Cellular Process	11.4637	11.9303	11.8238	11.1629	10.9935	10.949	10.4902	9.49499	10.2036
VIT_02s0025g04130	Rhomboid ATRBL2	Cellular Process	12.2225	12.7279	11.489	13.0926	12.77	12.4504	11.044	11.973	11.2363
VIT_02s0025g02190	Short-chain dehydrogenase/reductase	Cellular Process	7.13732	5.63655	4.98501	5.02756	4.98171	4.53619	4.82917	5.24236	4.99675
VIT_08s0040g03400	Short-chain dehydrogenase/reductase	Cellular Process	11.812	11.7496	11.6507	11.4105	11.1499	10.6146	10.7641	9.70899	9.41692
VIT_19s0090g01010	Stigma-specific Stig1	Cellular Process	5.66564	5.7976	6.4939	6.38268	7.2394	6.65373	6.96544	7.7505	7.0585
VIT_04s0008g05510	SYNC1 protein, related	Cellular Process	10.5398	11.9987	9.39526	11.938	11.79	11.3325	8.18233	8.85344	7.61269
VIT_15s0107g00550	Tetratricopeptide repeat domain male sterility MS5	Cellular Process	13.2749	12.7933	12.779	12.7294	12.0979	12.2531	11.4264	11.364	8.82751
VIT_11s0016g03590	Transducin protein	Cellular Process	10.8918	10.9459	10.8542	10.5568	10.4636	10.2717	9.70481	8.89577	8.77875
VIT_00s0373g00010	Tubulin alpha-3 chain	Cellular Process	12.0005	12.6013	12.8365	12.1899	12.4465	12.0964	12.0239	10.6975	11.3451
VIT_06s0004g05870	Tubulin beta-3 chain	Cellular Process	7.85201	7.44522	7.41462	6.82864	6.03853	5.92034	5.76355	5.9455	5.68086
VIT_02s0025g03540	Tubulin beta-6 chain	Cellular Process	11.8946	11.8528	12.0657	11.235	10.6542	10.6404	10.0732	9.88758	10.5425
VIT_16s0039g01910	Vegetative storage protein win4.5	Cellular Process	10.1116	7.73122	8.46818	6.77051	6.35527	5.92894	6.25441	5.82118	6.17023
VIT_16s0098g01520	WD-40 repeat	Cellular Process	7.69382	7.70356	7.78624	7.49391	7.48233	7.37692	7.54139	8.67941	9.71259
VIT_04s0069g00510	WD-40 repeat family protein / beige-related	Cellular Process	6.15886	5.80601	5.77152	6.62298	6.82342	6.90274	7.91467	8.15484	7.89504
VIT_08s0007g00240	WD-40 repeat protein	Cellular Process	10.3743	9.1579	8.6884	8.71194	8.11601	8.27177	8.12047	8.7524	8.30599
VIT_01s0011g05810	Adagio protein 1	Developmental Process	10.2694	12.3853	11.6807	12.4428	11.9286	12.9402	12.5467	13.2126	13.1848
VIT_14s0083g00940	Auxin-independent growth promoter	Developmental Process	8.76509	9.22746	9.39822	9.71594	10.3747	9.54388	10.0908	12.13	12.5358
VIT_18s0001g03610	Auxin-independent growth promoter	Developmental Process	8.36822	6.44151	5.70953	5.60313	5.06631	5.36547	5.7052	5.63645	5.31545
VIT_08s0007g01650	Auxin-independent growth promoter	Developmental Process	9.16966	10.0992	9.27907	11.0165	10.9045	9.93487	10.231	10.8455	11.3969
VIT_14s0068g01380	Constans-like 14	Developmental Process	6.60579	8.11865	7.3052	7.46459	7.48368	7.15882	7.54111	8.98957	9.15814
VIT_04s0008g07340	Constans-like 4	Developmental Process	12.5879	12.5365	12.5787	11.6065	11.1975	11.052	10.746	10.6177	10.5563
VIT_12s0057g01350	Constans-like 9	Developmental Process	9.84192	10.4276	10.8054	10.8695	11.4315	10.8528	11.9292	11.9331	12.2745
VIT_04s0008g02670	Cryptochrome DASH	Developmental Process	13.8179	13.3495	13.2894	12.4474	12.232	12.0751	11.9718	11.0488	10.0945
VIT_00s0333g00040	Early tobacco anther 1, putative	Developmental Process	7.45346	8.25895	8.54643	7.95711	8.06796	7.1728	8.75329	10.0852	11.0925
VIT_05s0020g01420	FPF1 (flowering promoting factor 1)	Developmental Process	11.1701	8.77352	8.51517	7.87133	6.92748	7.64562	7.29649	6.15811	6.68682
VIT_08s0007g04240	Late embryogenesis abundant protein	Developmental Process	9.91399	10.5561	10.5026	12.6161	12.5686	13.4086	12.2445	13.73	11.7565
VIT_19s0014g03410	Late embryogenesis abundant protein	Developmental Process	7.18221	8.29831	7.11602	8.69935	8.02615	9.26067	7.88762	9.92799	8.67296
VIT_07s0151g00840	Late embryogenesis abundant protein D-34 (LEA D-34)	Developmental Process	8.23876	8.6867	9.44663	8.62885	8.67221	9.09978	8.4775	10.301	9.44214
VIT_14s0066g01710	Leaf senescence protein	Developmental Process	7.79539	7.33459	7.89329	8.76526	9.53888	9.20591	10.2422	11.7877	11.1428
VIT_12s0028g02400	Leaf senescence protein	Developmental Process	7.56379	6.79848	6.63748	6.11021	6.14547	5.25505	5.66927	5.13448	5.56227
VIT_13s0067g01180	Leaf senescence related	Developmental Process	8.98371	8.31054	8.39252	7.14275	7.34373	6.11255	5.50288	5.67195	5.32415
VIT_04s0044g01060	Leaf senescence related protein-like	Developmental Process	8.43841	9.42361	9.40171	9.76209	10.0875	9.94551	10.1065	10.5996	10.673
VIT_04s0044g01070	Leaf senescence related protein-like	Developmental Process	9.73076	10.6023	10.8953	11.4628	11.6385	11.3118	11.5275	11.7898	11.9522
VIT_11s0016g04200	MEE55 (maternal effect embryo arrest 55)	Developmental Process	10.3254	8.68584	8.80959	8.44298	8.51457	7.6634	8.63057	9.8879	9.76365
VIT_17s0000g04990	MIKC-Type MADS Box Genes Family (VvFUL)	Developmental Process	8.3823	7.2239	7.03341	6.69469	5.94946	6.26311	6.12987	5.02263	5.18658
VIT_14s0083g01030	MIKC-Type MADS Box Genes Family (VvFUL-L)	Developmental Process	11.8661	11.0504	11.0515	10.3317	10.2162	9.85368	10.2104	9.48559	8.96614
VIT_17s0000g05000	MIKC-Type MADS Box Genes Family (VvSEP2)	Developmental Process	7.51186	5.87228	5.5322	5.40626	4.97685	5.07396	4.96383	5.11589	5.28757
VIT_01s0011g00110	MIKC-Type MADS Box Genes Family (VvSEP4)	Developmental Process	12.3786	11.4487	11.2603	11.0929	9.9969	10.6396	9.69962	9.9088	8.63458
VIT_17s0000g01230	MIKC-Type MADS Box Genes Family (VvTM8)	Developmental Process	8.31907	6.44868	5.87126	5.85127	5.47284	5.53024	4.86238	5.64638	5.19547
VIT_17s0000g04130	MYB divaricata	Developmental Process	12.3563	12.1021	12.1521	11.1647	11.2313	10.6584	10.7297	9.72915	9.72365
VIT_03s0063g02620	Myb RAD (Transcription factor RAD)	Developmental Process	8.58623	7.09562	7.13959	6.4431	6.14754	6.0328	6.35871	6.20559	6.27698
VIT_16s0013g00880	Oleosin OLE-4	Developmental Process	5.71347	8.58755	9.1112	10.1272	10.1516	10.7851	9.5104	11.0493	9.06921
VIT_05s0049g00070	PhSUP1 SUPERMAN	Developmental Process	5.95499	6.28041	6.23044	8.51311	8.9602	8.90651	10.3881	11.9432	11.7862
VIT_10s0003g02680	Phytochrome E	Developmental Process	11.9738	11.3408	11.4481	10.9793	10.817	10.5276	10.6449	9.48212	9.76875
VIT_18s0001g12610	Radialis-like protein 6	Developmental Process	8.2981	6.36188	5.77336	5.73298	5.68136	5.06296	5.10943	5.38663	5.16043
VIT_13s0047g00110	Ripening regulated protein DDTFR8	Developmental Process	11.4938	10.1064	10.797	10.0687	10.1868	10.1805	9.28379	9.13361	7.28924
VIT_14s0066g01840	SAG101 (senescence-associated gene 101)	Developmental Process	9.32329	9.58962	5.7591	8.65815	7.68045	7.70264	5.65535	5.74739	5.42379
VIT_14s0066g01820	SAG101 (senescence-associated gene 101)	Developmental Process	12.2657	11.9783	11.1463	11.61	10.7865	10.8515	9.67644	9.44857	10.1191
VIT_05s0077g01720	SAG101 (senescence-associated gene 101)	Developmental Process	12.6483	12.4246	12.3161	12.1518	11.8564	11.6769	10.778	10.0708	10.744
VIT_14s0066g01830	SAG101 (senescence-associated gene 101)	Developmental Process	10.9028	10.5217	10.2821	10.8098	9.96242	10.2438	9.41759	8.32107	9.4018
VIT_05s0077g01750	SAG101 (senescence-associated gene 101)	Developmental Process	12.7319	12.6049	12.4269	12.2901	11.9012	11.8429	10.8081	10.421	10.9269
VIT_04s0008g01240	SAG18 (Senescence associated gene 18)	Developmental Process	6.85504	6.44309	7.32829	6.86037	7.7506	6.57607	7.26759	7.71306	8.95027
VIT_18s0001g01210	Senescence-inducible chloroplast stay-green protein 2	Developmental Process	10.1396	10.2564	10.3773	9.8511	9.24881	9.07385	9.34388	8.06156	8.53268
VIT_02s0025g04390	SEU1 protein	Developmental Process	7.04995	7.93386	7.84874	7.92159	7.75318	8.17098	7.73918	9.54228	8.41199
VIT_13s0019g04050	TET6 (tetraspanin6)	Developmental Process	13.1403	11.4572	11.5882	10.7952	10.6735	9.50204	10.1346	9.68059	10.3156
VIT_19s0014g01050	UNE1 (unfertilized embryo sac 1)	Developmental Process	10.9758	11.8744	11.655	11.2562	10.8834	10.9555	10.3202	9.97233	9.07966
VIT_08s0040g00710	3'-5' exonuclease domain-containing protein	DNA/RNA Metabolic Process	10.6738	9.6285	10.0454	8.94165	8.75181	7.53881	7.91878	7.55991	8.0891
VIT_00s0471g00050	ACT domain repeat 1 (ACR1) uridylyltransferase	DNA/RNA Metabolic Process	4.94649	4.47496	4.70794	4.4645	4.5595	4.85437	5.90431	6.48384	7.34832
VIT_00s0686g00030	ACT domain repeat 1 (ACR1) uridylyltransferase	DNA/RNA Metabolic Process	6.30491	5.57343	6.25222	5.96579	6.47975	6.19527	7.28319	7.83497	9.10457
VIT_10s0116g00820	Adenosine/AMP deaminase	DNA/RNA Metabolic Process	11.3792	12.8872	12.8253	13.2432	13.3977	13.3106	13.6057	13.2893	12.9696
VIT_12s0055g01180	Alpha-L-arabinosidase	DNA/RNA Metabolic Process	7.01647	6.18103	6.31825	5.50492	5.0652	5.00412	4.95946	4.85637	4.88408
VIT_10s0042g01150	ARGONAUTE 2 (AGO2)	DNA/RNA Metabolic Process	12.1541	11.8093	11.4252	11.727	11.3739	11.9647	10.0967	11.3765	10.22
VIT_14s0060g02020	ATPP2-B15 (Phloem protein 2-B15)	DNA/RNA Metabolic Process	5.08932	5.96904	6.18263	7.78644	7.54124	8.59939	7.86762	7.88017	8.1543
VIT_00s0301g00100	BFN1 (bifunctional nuclease I)	DNA/RNA Metabolic Process	6.61599	6.54656	6.36229	6.2655	6.98651	6.22463	6.30303	9.34396	9.36177
VIT_01s0011g03670	Bifunctional nuclease	DNA/RNA Metabolic Process	11.0798	11.885	12.0058	13.0342	12.9572	12.7882	13.423	13.9738	14.0884
VIT_12s0059g01120	CAF protein	DNA/RNA Metabolic Process	5.48634	5.39995	5.3106	5.49687	5.86116	5.49509	5.65526	6.52456	8.09283
VIT_18s0001g05590	CCR4-NOT transcription complex subunit 6	DNA/RNA Metabolic Process	8.45245	8.90253	9.25188	9.11252	9.78272	9.08041	9.80451	9.8992	10.4655
VIT_04s0008g07220	Chloroplast nucleoid DNA binding protein	DNA/RNA Metabolic Process	8.10428	5.50143	5.14604	5.10923	4.80425	4.56872	4.89151	4.94556	5.15089
VIT_18s0166g00120	Concanavalin A lectin	DNA/RNA Metabolic Process	5.12563	5.59559	5.56573	5.99963	6.05141	5.75848	6.44642	7.57225	6.85374
VIT_11s0016g02340	Cytidine deaminase	DNA/RNA Metabolic Process	9.54299	9.45023	9.7706	9.37856	9.28326	9.08029	9.29255	10.9584	11.5085
VIT_18s0001g05650	DEAD-box ATP-dependent RNA helicase 27	DNA/RNA Metabolic Process	8.56031	6.55279	7.04506	5.82197	5.66157	5.20096	6.04733	5.05421	5.65649
VIT_19s0015g01900	Dimethylmenaquinone methyltransferase	DNA/RNA Metabolic Process	7.27281	7.31174	7.40487	7.9249	7.32988	7.73885	8.33762	10.7631	10.0504
VIT_13s0074g00050	DNA binding	DNA/RNA Metabolic Process	5.52567	4.85788	5.12093	5.19979	4.9722	5.04627	5.77874	5.88539	8.08129
VIT_01s0010g02690	DNA polymerase alpha, subunit B	DNA/RNA Metabolic Process	6.49094	7.62335	8.13701	7.46487	8.19612	7.74651	8.40148	8.69887	8.49556
VIT_08s0007g06490	DNA polymerase delta, subunit B	DNA/RNA Metabolic Process	9.78706	10.2587	10.6005	10.632	10.918	10.5995	11.1704	11.4551	11.8405
VIT_17s0000g04830	DNA Polymerase epsilon, subunit B	DNA/RNA Metabolic Process	5.31752	5.36714	5.71792	5.88136	6.64316	5.98324	7.02632	7.35321	7.31893
VIT_17s0000g09820	DNA polymerase III gamma and tau subunit	DNA/RNA Metabolic Process	5.62167	7.06523	7.37371	6.93381	7.90149	7.19378	7.22307	7.48728	7.40349
VIT_11s0016g00340	DNA repair protein RAD51	DNA/RNA Metabolic Process	5.95258	6.64837	7.92799	7.80667	8.66504	8.01292	8.61321	9.27803	9.47797
VIT_16s0039g01780	DNA replication complex GINS protein PSF2	DNA/RNA Metabolic Process	5.90158	6.2031	6.53547	6.20989	6.71148	5.61543	6.91201	7.39651	7.66645
VIT_05s0077g00120	DNA replication protein	DNA/RNA Metabolic Process	9.25522	9.54124	9.94041	9.95225	10.8514	10.1907	10.874	11.2569	11.0554
VIT_18s0122g00590	DNA-binding protein	DNA/RNA Metabolic Process	7.30926	8.30891	8.24658	8.7542	8.13615	9.19342	8.50208	9.89877	9.25124
VIT_18s0041g00370	Double strand break repair protein (XRCC4)	DNA/RNA Metabolic Process	9.08419	5.92983	5.82347	5.07174	4.71879	4.63402	4.69151	4.55325	4.5392
VIT_10s0116g01630	Endonuclease/exonuclease/phosphatase family	DNA/RNA Metabolic Process	8.6132	9.26371	9.76972	9.47591	9.87278	9.59514	9.78177	10.8025	11.1316
VIT_14s0066g01290	Exonuclease	DNA/RNA Metabolic Process	4.96595	5.13862	4.93437	5.45141	5.5433	5.5934	5.51902	7.84762	6.51669
VIT_14s0066g00880	Helicase RCK (rock-n-rollers)	DNA/RNA Metabolic Process	4.95201	4.63195	4.79393	4.67076	5.28127	4.67923	5.39489	5.64247	7.15209
VIT_14s0060g02360	Histone H2A.4 HTA12	DNA/RNA Metabolic Process	8.16559	9.00076	9.44007	9.60581	10.1951	9.33373	10.7875	11.1994	11.7721
VIT_13s0019g00760	Histone H4	DNA/RNA Metabolic Process	9.07435	8.61395	8.94463	8.85161	9.5676	8.97047	10.2539	10.7516	11.2569
VIT_06s0004g03890	Histone H4	DNA/RNA Metabolic Process	11.6331	12.364	12.5813	12.7156	13.4535	12.9846	13.6592	13.5828	13.3702
VIT_17s0000g08680	IMP dehydrogenase/GMP reductase	DNA/RNA Metabolic Process	10.8791	10.2732	10.3246	9.01051	7.22828	6.8489	7.03875	5.75366	6.47507
VIT_00s0269g00150	IMP dehydrogenase/GMP reductase	DNA/RNA Metabolic Process	11.2228	10.8604	11.2236	10.3657	10.4921	9.98489	9.98916	8.79318	9.22023
VIT_00s0184g00040	Mini-chromosome maintenance protein MCM6	DNA/RNA Metabolic Process	6.12462	6.89227	7.62978	7.04117	7.773	7.19469	8.14319	8.2087	8.1592
VIT_06s0004g07930	Nucleotidyltransferase family	DNA/RNA Metabolic Process	10.5822	11.3111	10.9847	11.3468	11.6701	11.678	12.0264	12.8428	12.9643
VIT_09s0054g01770	Oxidoreductase/ transcriptional repressor	DNA/RNA Metabolic Process	13.8739	13.4811	13.3076	12.7516	12.7092	12.4469	12.3248	11.5674	11.5268
VIT_18s0072g01010	Peptide chain release factor eRF subunit 1	DNA/RNA Metabolic Process	11.7181	12.0921	12.366	12.8167	13.046	13.0635	13.3894	14.1015	14.0054
VIT_01s0011g03300	Plastid-specific 30S ribosomal protein 3	DNA/RNA Metabolic Process	7.65166	7.83651	8.64724	8.53057	9.08112	7.98788	9.42185	9.284	10.5199
VIT_02s0025g01350	Primase polypeptide 1	DNA/RNA Metabolic Process	8.27316	8.91037	9.35964	9.1165	9.40912	9.07553	9.8042	10.24	10.3041
VIT_07s0005g01430	PROLIFERA protein	DNA/RNA Metabolic Process	6.12729	6.57352	7.48588	7.28956	7.54894	6.76413	8.09078	9.6032	9.43812
VIT_06s0004g05930	Proliferating cell nuclear antigen (PCNA)	DNA/RNA Metabolic Process	7.6047	7.72709	8.61268	8.51107	8.63718	8.24287	8.92196	9.39772	9.6188
VIT_18s0001g09480	PUMILIO 8 (APUM8)	DNA/RNA Metabolic Process	9.77507	9.23483	9.48061	9.61885	10.037	9.52681	10.5467	11.8239	12.178
VIT_13s0019g02280	Regulator of chromosome condensation (RCC1)	DNA/RNA Metabolic Process	13.2545	12.9382	13.0952	12.4524	11.9999	12.7895	11.3546	11.6124	9.17692
VIT_08s0007g00930	Regulator of chromosome condensation (RCC1)	DNA/RNA Metabolic Process	13.5894	12.9784	12.6749	12.3545	12.0089	12.612	11.6145	11.8248	10.4903
VIT_16s0050g02320	Regulator of nonsense transcripts 1	DNA/RNA Metabolic Process	11.1124	8.95484	9.28276	7.96387	7.77509	7.21811	7.31844	6.8571	7.36457
VIT_01s0010g01830	Regulator of nonsense transcripts 1	DNA/RNA Metabolic Process	10.7201	9.23979	9.61906	8.36866	8.50754	7.53995	8.25363	8.00721	8.52913
VIT_16s0050g02330	Regulator of nonsense transcripts 1	DNA/RNA Metabolic Process	9.32707	7.47186	7.40201	6.70315	6.26769	6.5059	5.69271	6.24507	5.81101
VIT_19s0014g03770	Retrotransposon	DNA/RNA Metabolic Process	8.12894	6.6952	6.7091	6.67863	6.04622	6.42907	5.34964	6.11427	5.67214
VIT_05s0020g03480	Ribosomal protein L18P/L5E	DNA/RNA Metabolic Process	8.05201	8.57774	9.33596	9.64233	9.45204	9.42786	9.67865	10.4336	10.382
VIT_14s0108g00850	Ribosomal protein L34 (RPL34A) 60S	DNA/RNA Metabolic Process	11.9129	10.673	10.9704	10.5094	9.79766	10.2988	9.96456	9.78764	9.44883
VIT_07s0151g00390	Ribosomal protein S14 30S	DNA/RNA Metabolic Process	10.266	10.5374	9.46532	9.26234	7.12989	9.56088	8.87176	8.12899	7.22701
VIT_16s0039g00380	Ribosomal protein S14 30S	DNA/RNA Metabolic Process	13.619	13.931	13.0669	12.5244	10.9849	12.5482	12.1042	11.8331	10.2619
VIT_06s0004g00820	Ribosomal protein S2; Squalene/phytoene synthase	DNA/RNA Metabolic Process	5.50529	6.27044	5.1518	5.9675	5.69861	6.51106	5.98628	8.24674	7.41333
VIT_02s0154g00300	Small nuclear ribonucleoprotein Sm D3	DNA/RNA Metabolic Process	6.71391	8.85204	5.22264	9.44155	5.07628	8.22067	6.20166	9.30187	4.99285
VIT_00s0214g00020	TORMOZembryo defective UTP13	DNA/RNA Metabolic Process	10.6591	8.79349	9.33353	7.83672	8.14915	7.7145	8.01679	6.97636	6.99629
VIT_19s0177g00110	Translation initiation factor eIF-1	DNA/RNA Metabolic Process	7.51329	8.30832	8.79907	9.79195	9.71771	9.83689	10.5888	11.3421	11.0983
VIT_02s0025g03740	Translation initiation factor eIF-2B alpha subunit	DNA/RNA Metabolic Process	6.98711	8.47083	9.17497	9.69727	9.98052	9.83749	10.817	9.29453	10.4323
VIT_02s0025g03730	Translation initiation factor eIF-2B alpha subunit	DNA/RNA Metabolic Process	7.79438	9.43028	9.73326	10.5221	10.7616	10.7282	11.5986	10.9346	11.5961
VIT_06s0009g02490	Urease accessory protein F	DNA/RNA Metabolic Process	8.34165	8.76049	9.03127	9.57464	9.50549	9.64442	9.68292	10.4673	10.2326
VIT_03s0017g01330	1,4-dihydroxy-2-naphthoate octaprenyltransferase	Generation of Energy	10.2152	10.0919	10.1344	9.59416	9.19832	9.09094	9.08507	8.18967	8.22618
VIT_12s0034g01810	2OG-Fe(II) oxygenase	Generation of Energy	9.28451	9.30035	9.25568	9.03403	9.37021	8.7789	9.62546	10.3299	11.3708
VIT_11s0037g00270	Accumulation of photosystem one 2 (APO2)	Generation of Energy	6.10703	7.27433	6.59852	7.49877	6.96187	7.68923	6.92877	9.02909	7.91762
VIT_11s0052g00620	AHA2 (Arabidopsis H(+)-ATPase 2)	Generation of Energy	12.6039	12.7305	11.5171	11.971	9.68464	11.6326	8.92067	10.0582	9.1439
VIT_08s0058g00930	Alanine--glyoxylate aminotransferase 2 3, mitochondrial	Generation of Energy	11.6421	8.68406	8.46088	8.15257	8.22678	8.10696	7.51374	8.78329	8.17468
VIT_05s0049g01400	Alcohol oxidase	Generation of Energy	11.9993	12.0296	12.3129	11.4785	12.7799	11.191	12.0302	9.84816	10.7667
VIT_06s0004g06830	Asparagine synthetase	Generation of Energy	9.3663	11.1158	9.86589	10.8519	10.3891	10.8202	11.1428	11.3144	12.1414
VIT_08s0007g04800	Carbonic anhydrase precursor	Generation of Energy	13.3366	13.274	13.4582	12.9333	13.1013	12.24	11.5355	9.4568	9.17206
VIT_08s0007g03240	Carbonic anhydrase precursor	Generation of Energy	10.27	8.07695	8.17211	7.54581	6.50273	6.5271	7.0306	6.70352	7.25723
VIT_02s0012g02540	Chlororespiratory reduction 4 (CRR4)	Generation of Energy	11.0924	10.6656	10.9305	9.78568	9.88892	8.97478	9.60627	8.62842	8.67654
VIT_02s0025g00220	Chlororespiratory reduction 4 (CRR4)	Generation of Energy	8.95589	9.21727	8.85812	9.40067	9.1668	9.41946	9.79247	10.8899	10.7504
VIT_04s0008g04240	ferredoxin	Generation of Energy	10.5874	10.2317	10.8455	9.96595	10.3696	9.09139	9.84783	8.22494	9.05121
VIT_07s0005g02420	Haloacid dehalogenase hydrolase	Generation of Energy	10.021	10.1423	10.3748	11.386	11.8263	11.6062	12.4999	12.6517	12.7364
VIT_01s0011g01160	Haloacid dehalogenase hydrolase	Generation of Energy	10.4268	10.3133	10.9511	11.3201	11.428	10.9068	11.892	12.2626	12.9304
VIT_12s0028g00320	LHB1B1	Generation of Energy	14.6226	14.0793	14.3218	13.5173	13.4593	13.3849	13.6371	12.9816	12.2667
VIT_13s0019g04140	LHCA1	Generation of Energy	13.745	13.3885	13.0754	12.3634	10.5154	11.0914	10.4714	9.24531	9.05092
VIT_01s0010g03620	LHCA2 (Photosystem I light harvesting complex gene 2)	Generation of Energy	14.3294	14.3504	14.1393	13.9546	13.6764	13.7048	13.5405	12.0604	12.0079
VIT_15s0024g00040	LHCA3 (Photosystem I light harvesting complex gene 3)	Generation of Energy	14.4591	14.3655	14.2362	13.9318	13.7587	13.7277	13.5207	12.4231	11.9656
VIT_17s0000g06350	LHCA4 (Photosystem I light harvesting complex gene 4)	Generation of Energy	14.6447	14.3581	14.2406	13.6252	12.606	12.5124	12.392	10.701	11.2316
VIT_18s0001g10550	LHCA5 (Photosystem I light harvesting complex gene 5)	Generation of Energy	10.1018	9.72327	9.67275	8.72434	7.03238	7.06763	6.6847	5.66495	5.55046
VIT_11s0016g00730	LHCA6 (Photosystem I light harvesting complex gene 6)	Generation of Energy	10.5194	10.9615	10.7222	10.1385	8.90328	9.06669	8.81658	6.57953	7.00736
VIT_00s0181g00180	LHCB3 (light-harvesting chlorophyll binding protein 3)	Generation of Energy	11.1528	10.0012	9.35565	8.6517	5.89176	5.9191	5.82937	4.66385	4.99972
VIT_00s0181g00200	LHCB3 (light-harvesting chlorophyll binding protein 3)	Generation of Energy	11.8687	10.4651	10.0011	8.99704	6.36543	6.28914	6.39344	5.31816	5.36662
VIT_08s0007g02190	LHCB4 chlorophyll A-B binding protein CP29	Generation of Energy	14.8628	14.8031	14.5877	14.3641	13.7605	13.9096	13.4499	12.6545	12.6432
VIT_18s0089g01170	LHCB5 (light harvesting complex of photosystem ii 5)	Generation of Energy	13.5681	13.3974	13.2343	12.9604	12.2011	12.4288	12.2459	10.8151	11.6336
VIT_12s0055g01110	LHCB6 (light harvesting complex PSII)	Generation of Energy	14.7356	14.3809	14.3206	13.4395	12.8685	12.5922	12.2922	11.356	10.789
VIT_10s0003g02890	LHCII type I CAB-1	Generation of Energy	14.2521	14.1288	14.0194	13.3252	12.102	12.622	11.6573	9.28852	9.27566
VIT_07s0005g02220	LHCII type I CAB-1	Generation of Energy	13.3163	12.0296	11.1748	11.1528	9.08034	9.66533	9.65818	8.82822	8.7007
VIT_10s0003g02900	LHCII type I CAB-1	Generation of Energy	13.1401	12.897	13.035	12.339	11.2431	11.7779	11.0134	8.59582	8.52937
VIT_19s0014g00160	LHCII type I CAB-1	Generation of Energy	13.5543	13.139	12.2583	12.1826	10.8224	11.1475	11.0879	11.3201	10.9423
VIT_19s0014g03660	LHCII type III, chloroplast precursor	Generation of Energy	13.6289	12.982	12.4669	11.846	9.29002	9.3869	9.18383	7.73604	7.91925
VIT_18s0001g01660	NADH dehydrogenase I subunit M	Generation of Energy	12.38	11.9618	12.0532	11.3213	10.6565	10.4708	10.805	9.62986	9.95327
VIT_00s2376g00010	NADH dehydrogenase, putative	Generation of Energy	8.3765	7.91462	7.82182	8.82085	8.49696	9.42589	8.80766	9.99521	9.57515
VIT_19s0014g03160	NADPH:protochlorophyllide oxidoreductase	Generation of Energy	12.858	13.1837	12.9966	12.6462	11.6889	11.7708	11.3907	10.5606	11.1027
VIT_12s0059g00270	NADPH-protochlorophyllide oxidoreductase	Generation of Energy	11.2716	11.1655	10.9922	10.2671	9.92336	9.69881	9.69699	7.63313	8.82191
VIT_00s0301g00090	NDA2 (alternative NAD(P)H dehydrogenase 2)	Generation of Energy	9.23343	9.48983	9.82597	10.973	10.9822	10.4489	10.7079	12.4187	13.2412
VIT_02s0033g00700	Nitrilase	Generation of Energy	9.7369	10.7725	10.6957	11.259	10.709	11.3738	11.8036	11.5189	11.4465
VIT_03s0063g01970	Non-symbiotic hemoglobin 2	Generation of Energy	10.0875	10.5414	10.8862	10.8137	9.87809	10.3836	10.0442	8.69033	8.85356
VIT_03s0063g01960	Non-symbiotic hemoglobin class 1	Generation of Energy	7.54819	9.06547	9.79854	9.58592	8.1421	9.47221	9.20031	9.59133	8.70098
VIT_16s0039g01130	Phenylalanin ammonia-lyase [Vitis vinifera]	Generation of Energy	10.4159	9.44387	8.85306	11.4298	9.23984	11.3777	9.30725	11.5879	11.0136
VIT_16s0039g01100	Phenylalanin ammonia-lyase [Vitis vinifera]	Generation of Energy	11.4025	10.5816	9.78631	12.1052	10.3802	12.2031	10.1692	12.769	11.8661
VIT_16s0039g01320	Phenylalanin ammonia-lyase [Vitis vinifera]	Generation of Energy	9.47385	9.14646	8.40689	10.0886	8.5615	10.7537	8.51061	11.1098	9.85437
VIT_16s0039g01120	Phenylalanin ammonia-lyase [Vitis vinifera]	Generation of Energy	10.5804	10.0883	9.40666	11.6074	9.92259	11.7566	10.1635	12.2497	11.2003
VIT_16s0039g01360	Phenylalanin ammonia-lyase [Vitis vinifera]	Generation of Energy	11.0829	10.2389	9.72483	11.8422	9.89902	11.9121	10.3887	12.2255	11.4677
VIT_16s0039g01240	Phenylalanin ammonia-lyase [Vitis vinifera]	Generation of Energy	11.5436	10.7459	10.23	12.2693	10.4663	12.2438	10.6327	12.4755	11.7932
VIT_00s2508g00010	Phenylalanine ammonia-lyase	Generation of Energy	10.531	9.89994	8.82206	10.9348	9.32428	11.4423	9.17392	12.0423	10.8126
VIT_06s0004g02620	Phenylalanine ammonia-lyase	Generation of Energy	11.7857	14.086	14.194	14.3342	14.4837	14.4569	14.3182	14.1891	13.8317
VIT_11s0016g01520	Phenylalanine ammonia-lyase	Generation of Energy	6.84085	6.17236	5.82572	5.99915	5.67752	5.83306	5.75637	8.78856	7.35964
VIT_11s0016g01640	Phenylalanine ammonia-lyase	Generation of Energy	6.15418	5.66294	5.01983	5.23807	4.9563	4.81018	4.83519	7.14135	6.43708
VIT_00s2849g00010	Phenylalanine ammonia-lyase	Generation of Energy	11.5979	10.9108	10.1805	12.3907	10.5592	12.3514	10.832	12.8208	11.995
VIT_16s0039g01300	Phenylalanine ammonia-lyase [Vitis vinifera]	Generation of Energy	11.1054	10.4218	9.86908	11.9307	10.0178	11.9537	10.0645	12.33	11.4387
VIT_13s0019g04460	Phenylalanine ammonia-lyase 2 (PAL2)	Generation of Energy	12.3773	14.2346	14.2808	14.4299	14.5856	14.6391	14.4749	14.5541	13.7664
VIT_16s0039g01170	Phenylalanine ammonium lyase	Generation of Energy	10.5695	9.50231	9.16188	11.4948	9.43941	11.5121	9.27957	11.9679	11.0151
VIT_16s0050g00410	Photoassimilate-responsive protein PAR-1a	Generation of Energy	6.72612	6.78929	6.31733	8.40209	6.1505	6.62034	5.71856	5.62693	5.44257
VIT_18s0001g08620	Photosystem I P700 chlorophyll a apoprotein A2	Generation of Energy	14.1951	14.2184	13.7672	13.0476	12.4195	13.2886	12.9508	12.8267	11.1274
VIT_07s0151g01000	Photosystem I reaction center subunit II (PSAD)	Generation of Energy	8.40925	7.30249	7.48464	6.64708	5.60178	6.07047	6.02307	5.86841	5.96178
VIT_05s0020g03180	Photosystem I reaction center subunit II, chloroplast precursor	Generation of Energy	14.4288	14.6085	14.3201	14.0382	13.4304	13.6411	13.2749	12.4787	12.4529
VIT_00s0125g00280	Photosystem I reaction center subunit III (PSAF)	Generation of Energy	14.1887	14.0893	13.8432	13.6101	12.7375	12.846	12.7364	11.3808	11.4672
VIT_07s0005g04920	Photosystem I reaction center subunit IV B (PSAE B)	Generation of Energy	12.8879	12.7513	12.5947	12.5253	11.7739	11.9174	12.1102	10.7523	11.1166
VIT_04s0044g01410	Photosystem I reaction center subunit N (PSAN)	Generation of Energy	12.4442	12.1718	11.9107	11.4885	10.1222	10.3146	10.2028	8.4647	8.33043
VIT_19s0015g01760	Photosystem I reaction center subunit V (PSAG)	Generation of Energy	13.6364	13.475	13.3045	12.821	12.2318	12.3392	12.0118	11.4704	11.4992
VIT_06s0080g00920	Photosystem I subunit O (PSAO)	Generation of Energy	13.6162	13.4167	13.1719	12.8618	11.6357	11.6219	11.5627	10.3367	10.5113
VIT_10s0003g04350	Photosystem I subunit X (PSAK)	Generation of Energy	13.009	12.5843	12.5176	12.4724	11.4175	11.3215	11.3726	9.23556	9.28221
VIT_04s0023g00410	Photosystem I subunit XI (PSAL)	Generation of Energy	13.0582	13.2876	12.6721	12.7737	12.0256	12.3249	12.2927	10.8575	11.0296
VIT_01s0137g00210	Photosystem II core complex proteins psbY, chloroplast precursor	Generation of Energy	13.4333	13.3535	13.449	12.968	12.5058	12.245	11.9744	10.6595	10.4702
VIT_00s0904g00010	Photosystem II oxygen-evolving enhancer protein PSBQ	Generation of Energy	13.1208	12.9172	12.6552	12.197	11.3099	11.8096	11.3899	9.99494	10.2773
VIT_18s0001g09110	Photosystem II PsbC protein	Generation of Energy	11.3511	11.3264	11.3571	11.5674	11.2381	11.5539	11.7341	13.2941	13.0747
VIT_18s0001g11710	Photosystem II PsbO protein	Generation of Energy	10.479	10.1805	9.85898	9.05714	7.62244	8.09419	8.14837	8.18798	7.46332
VIT_14s0081g00060	Photosystem II reaction centre W (PsbW)	Generation of Energy	11.5482	11.5908	11.4576	11.1103	9.74214	10.1665	9.80944	8.97491	8.88818
VIT_11s0037g00290	Plastocyanin domain-containing protein	Generation of Energy	11.5004	11.4995	10.3619	9.73153	6.01707	5.80019	5.03531	5.45589	5.47476
VIT_09s0018g00520	Plastocyanin domain-containing protein	Generation of Energy	12.3476	12.0202	12.5026	11.5041	11.779	10.3049	10.4243	8.92661	9.45386
VIT_14s0108g01320	Plastocyanin domain-containing protein	Generation of Energy	13.2918	12.9469	13.1469	12.8621	12.1678	12.5765	11.9226	10.5211	10.697
VIT_18s0001g06580	Plastocyanin domain-containing protein	Generation of Energy	9.02269	8.70678	8.40902	8.2199	7.50685	6.53872	6.34286	7.22767	7.67637
VIT_15s0048g01420	Plastocyanin domain-containing protein	Generation of Energy	11.1256	12.4458	12.7788	12.9516	13.1214	12.9875	12.8497	13.1613	13.1609
VIT_11s0016g05520	Plastocyanin domain-containing protein	Generation of Energy	13.4347	13.5051	13.52	13.4265	12.9849	12.7852	12.6961	11.9461	11.4855
VIT_02s0025g02410	Plastocyanin domain-containing protein	Generation of Energy	11.7166	12.234	12.8371	12.8238	13.3241	12.422	12.7965	11.1333	12.2077
VIT_18s0001g00760	Plastocyanin, chloroplast precursor	Generation of Energy	14.0879	14.3011	14.0816	13.8729	13.3261	13.2852	13.1125	12.2747	12.411
VIT_18s0122g00830	PMI1 (plastid movement impaired1)	Generation of Energy	13.2445	12.8266	12.8886	12.3712	12.4527	12.0759	12.4183	11.393	11.0885
VIT_05s0049g01760	Proton gradient regulation 5 (PGR5)	Generation of Energy	12.7148	12.5269	12.5787	12.1221	12.2271	11.5575	12.1306	10.9962	10.5949
VIT_04s0008g01730	PSBX (photosystem II subunit X)	Generation of Energy	11.5681	11.0018	11.0204	10.2724	9.08439	9.14674	9.1301	8.51461	7.81854
VIT_11s0016g01400	PSBX (photosystem II subunit X)	Generation of Energy	12.6582	12.2751	12.2695	11.766	11.0482	10.8083	11.0056	9.70226	9.98356
VIT_05s0020g02310	Pyruvate,orthophosphate dikinase	Generation of Energy	13.6396	13.3583	13.0699	12.7908	12.3042	12.4694	11.9341	11.6844	11.5228
VIT_11s0052g00820	Ribulose bisphosphate carboxylase small chain SSU40B, chloroplast	Generation of Energy	5.86314	6.39645	6.56778	6.82355	7.56505	6.79274	7.72001	7.8949	8.45154
VIT_10s0003g05420	S-2-hydroxy-acid oxidase, peroxisomal	Generation of Energy	8.17736	8.27772	8.0753	7.1895	7.70978	6.20138	8.16977	9.24349	10.9912
VIT_18s0001g15360	Thylakoid lumenal 29.8 kDa protein	Generation of Energy	10.9725	10.0025	10.1704	9.54314	9.9376	8.99403	9.79811	8.63396	8.65545
VIT_14s0066g00160	Ubiquinone/menaquinone biosynthesis methyltransferase UbiE	Generation of Energy	10.6576	10.1637	10.2802	9.48531	8.62356	8.36192	8.42626	6.74395	6.77949
VIT_11s0016g02350	Ubiquinone/menaquinone biosynthesis methyltransferase UbiE	Generation of Energy	11.3817	11.0567	11.7137	10.5236	10.4174	9.92895	10.5917	10.1057	9.52772
VIT_11s0118g00310	1,2-diacylglycerol 3-beta-galactosyltransferase	Lipid Metabolic Process	9.47712	10.1165	10.3152	10.0663	9.81011	9.76904	9.33991	7.94174	8.452
VIT_01s0146g00090	11-beta-hydroxysteroid dehydrogenase	Lipid Metabolic Process	9.6684	10.7844	9.35023	10.3173	8.33835	9.07123	6.72428	8.94931	7.59344
VIT_16s0039g01600	11-beta-hydroxysteroid dehydrogenase	Lipid Metabolic Process	13.1846	12.8958	12.7717	12.8201	12.4364	12.2825	11.3751	10.9706	11.0884
VIT_01s0146g00070	11-beta-hydroxysteroid dehydrogenase	Lipid Metabolic Process	12.8032	12.4182	12.2948	12.3576	12.0919	12.0262	11.1849	10.5	10.7206
VIT_18s0001g11910	1-acyl-sn-glycerol-3-phosphate acyltransferase 4	Lipid Metabolic Process	7.79138	8.12976	8.69781	9.39774	9.81418	9.38899	10.5089	11.3352	11.0308
VIT_11s0052g01780	1-deoxy-D-xylulose-5-phosphate synthase	Lipid Metabolic Process	9.11256	11.1557	11.2365	11.3067	11.4685	11.1858	11.9978	11.3942	11.5872
VIT_11s0052g01730	1-deoxy-D-xylulose-5-phosphate synthase	Lipid Metabolic Process	9.64215	11.7406	11.8346	11.7732	11.9998	11.7443	12.4029	12.1645	12.1823
VIT_15s0048g01430	24-sterol C-methyltransferase	Lipid Metabolic Process	7.65475	8.87842	9.04213	9.42199	9.64396	9.85253	10.0696	10.4604	10.0949
VIT_02s0025g01730	3-oxoacyl-[acyl-carrier-protein] synthase	Lipid Metabolic Process	8.19653	7.10418	6.87034	7.00667	6.76209	5.72064	5.84772	5.75263	5.96952
VIT_11s0052g00240	Accelerated cell death 11 (ACD11)	Lipid Metabolic Process	8.39569	5.85259	5.00434	7.10221	4.74453	6.05593	4.92629	5.33269	4.80798
VIT_01s0011g04380	Acyl-(acyl carrier protein) thioesterase	Lipid Metabolic Process	6.28191	5.77089	6.03381	6.23406	6.23647	6.285	6.71297	9.16095	8.91107
VIT_17s0000g01090	Acyl-(acyl carrier protein) thioesterase	Lipid Metabolic Process	8.59164	7.66847	7.25926	7.26606	7.19386	6.66383	5.4963	5.04671	5.22143
VIT_04s0079g00790	Acyl-CoA synthetases (Acyl-activating enzyme 11)	Lipid Metabolic Process	8.44528	7.04067	6.1372	8.4186	6.20121	7.52117	5.65732	7.89079	6.39415
VIT_14s0108g00890	Beta-1,3-galactosyltransferase	Lipid Metabolic Process	9.84066	9.99673	10.0038	11.1914	11.2941	11.258	11.5495	12.301	12.1658
VIT_06s0004g04000	Beta-ketoacyl-CoA synthase	Lipid Metabolic Process	6.09596	8.15505	8.1093	9.81732	10.0794	10.9866	10.2883	10.0099	9.67646
VIT_14s0030g01340	Beta-ketoacyl-CoA synthase	Lipid Metabolic Process	11.8768	11.3274	11.2706	10.5906	10.1305	9.96527	10.0188	9.79926	9.21832
VIT_01s0137g00170	B-keto acyl reductase	Lipid Metabolic Process	11.2297	10.4298	10.3295	8.98752	7.64833	6.6311	6.54247	5.49339	5.80888
VIT_03s0063g00710	Carboxyesterase 12; CXE12	Lipid Metabolic Process	9.71313	8.60812	8.23745	7.88284	6.58073	7.10609	6.67664	7.37497	6.57347
VIT_16s0100g00010	Carboxyesterase 20 CXE20	Lipid Metabolic Process	7.21614	5.77385	6.36572	5.39716	4.96904	4.83053	5.21683	5.5019	8.66367
VIT_18s0001g10800	Carboxylesterase CXE	Lipid Metabolic Process	12.1656	11.5557	11.3695	11.0191	10.0621	10.6006	9.88802	11.5229	10.5111
VIT_09s0054g01220	Cycloartenol synthase	Lipid Metabolic Process	12.2815	12.6682	12.6782	11.9483	12.8934	11.696	11.4804	7.89341	9.0682
VIT_04s0008g03000	Cycloartenol synthase	Lipid Metabolic Process	6.89667	6.67398	6.22403	7.29062	8.07348	8.2599	7.65968	9.36268	8.41791
VIT_09s0054g01090	Cycloartenol synthase	Lipid Metabolic Process	9.47527	9.36474	9.25782	9.22066	8.83672	9.01025	8.48513	8.12281	7.03435
VIT_04s0008g02990	Cycloartenol synthase	Lipid Metabolic Process	6.2531	6.14944	6.19783	6.69703	7.32867	7.54271	7.31774	8.77308	8.09018
VIT_12s0121g00290	Diacylglycerol kinase	Lipid Metabolic Process	8.34794	6.21152	6.69759	6.48795	7.12119	6.7123	7.79222	7.35062	8.63315
VIT_19s0014g03790	Diacylglycerol kinase	Lipid Metabolic Process	9.3242	9.46921	9.16704	9.26173	9.25935	8.90335	9.8059	10.4806	10.9059
VIT_07s0005g01760	Glycerol-3-phosphate acyltransferase 3 (AtGPAT3)	Lipid Metabolic Process	6.72007	11.1263	6.46662	11.4652	10.4479	10.3485	5.81719	8.09035	6.07207
VIT_11s0016g03490	Glyoxal oxidase	Lipid Metabolic Process	5.78615	6.01215	5.53568	6.01566	5.702	6.10856	6.24344	7.72228	7.84084
VIT_04s0023g03790	Jasmonate methyltransferase	Lipid Metabolic Process	9.89445	8.91317	8.77422	8.0306	6.55423	6.96975	5.39591	5.36017	4.89615
VIT_04s0023g03800	Jasmonate methyltransferase	Lipid Metabolic Process	8.5706	7.82659	7.95572	7.81531	6.34366	6.64761	5.98839	5.58045	5.35241
VIT_04s0023g03810	Jasmonate O-methyltransferase	Lipid Metabolic Process	12.2067	11.0035	10.3839	9.8905	7.77567	8.2986	6.58956	6.22957	5.52944
VIT_18s0001g12890	Jasmonate O-methyltransferase	Lipid Metabolic Process	9.34487	6.59885	6.29301	5.98826	5.57708	4.97527	4.96831	4.98869	5.04179
VIT_19s0090g01250	Jasmonate O-methyltransferase	Lipid Metabolic Process	6.34473	6.88903	6.79876	6.63132	7.17779	6.58254	7.05359	8.22311	8.94892
VIT_01s0011g05900	Jasmonate O-methyltransferase	Lipid Metabolic Process	7.84814	7.28091	7.0153	8.4189	7.73548	8.34209	8.5301	9.66779	9.63318
VIT_18s0001g12880	Jasmonate O-methyltransferase	Lipid Metabolic Process	6.76836	6.74332	5.88045	6.12476	4.55013	5.53375	4.61676	5.10064	4.79756
VIT_12s0057g01060	Jasmonate O-methyltransferase	Lipid Metabolic Process	9.72864	10.6858	11.0898	10.8038	12.2683	10.8732	11.5183	10.9103	11.053
VIT_18s0001g14760	Lipase 3 (EXL3) family II extracellular	Lipid Metabolic Process	10.7468	10.0811	10.0124	8.95519	9.0954	7.58163	8.07942	5.68326	5.95985
VIT_18s0001g14780	Lipase 3 (EXL3) family II extracellular	Lipid Metabolic Process	10.0474	11.1104	11.523	11.0806	11.716	10.8376	11.0437	9.07302	9.05461
VIT_18s0001g14800	Lipase 3 (EXL3) family II extracellular	Lipid Metabolic Process	11.1271	12.5156	12.5863	13.0362	13.395	13.3318	13.6787	12.9146	13.1222
VIT_07s0141g00360	Lipase class 3	Lipid Metabolic Process	12.4733	12.2044	11.3301	11.2527	11.4483	10.452	9.72261	9.96394	8.96649
VIT_10s0003g04210	Lipase class 3	Lipid Metabolic Process	6.41903	5.66323	4.76328	5.32481	4.77377	4.43945	4.48832	4.19535	4.41544
VIT_12s0059g01480	Lipase family	Lipid Metabolic Process	7.54003	7.22936	7.59979	7.09406	7.44646	7.58497	7.56657	9.11286	7.95121
VIT_07s0255g00030	Lipase GDSL	Lipid Metabolic Process	10.6268	9.71077	9.50728	9.44003	8.13693	6.67095	6.28717	5.82094	5.27472
VIT_10s0003g00620	Lipase GDSL	Lipid Metabolic Process	9.94352	13.1952	12.9561	12.6749	13.0427	12.4557	12.3715	10.4029	10.1844
VIT_14s0006g01120	Lipase GDSL	Lipid Metabolic Process	8.72246	8.01271	7.56082	7.40831	6.18815	5.28805	5.3136	5.18845	4.8685
VIT_10s0003g02120	Lipase GDSL	Lipid Metabolic Process	7.20175	9.37644	8.41806	8.89394	11.235	7.03374	7.66115	5.48045	7.89831
VIT_17s0000g06290	Lipase GDSL	Lipid Metabolic Process	10.0301	9.02232	8.86093	9.33262	8.59518	6.99899	7.52064	7.25924	6.43957
VIT_06s0009g01770	Lipase GDSL	Lipid Metabolic Process	8.12031	8.24384	8.67129	8.91648	10.1427	9.14652	10.1518	11.3811	11.0206
VIT_09s0002g03140	Lipase GDSL	Lipid Metabolic Process	7.08039	11.1825	10.797	11.4248	12.7117	11.6018	12.2118	11.1239	11.5618
VIT_12s0059g01590	Lipase GDSL	Lipid Metabolic Process	13.0029	12.8039	12.9411	12.6432	12.8812	12.3971	12.5856	10.6656	10.8982
VIT_07s0130g00200	Lipase GDSL	Lipid Metabolic Process	6.18772	5.01619	5.47451	5.11638	5.34119	5.26555	5.79384	5.94083	7.49454
VIT_14s0060g00680	Lipase GDSL	Lipid Metabolic Process	8.06252	7.77461	8.14834	6.51598	6.7258	5.68494	6.3961	6.14532	6.55068
VIT_05s0077g00870	Lipase GDSL	Lipid Metabolic Process	5.78246	6.51814	7.40549	6.01308	5.74424	4.64695	4.87473	4.5704	4.89679
VIT_01s0010g02190	Lipase GDSL	Lipid Metabolic Process	6.8745	7.6727	7.37624	7.99754	8.39838	8.78746	9.04766	9.36092	8.93482
VIT_09s0002g00550	Lipase GDSL 1	Lipid Metabolic Process	11.3146	11.7979	11.933	11.4186	11.4112	10.886	11.1212	9.2	10.7563
VIT_09s0002g00540	Lipase GDSL 1	Lipid Metabolic Process	10.6728	10.0415	9.94089	9.90665	10.0538	9.62937	10.2008	8.44789	9.79999
VIT_11s0016g03360	Lipase-related	Lipid Metabolic Process	11.1178	10.9732	10.935	10.7766	9.59298	9.88457	9.40944	9.47913	9.10266
VIT_05s0020g03730	Lipid transfer protein	Lipid Metabolic Process	9.63063	7.48741	8.0271	8.69237	7.66144	6.16983	6.6149	7.38007	7.82737
VIT_05s0020g03740	Lipid transfer protein	Lipid Metabolic Process	9.34121	6.88461	7.5026	7.74582	7.30601	6.28981	7.35601	6.23441	6.05181
VIT_07s0151g00760	Lipid transfer protein	Lipid Metabolic Process	10.5626	8.96568	9.4514	9.46224	9.15309	7.43544	8.03875	9.02598	9.28085
VIT_13s0064g01500	Lipoxygenase	Lipid Metabolic Process	8.83803	10.5703	10.0703	9.79875	6.49262	7.94149	5.73928	5.19135	5.50604
VIT_13s0064g01490	Lipoxygenase	Lipid Metabolic Process	8.28349	10.1209	9.37002	9.14557	6.17997	7.41265	5.65441	5.63674	5.2467
VIT_05s0020g03170	Lipoxygenase	Lipid Metabolic Process	12.9856	12.7414	12.7514	12.4129	12.1922	11.9643	11.2914	10.6617	10.8658
VIT_14s0128g00780	Lipoxygenase	Lipid Metabolic Process	9.61027	9.4423	9.44291	9.93163	9.05053	10.6257	8.524	9.83589	9.3683
VIT_13s0064g01480	Lipoxygenase LOX1	Lipid Metabolic Process	9.75097	11.5126	10.5617	10.464	7.26807	8.60406	6.20595	6.45711	6.63777
VIT_10s0003g03530	Lupeol synthase	Lipid Metabolic Process	10.1575	8.62901	9.25127	8.32748	9.50876	8.30881	8.45648	6.6336	6.94985
VIT_10s0003g03620	Lupeol synthase 2	Lipid Metabolic Process	12.0169	10.513	10.7635	9.50372	10.518	9.36297	9.39544	7.28117	8.181
VIT_11s0016g00120	Omega-6 fatty acid desaturase, chloroplast (FAD6) (FADC)	Lipid Metabolic Process	13.0378	13.0004	13.0696	12.7208	12.4177	12.1721	12.1476	11.2219	10.9898
VIT_06s0004g01250	Omega-6 fatty acid desaturase, endoplasmic reticulum (FAD2)	Lipid Metabolic Process	10.3072	10.3187	10.7942	10.1273	11.6559	10.2674	12.6981	10.6941	13.3395
VIT_02s0154g00240	Oxysterol binding protein	Lipid Metabolic Process	9.4139	10.0134	9.23706	9.20062	8.87114	9.21736	8.40976	8.07039	7.73198
VIT_09s0002g06970	Palmitoyl-monogalactosyldiacylglycerol delta-7 desaturase, chloroplast	Lipid Metabolic Process	9.84797	11.2476	11.1167	11.1913	10.5739	11.6463	11.0424	12.4534	11.6696
VIT_13s0019g01990	Phospholipid/glycerol acyltransferase	Lipid Metabolic Process	10.9629	10.487	9.83781	9.4615	8.58013	7.30789	6.92952	6.55247	6.22387
VIT_13s0019g01270	Phytoene synthase	Lipid Metabolic Process	6.5994	7.44616	7.66148	7.4113	7.74296	7.41947	7.6671	8.69632	8.72688
VIT_04s0079g00680	phytoene synthase (PSY) (VvPSY1)	Lipid Metabolic Process	13.4877	13.2364	13.1399	12.8422	11.7762	12.3109	11.6413	11.3396	11.073
VIT_17s0000g00110	Rubredoxin	Lipid Metabolic Process	11.4512	11.1834	11.287	10.5486	10.4021	9.8783	10.2568	9.32111	9.15729
VIT_05s0020g00930	Soluble diacylglycerol acyltransferase	Lipid Metabolic Process	12.9912	12.6486	12.7338	12.1214	12.1222	11.7715	11.793	11.386	10.6242
VIT_00s0583g00030	Sphingolipid delta 4 desaturase DES-1	Lipid Metabolic Process	11.7793	12.2322	12.4762	11.9597	11.8527	11.6009	11.1814	10.1918	10.6289
VIT_18s0001g15460	Stearyl acyl carrier protein desaturase	Lipid Metabolic Process	11.8487	13.0967	12.8871	13.0249	12.9349	13.2418	12.9487	13.9179	13.8916
VIT_01s0011g03880	Sterol-C5(6)-desaturase	Lipid Metabolic Process	5.63697	6.11581	7.25672	6.00944	8.68981	5.86732	6.89995	5.60442	6.39842
VIT_06s0004g02390	Triacylglycerol lipase	Lipid Metabolic Process	11.1863	9.55884	9.84548	8.52758	8.42002	7.78287	7.49757	7.75879	7.57534
VIT_07s0031g00590	Triacylglycerol lipase	Lipid Metabolic Process	11.6721	11.1933	11.2271	10.4621	11.5555	10.2286	10.6479	8.66568	9.25862
VIT_12s0059g01550	Triacylglycerol/steryl ester lipase	Lipid Metabolic Process	6.24889	6.70749	6.50223	7.2485	7.64117	7.75535	8.22819	9.35045	9.70962
VIT_05s0077g01700	Copper-binding family protein	No Hit	11.4301	9.71302	9.97597	9.16204	9.77508	8.46304	9.12405	9.0143	9.74536
VIT_15s0045g01600	Eceriferum 1 (CER1 protein) Sterol desaturase	No Hit	4.44234	4.81893	4.89834	6.80026	6.83716	8.27465	7.68581	8.76814	7.30184
VIT_12s0028g02370	Methyltransferase type 11	No Hit	11.7612	11.6249	11.7083	11.0586	10.6006	10.3918	10.4515	9.51192	9.14287
VIT_14s0060g01990	ATPP2-B15 (Phloem protein 2-B15)	Other Processes	6.33086	7.09544	6.91416	9.59956	7.55046	11.2265	7.10523	9.0776	8.55029
VIT_18s0001g02040	MA3 domain-containing protein	Other Processes	7.20382	8.55005	8.24544	8.60144	8.76186	8.45195	8.90257	9.76817	9.82883
VIT_15s0048g02550	Pentatricopeptide (PPR) repeat	Pentatricopeptide (PPR) repeat-containing protein	9.39106	10.3536	9.86424	9.83515	8.90801	9.90453	9.21102	8.98278	8.14886
VIT_14s0060g00270	Pentatricopeptide (PPR) repeat-containing	Pentatricopeptide (PPR) repeat-containing protein	8.96964	10.3533	10.0936	10.9369	11.0171	11.1705	10.9801	11.98	11.6053
VIT_08s0007g04970	Pentatricopeptide (PPR) repeat-containing	Pentatricopeptide (PPR) repeat-containing protein	8.25758	8.48277	8.46035	8.89212	9.59917	9.26053	9.65524	10.8637	10.3183
VIT_14s0060g02100	Pentatricopeptide (PPR) repeat-containing	Pentatricopeptide (PPR) repeat-containing protein	7.87904	8.58251	8.876	8.9703	9.23506	8.96877	9.41366	10.138	9.97919
VIT_18s0001g15530	Pentatricopeptide (PPR) repeat-containing	Pentatricopeptide (PPR) repeat-containing protein	6.98466	7.69582	7.93649	7.79265	8.05576	8.03865	8.28489	9.2995	9.07192
VIT_18s0001g00570	Pentatricopeptide (PPR) repeat-containing	Pentatricopeptide (PPR) repeat-containing protein	7.68555	8.28658	8.47601	8.54861	8.78098	8.78892	9.02497	9.72715	9.8135
VIT_16s0050g00040	Pentatricopeptide (PPR) repeat-containing	Pentatricopeptide (PPR) repeat-containing protein	8.76372	9.66395	9.98917	10.1006	10.2569	10.143	10.4395	10.7622	10.8623
VIT_11s0016g01210	Pentatricopeptide (PPR) repeat-containing	Pentatricopeptide (PPR) repeat-containing protein	7.20285	8.07004	8.33133	8.29783	8.30419	8.63559	8.61727	9.6253	9.17928
VIT_12s0057g00640	Pentatricopeptide (PPR) repeat-containing	Pentatricopeptide (PPR) repeat-containing protein	7.24789	7.87855	7.71122	7.73135	8.16657	8.10313	8.28162	9.28821	9.17085
VIT_19s0085g00560	Pentatricopeptide (PPR) repeat-containing	Pentatricopeptide (PPR) repeat-containing protein	8.57841	8.46445	8.61006	8.13795	8.98703	8.39263	9.03474	9.81173	10.1784
VIT_00s0391g00010	Pentatricopeptide (PPR) repeat-containing	Pentatricopeptide (PPR) repeat-containing protein	12.9886	13.5155	13.287	13.339	13.2944	13.3006	12.5157	12.071	11.5046
VIT_00s0193g00030	Pentatricopeptide (PPR) repeat-containing protein	Pentatricopeptide (PPR) repeat-containing protein	5.60938	6.4117	6.49555	6.47907	6.98252	6.98374	7.58294	8.11314	8.25207
VIT_09s0002g02250	Pentatricopeptide (PPR) repeat-containing protein	Pentatricopeptide (PPR) repeat-containing protein	6.89533	7.64732	8.13965	7.84483	8.22938	8.05042	8.45886	9.48545	9.38217
VIT_01s0011g00900	Pentatricopeptide (PPR) repeat-containing protein	Pentatricopeptide (PPR) repeat-containing protein	7.60768	7.83959	8.38529	8.14722	8.5295	8.35997	8.70285	9.61175	9.61534
VIT_10s0092g00130	Pentatricopeptide (PPR) repeat-containing protein	Pentatricopeptide (PPR) repeat-containing protein	6.62837	6.58381	7.19474	6.92984	7.58047	7.31685	7.30941	8.39478	8.66346
VIT_17s0000g06260	Pentatricopeptide (PPR) repeat-containing protein	Pentatricopeptide (PPR) repeat-containing protein	8.33585	9.08723	9.44328	9.20871	9.57978	9.23465	9.62717	10.6124	10.5018
VIT_05s0029g01130	Pentatricopeptide (PPR) repeat-containing protein	Pentatricopeptide (PPR) repeat-containing protein	7.51747	8.18228	8.39204	8.23042	8.49129	8.36158	8.71782	9.71516	9.69737
VIT_15s0046g03020	Pentatricopeptide (PPR) repeat-containing protein	Pentatricopeptide (PPR) repeat-containing protein	8.23673	8.78328	9.20212	9.10197	9.40935	9.25451	9.61078	10.3108	10.3078
VIT_08s0007g03070	Pentatricopeptide (PPR) repeat-containing protein	Pentatricopeptide (PPR) repeat-containing protein	8.18962	8.98845	9.34493	9.12762	9.28109	9.4403	9.73809	10.435	10.5236
VIT_01s0011g01100	Pentatricopeptide (PPR) repeat-containing protein	Pentatricopeptide (PPR) repeat-containing protein	8.93385	9.56998	10.0211	9.923	10.3007	10.1214	10.525	11.0416	10.9591
VIT_08s0040g02940	Pentatricopeptide (PPR) repeat-containing protein	Pentatricopeptide (PPR) repeat-containing protein	6.51365	7.2796	7.37072	7.00064	7.46143	7.25278	7.34933	8.54955	8.03496
VIT_14s0060g01050	Pentatricopeptide (PPR) repeat-containing protein	Pentatricopeptide (PPR) repeat-containing protein	9.09781	8.95918	9.38086	8.20241	8.22261	7.53504	8.14677	7.31081	7.6395
VIT_13s0074g00410	Pentatricopeptide (PPR) repeat-containing protein	Pentatricopeptide (PPR) repeat-containing protein	7.75013	8.24222	8.4769	8.29938	8.55552	8.72959	8.78799	9.94532	9.6704
VIT_01s0244g00120	Pentatricopeptide (PPR) repeat-containing protein	Pentatricopeptide (PPR) repeat-containing protein	9.30052	9.89995	10.1562	9.87453	10.6003	10.0716	10.427	11.031	11.4105
VIT_01s0010g03410	Pentatricopeptide (PPR) repeat-containing protein	Pentatricopeptide (PPR) repeat-containing protein	6.90151	7.72578	7.38804	7.63976	7.40978	7.87293	7.94207	8.66215	8.96235
VIT_09s0002g04690	Pentatricopeptide (PPR) repeat-containing protein	Pentatricopeptide (PPR) repeat-containing protein	8.20818	9.07917	9.43645	9.14534	9.30275	9.11355	9.44014	10.1478	10.3633
VIT_18s0089g01260	Pentatricopeptide repeat	Pentatricopeptide (PPR) repeat-containing protein	7.36863	8.52313	8.6597	8.79414	9.32317	8.97833	9.55346	10.4803	10.17
VIT_00s0918g00010	Pentatricopeptide repeat	Pentatricopeptide (PPR) repeat-containing protein	8.27627	9.13847	9.09707	8.99027	8.9813	9.18556	9.20643	10.3531	10.3899
VIT_08s0007g03080	Pentatricopeptide repeat	Pentatricopeptide (PPR) repeat-containing protein	7.62739	8.29612	8.83574	8.60924	8.6652	8.93279	9.23328	9.69433	9.68385
VIT_14s0060g01360	Pentatricopeptide repeat	Pentatricopeptide (PPR) repeat-containing protein	7.76078	8.90922	8.33157	8.79503	8.41305	9.42208	8.99024	10.2111	9.52199
VIT_14s0068g01170	Pentatricopeptide repeat domain containing protein	Pentatricopeptide (PPR) repeat-containing protein	7.13648	7.88007	7.969	7.91295	8.22833	8.13248	7.94676	9.194	9.17551
VIT_00s0270g00090	Pentatricopeptide repeat-containing protein	Pentatricopeptide (PPR) repeat-containing protein	8.51137	8.96229	9.41919	9.14842	9.71052	9.367	9.73569	10.7629	10.8716
VIT_00s0202g00060	Pentatricopeptide repeat-containing protein	Pentatricopeptide (PPR) repeat-containing protein	5.78313	6.23477	6.36147	6.37293	6.51889	6.84392	7.1908	7.6693	7.96953
VIT_07s0005g05680	Tetratricopeptide repeat domain male sterility MS5	Pentatricopeptide (PPR) repeat-containing protein	9.11506	8.19111	8.72261	7.79693	7.53186	7.53586	7.05304	5.79603	5.92172
VIT_17s0000g02680	ABA glucosidase	Response to Hormone Stimulus	8.89651	9.11623	10.1824	8.9928	10.1095	8.90774	10.2445	9.96091	10.8967
VIT_08s0007g02530	ABA-responsive protein (HVA22) HVA22J	Response to Hormone Stimulus	6.46628	6.9116	6.2314	7.29898	7.39497	7.61057	7.73497	8.45112	8.55751
VIT_01s0026g02190	ABA-responsive protein (HVA22c)	Response to Hormone Stimulus	11.825	11.7611	11.8128	11.6839	11.0795	10.6962	9.9758	9.06433	8.15683
VIT_04s0008g00890	Abscisic acid receptor PYL2 RCAR14	Response to Hormone Stimulus	5.73385	6.16905	5.68643	5.83847	5.90443	5.5815	6.72638	7.68066	9.49552
VIT_02s0033g01400	Alternative oxidase 1a, (AOX1A)	Response to Hormone Stimulus	9.23154	9.56768	9.53145	10.3051	10.3708	10.9813	11.0336	12.4989	12.8094
VIT_02s0033g01380	Alternative oxidase 1D	Response to Hormone Stimulus	10.6057	10.5005	8.77862	11.187	9.97811	11.2397	8.79297	11.3197	9.7275
VIT_07s0151g00440	AP2 domain containing protein	Response to Hormone Stimulus	7.11003	6.78536	6.49472	5.7505	5.64878	5.39317	5.00129	5.96639	5.80673
VIT_11s0016g03350	AP2/EREBP transcription factor TINY2	Response to Hormone Stimulus	10.7725	11.9392	10.6123	11.1607	11.3416	10.3585	8.5684	8.11855	7.35432
VIT_04s0008g05980	APM1 (Aminopeptidase M1)	Response to Hormone Stimulus	6.98366	7.11258	7.6478	7.75508	8.83438	8.17187	8.9776	9.20335	8.9856
VIT_06s0004g05120	ARR1 typeB	Response to Hormone Stimulus	9.88649	11.1754	10.9516	11.5973	11.4883	11.8942	11.4666	12.9662	12.8696
VIT_07s0005g05040	ARR24 Type A	Response to Hormone Stimulus	6.86145	7.02525	6.77582	7.33833	7.36369	7.56044	7.12421	9.17373	8.32473
VIT_08s0007g05390	ARR3 typeA	Response to Hormone Stimulus	8.96423	9.34147	9.29312	9.40394	10.0629	9.43729	10.3363	10.1164	10.9914
VIT_13s0067g03510	ARR9 typeA	Response to Hormone Stimulus	8.55511	8.51441	8.37276	8.35213	8.13914	8.22881	9.1679	8.28363	10.2841
VIT_13s0067g00330	AUX1 auxin influx carrier protein	Response to Hormone Stimulus	10.0351	10.6226	10.8401	11.4429	11.3217	11.528	11.4126	12.6912	12.2432
VIT_08s0007g02030	AUX1 protein	Response to Hormone Stimulus	13.1241	12.6044	12.5145	11.8619	12.4774	11.5005	11.5727	10.6296	10.8146
VIT_04s0023g00320	Auxin efflux carrier protein 8	Response to Hormone Stimulus	12.4423	10.3755	10.0956	9.43257	7.46512	8.13201	7.26112	7.44244	6.70554
VIT_15s0046g00290	Auxin response factor 18	Response to Hormone Stimulus	9.36246	7.98571	7.39073	7.09013	6.02173	6.36546	6.87263	8.35041	7.95512
VIT_06s0004g03130	Auxin response factor 4	Response to Hormone Stimulus	12.5199	12.2343	12.255	11.3655	11.173	10.1284	10.1704	8.11456	8.81255
VIT_02s0025g01740	Auxin response factor 9	Response to Hormone Stimulus	12.8158	12.5856	12.1155	11.8469	11.2305	11.6773	11.5064	10.81	11.0484
VIT_04s0023g00490	Auxin responsive SAUR protein	Response to Hormone Stimulus	6.74289	7.96635	7.34466	9.24084	8.05799	8.12029	7.84049	5.51623	5.80505
VIT_04s0023g00510	Auxin responsive SAUR protein	Response to Hormone Stimulus	6.16832	6.66002	6.25146	8.36876	7.55945	7.50809	7.4752	5.41714	5.38536
VIT_09s0002g00670	Auxin responsive SAUR protein	Response to Hormone Stimulus	8.6813	6.00866	6.14151	5.63824	6.44593	5.64809	5.59252	5.18534	5.82844
VIT_04s0023g00520	Auxin responsive SAUR protein	Response to Hormone Stimulus	5.92166	6.48769	6.30416	7.95589	6.93218	7.2356	7.57911	4.93196	5.63738
VIT_03s0038g01250	Auxin responsive SAUR protein	Response to Hormone Stimulus	7.50301	7.04226	7.41859	6.35967	5.46457	5.70926	6.4065	4.85326	5.34508
VIT_03s0038g01230	Auxin responsive SAUR protein	Response to Hormone Stimulus	8.27462	7.30781	7.49435	6.68708	6.26014	6.25009	6.88244	5.29184	5.87468
VIT_04s0023g00530	Auxin responsive SAUR protein	Response to Hormone Stimulus	6.2425	6.55259	6.47688	7.07921	6.29538	6.92303	7.47326	4.99454	4.81295
VIT_18s0001g00300	Auxin responsive SAUR protein	Response to Hormone Stimulus	6.61545	7.69852	7.36977	7.7629	6.62892	7.25933	7.19546	5.60784	5.42926
VIT_03s0038g01210	Auxin responsive SAUR protein	Response to Hormone Stimulus	7.83615	7.1392	7.61885	6.52191	5.90294	6.12622	6.57617	5.1345	5.64708
VIT_18s0001g13980	Auxin responsive SAUR protein	Response to Hormone Stimulus	6.41584	5.77035	5.72266	6.28584	6.52218	6.30733	7.10121	6.98404	7.95806
VIT_03s0038g02140	Auxin transporter protein 2	Response to Hormone Stimulus	7.3344	7.18334	7.86969	7.50389	8.34423	6.97322	8.09673	11.1347	11.5265
VIT_16s0098g00770	Auxin-amidohydrolase precursor	Response to Hormone Stimulus	11.3949	11.2232	11.7088	11.0677	11.0682	10.6294	10.6863	9.7055	10.2603
VIT_07s0005g05930	Auxin-binding protein ABP19	Response to Hormone Stimulus	5.06023	5.23113	4.99237	7.81385	4.93699	5.03092	4.72784	4.96889	4.80094
VIT_07s0005g05910	Auxin-binding protein ABP19	Response to Hormone Stimulus	4.93268	4.91001	5.11068	7.55129	4.79523	4.65282	4.88543	5.27047	4.82907
VIT_18s0086g00410	Auxin-binding protein ABP19	Response to Hormone Stimulus	5.3173	5.5588	5.31969	9.72785	5.75172	5.33303	5.38295	5.95861	5.62282
VIT_18s0086g00590	Auxin-binding protein ABP19	Response to Hormone Stimulus	4.52098	4.78866	4.77312	8.50555	4.74021	4.71722	4.76202	4.66186	4.60661
VIT_11s0016g01220	Auxin-binding protein ABP19a precursor	Response to Hormone Stimulus	9.86819	10.775	10.8433	10.1985	9.58693	8.88702	9.20801	8.13437	8.55837
VIT_10s0003g01470	Auxin-independent growth promoter (axi 1)	Response to Hormone Stimulus	6.50193	6.64657	6.09044	6.44627	6.96967	6.77835	7.8141	8.32946	8.51687
VIT_09s0002g00650	Auxin-induced protein	Response to Hormone Stimulus	6.82764	9.1121	7.94803	10.1858	9.45194	10.1658	9.96385	10.3791	10.8888
VIT_07s0141g00270	Auxin-induced protein 22D	Response to Hormone Stimulus	10.7534	10.2087	8.63284	9.88966	8.3574	8.88472	8.23666	9.1995	10.3121
VIT_05s0020g04680	Auxin-induced protein 22D	Response to Hormone Stimulus	10.8542	10.2351	9.77139	10.4043	8.97327	10.2056	10.3825	10.6197	12.2491
VIT_03s0038g03450	Auxin-induced SAUR	Response to Hormone Stimulus	8.47121	9.61394	9.96206	9.94999	9.33777	9.75325	9.8538	7.81639	7.73278
VIT_19s0085g00010	Auxin-regulated protein	Response to Hormone Stimulus	8.64174	7.22979	7.3457	6.59069	6.89303	5.66038	6.18282	6.06456	6.44609
VIT_13s0019g00440	Auxin-regulated protein	Response to Hormone Stimulus	8.16404	9.43337	7.97701	9.72734	9.96569	9.75475	10.0823	11.1399	10.5119
VIT_03s0038g01130	Auxin-responsive	Response to Hormone Stimulus	6.40546	5.72683	6.64113	5.20487	4.76717	5.05146	4.91534	4.55084	4.36147
VIT_07s0005g00090	Auxin-responsive GH3	Response to Hormone Stimulus	7.713	6.18426	6.29483	5.1515	4.43514	4.64673	4.61342	4.35648	4.96068
VIT_10s0405g00040	Auxin-responsive protein	Response to Hormone Stimulus	9.34998	10.3208	11.0611	10.7466	12.0007	11.2628	11.4644	10.824	10.1736
VIT_11s0016g03540	Auxin-responsive protein IAA27	Response to Hormone Stimulus	12.6451	10.9317	10.6592	10.5246	9.17986	10.0978	9.88563	10.554	10.1172
VIT_14s0030g00110	Auxin-responsive protein IAA27	Response to Hormone Stimulus	9.88244	8.33292	8.40508	8.34591	7.38717	8.16523	8.3299	8.28235	7.837
VIT_02s0154g00010	Auxin-responsive SAUR11	Response to Hormone Stimulus	9.03325	6.89963	6.72156	6.41163	7.20388	5.67285	6.76947	6.43899	6.3656
VIT_16s0098g01150	Auxin-responsive SAUR29	Response to Hormone Stimulus	11.4988	12.4929	12.5291	13.5627	13.4534	13.5263	13.5977	13.8781	13.4609
VIT_03s0038g01110	Auxin-responsive SAUR31	Response to Hormone Stimulus	7.62118	6.59363	6.89631	5.96845	5.37862	5.25505	5.96903	5.29137	5.08269
VIT_04s0023g00580	Auxin-responsive SAUR32	Response to Hormone Stimulus	8.88222	9.70855	7.49713	10.1506	9.87159	9.43278	9.39392	10.6008	10.0023
VIT_11s0016g00500	Auxin-responsive SAUR37	Response to Hormone Stimulus	6.17896	6.26841	6.18133	6.67155	6.43898	6.61908	6.37779	7.64294	8.61077
VIT_11s0016g00520	Auxin-responsive SAUR38	Response to Hormone Stimulus	5.87374	5.04927	5.34206	5.25839	5.53579	5.1068	5.60244	6.69406	7.34315
VIT_03s0038g00950	Auxin-responsive SAUR9	Response to Hormone Stimulus	6.2084	6.52064	6.83625	6.49323	7.92017	6.70064	8.1864	8.02573	8.36574
VIT_10s0003g02620	AWPM19	Response to Hormone Stimulus	11.5684	9.46825	9.66955	11.2159	10.5727	11.2642	11.491	12.2585	11.8612
VIT_11s0016g04810	BAS1 (PHYB activation tagged suppressor 1)	Response to Hormone Stimulus	12.5816	10.9935	9.81921	9.68587	8.59088	8.53983	7.72609	8.40466	8.53972
VIT_10s0003g04710	BES1/BZR1 homolog protein	Response to Hormone Stimulus	7.16938	8.96839	9.96199	10.3075	11.6583	10.4846	11.0027	10.988	10.704
VIT_14s0083g01110	Brassinosteroid-6-oxidase	Response to Hormone Stimulus	12.8393	11.6757	10.6977	10.2888	7.87811	8.15962	7.58046	8.26834	9.15192
VIT_18s0072g00170	BRI1 (brassinosteroid insensitive 1)	Response to Hormone Stimulus	11.2688	12.1217	10.7407	12.104	11.649	11.6787	10.072	10.7801	10.548
VIT_01s0011g06410	BRL2 (BRI1-like 2)	Response to Hormone Stimulus	7.71584	6.46504	6.99685	6.02958	6.03891	5.42525	6.23154	7.02816	7.50568
VIT_05s0049g01780	Caleosin	Response to Hormone Stimulus	6.66072	6.87022	7.45417	7.71506	7.96719	7.15584	7.45557	11.1899	9.91231
VIT_07s0005g02470	Cellulose synthase CESA3	Response to Hormone Stimulus	11.7081	10.9359	11.5209	10.6733	11.3781	10.2992	10.9211	9.25016	9.8173
VIT_08s0007g08380	Cellulose synthase CESA3	Response to Hormone Stimulus	9.59505	9.30144	10.0464	9.51174	10.0941	8.96651	10.0248	9.59376	11.2309
VIT_04s0008g01290	CGA1 (cytokinin-responsive GATA factor 1)	Response to Hormone Stimulus	10.2937	9.36208	9.43841	8.15401	7.09585	6.31988	6.93272	5.5772	5.957
VIT_09s0002g05980	CYP734A7 castasterone 26-hydroxylase	Response to Hormone Stimulus	8.91512	8.229	7.80877	7.67174	6.14362	7.56142	5.9052	8.60032	8.25306
VIT_18s0001g13200	Cytokinin dehydrogenase 5 precursor	Response to Hormone Stimulus	14.0891	13.4452	12.7729	12.3959	11.9548	11.6642	9.99251	9.40918	8.82305
VIT_18s0001g00210	Cytokinin riboside 5'-monophosphate phosphoribohydrolase LOG5	Response to Hormone Stimulus	8.30129	8.91448	8.61197	9.4081	6.93918	9.24972	7.45761	9.97945	7.93146
VIT_09s0002g00700	Dormancy/auxin associated protein	Response to Hormone Stimulus	8.9618	9.20577	8.60075	8.69608	6.95654	8.03387	6.54482	8.12394	6.65085
VIT_14s0006g02290	DREB sub A-4 of ERF/AP2 transcription factor	Response to Hormone Stimulus	10.9048	9.90673	10.4307	8.44686	8.91523	6.50507	6.46535	5.46773	5.66802
VIT_08s0007g03040	E8 protein	Response to Hormone Stimulus	10.4527	9.58407	10.5889	9.15636	10.0102	8.3737	8.93682	7.98864	9.11707
VIT_05s0049g00420	E8 protein	Response to Hormone Stimulus	10.7196	10.4131	10.4631	10.0624	9.93548	9.43512	9.74465	8.03697	8.51594
VIT_03s0038g00410	Enhanced disease susceptibility 5 EDS5	Response to Hormone Stimulus	11.8616	11.0842	11.5213	10.6971	10.6004	10.256	10.5557	10.2135	9.80172
VIT_09s0002g08960	EREBP-4	Response to Hormone Stimulus	9.39264	9.36358	9.94904	9.17192	9.23665	7.98804	7.83455	6.02975	7.20303
VIT_11s0037g00870	ERF/AP2 Gene Family (VvAP2-01)	Response to Hormone Stimulus	7.82714	6.42399	5.90325	5.94918	5.64403	5.19258	5.06631	4.932	5.02224
VIT_18s0001g08610	ERF/AP2 Gene Family (VvAP2-19)	Response to Hormone Stimulus	8.36756	7.96795	7.90051	7.26469	6.20793	6.36666	6.13562	6.06151	5.8467
VIT_19s0014g03180	ERF/AP2 Gene Family (VvERF001)	Response to Hormone Stimulus	7.81252	6.08238	5.28889	5.92118	5.74834	5.7359	5.5234	5.57287	5.95623
VIT_11s0016g00660	ERF/AP2 Gene Family (VvERF009)	Response to Hormone Stimulus	10.52	11.8304	8.27234	11.6424	11.6642	11.1933	9.34535	11.0707	9.87834
VIT_11s0016g00670	ERF/AP2 Gene Family (VvERF010)	Response to Hormone Stimulus	7.59694	9.21431	5.47222	9.34937	7.44742	6.63807	4.84644	5.57413	4.9844
VIT_02s0025g04460	ERF/AP2 Gene Family (VvERF021)	Response to Hormone Stimulus	11.9396	12.8301	9.33373	13.2541	12.7258	12.2196	9.77269	10.7802	10.3626
VIT_16s0100g00380	ERF/AP2 Gene Family (VvERF022)	Response to Hormone Stimulus	9.72141	12.0481	8.84015	12.4367	12.6316	11.9476	9.17797	10.2736	8.92208
VIT_19s0138g00090	ERF/AP2 Gene Family (VvERF023)	Response to Hormone Stimulus	11.5659	12.6319	9.32123	13.0831	12.3968	11.6677	8.96186	10.6154	10.0348
VIT_17s0000g07940	ERF/AP2 Gene Family (VvERF024)	Response to Hormone Stimulus	8.7704	10.0088	6.74493	10.7696	9.77862	9.02032	6.33369	7.64604	7.17082
VIT_11s0016g05340	ERF/AP2 Gene Family (VvERF043)	Response to Hormone Stimulus	10.0608	9.13028	9.31407	7.87598	7.54256	6.18661	6.10155	5.60768	5.47935
VIT_09s0002g09140	ERF/AP2 Gene Family (VvERF047)	Response to Hormone Stimulus	7.87167	7.87617	7.57778	8.36199	7.16132	8.48604	8.04137	9.45931	8.82068
VIT_06s0004g00490	ERF/AP2 Gene Family (VvERF050)	Response to Hormone Stimulus	8.11527	8.24673	8.29798	8.5376	9.53989	9.26799	9.3508	10.481	9.70184
VIT_16s0050g02400	ERF/AP2 Gene Family (VvERF054)	Response to Hormone Stimulus	10.0294	11.0857	9.71869	10.6365	10.0605	10.144	8.29647	9.06986	9.07409
VIT_07s0005g00820	ERF/AP2 Gene Family (VvERF057)	Response to Hormone Stimulus	11.5329	12.5901	11.1674	12.6837	12.1043	12.0123	10.4289	11.6676	11.6881
VIT_10s0003g00140	ERF/AP2 Gene Family (VvERF064)	Response to Hormone Stimulus	10.4914	12.0504	10.8874	12.3163	12.0557	12.3675	11.5489	12.741	12.5985
VIT_10s0003g00580	ERF/AP2 Gene Family (VvERF075)	Response to Hormone Stimulus	8.11747	7.78044	6.56514	8.43644	6.33519	8.20946	5.90812	8.02439	6.87272
VIT_16s0013g00890	ERF/AP2 Gene Family (VvERF077)	Response to Hormone Stimulus	6.94625	7.05311	6.93006	7.39056	7.83404	8.04813	8.00282	10.5474	10.1007
VIT_16s0013g00900	ERF/AP2 Gene Family (VvERF079)	Response to Hormone Stimulus	11.9774	12.4851	11.2396	12.6096	12.8705	12.5893	12.1182	10.3126	10.4628
VIT_16s0013g00950	ERF/AP2 Gene Family (VvERF080)	Response to Hormone Stimulus	12.963	13.2893	11.1373	12.9476	13.3108	12.7837	11.9257	10.4847	10.246
VIT_16s0013g00980	ERF/AP2 Gene Family (VvERF082)	Response to Hormone Stimulus	12.3597	12.6535	10.5238	12.3925	12.721	12.2616	11.4595	9.87889	9.71048
VIT_16s0013g01000	ERF/AP2 Gene Family (VvERF084)	Response to Hormone Stimulus	8.69535	9.20064	7.85227	9.05888	9.49763	8.60057	7.93634	6.81215	6.89698
VIT_16s0013g01030	ERF/AP2 Gene Family (VvERF106)	Response to Hormone Stimulus	12.8977	13.2994	11.2448	13.0106	13.4074	12.9042	12.2586	11.1427	10.3467
VIT_16s0013g01050	ERF/AP2 Gene Family (VvERF107)	Response to Hormone Stimulus	12.1614	12.6543	10.5314	12.3518	12.8694	12.27	11.454	10.158	9.7895
VIT_16s0013g01060	ERF/AP2 Gene Family (VvERF108)	Response to Hormone Stimulus	12.1021	12.8558	10.5298	12.4344	12.9492	12.2832	11.3756	10.4803	9.59269
VIT_01s0150g00120	ERF/AP2 Gene Family (VvERF112)	Response to Hormone Stimulus	7.93354	8.72924	8.60544	9.10825	8.65836	8.9081	8.94516	10.8471	9.82018
VIT_03s0063g00460	ERF/AP2 Gene Family (VvERF117)	Response to Hormone Stimulus	10.6619	12.0831	8.09013	11.8862	12.1983	10.8716	8.53023	9.34542	8.38126
VIT_07s0005g00870	Erg-1	Response to Hormone Stimulus	6.52308	7.0083	7.91131	7.20667	9.37513	6.64067	8.3754	9.6908	11.4838
VIT_18s0001g06030	Erg-1	Response to Hormone Stimulus	10.048	10.7372	8.83616	11.0322	10.7883	10.2786	8.5112	8.79576	8.58113
VIT_16s0013g00970	Ethylene responsive element binding factor 5	Response to Hormone Stimulus	11.8307	12.1784	10.1452	11.6249	12.0536	11.2163	10.5347	9.01746	8.88364
VIT_13s0019g00540	Ethylene-responsive protein	Response to Hormone Stimulus	5.11791	4.98007	5.57599	5.20627	4.83956	4.76832	5.05215	6.26522	7.29336
VIT_11s0016g03560	Ethylene-responsive protein	Response to Hormone Stimulus	13.6578	12.2738	12.4997	11.7167	12.0975	10.7387	11.5775	11.2967	11.5177
VIT_18s0001g12970	Ethylene-responsive protein	Response to Hormone Stimulus	7.74539	6.39353	6.45285	5.91082	5.86567	5.6188	5.25707	5.48292	5.32249
VIT_18s0001g05850	Ethylene-responsive transcription factor ERF021	Response to Hormone Stimulus	8.80028	8.54092	7.3529	7.28729	6.40771	5.62543	4.90834	5.15334	5.24433
VIT_18s0001g05890	Ethylene-responsive transcription factor ERF021	Response to Hormone Stimulus	8.78788	8.87187	8.3269	8.17091	8.47132	7.91938	6.84827	6.32372	6.27249
VIT_16s0013g01090	Ethylene-responsive transcription factor ERF105	Response to Hormone Stimulus	7.67617	8.05023	5.96803	7.62619	7.45293	6.94641	6.13216	5.5816	5.52799
VIT_17s0000g00200	Ethylene-responsive transcription factor ERF114	Response to Hormone Stimulus	8.21294	6.85545	6.52796	8.89303	6.07453	6.13997	7.81594	7.58293	7.11868
VIT_18s0072g00260	Ethylene-responsive transcription factor related to APETALA2 6	Response to Hormone Stimulus	8.95617	8.41183	8.20476	8.87191	8.05592	8.22825	8.41287	11.3754	10.5425
VIT_13s0047g00340	Ethylene-responsive transcription factor WRINKLED 1	Response to Hormone Stimulus	6.00182	6.18456	6.35128	6.58502	6.34332	6.53	6.98281	7.0067	8.06477
VIT_03s0017g00620	GA 20-oxidase	Response to Hormone Stimulus	7.5479	7.28147	7.45269	7.42277	8.3676	7.43851	8.72817	9.06674	9.52184
VIT_19s0140g00140	GA 20-oxidase 2	Response to Hormone Stimulus	12.4937	9.35578	8.87023	8.84208	8.74478	8.34311	9.16427	10.5318	10.7871
VIT_18s0072g01110	GASA like	Response to Hormone Stimulus	7.77034	9.09102	9.13374	8.77418	8.06862	7.95194	7.69311	6.14001	5.54322
VIT_14s0066g01790	GASA like	Response to Hormone Stimulus	8.18372	10.2807	10.5277	9.89682	11.0133	9.36295	9.5823	9.12876	9.92552
VIT_08s0007g05860	GASA like	Response to Hormone Stimulus	7.61555	9.38564	9.70273	9.78097	9.43996	8.98853	8.71183	8.159	8.68904
VIT_14s0108g00740	GASA4	Response to Hormone Stimulus	9.31893	11.603	11.6448	12.6035	13.0173	13.0395	13.5344	12.7828	13.4518
VIT_12s0059g01870	GH3-like protein	Response to Hormone Stimulus	12.4217	12.5097	12.6554	12.2882	12.8489	12.4742	12.4184	11.0821	10.6526
VIT_04s0044g02010	Gibberellin 20 oxidase 2	Response to Hormone Stimulus	10.6819	8.83653	8.36669	7.9806	6.49363	6.80387	6.34615	6.26706	5.81476
VIT_03s0063g01290	Gibberellin 20 oxidase 2	Response to Hormone Stimulus	11.0411	13.8547	14.2048	14.8614	14.8557	15.0243	14.7636	14.9002	14.1336
VIT_19s0140g00120	Gibberellin 2-beta-dioxygenase 1	Response to Hormone Stimulus	9.26593	8.07722	7.28082	8.10604	7.4065	7.00505	7.50445	8.61195	9.83097
VIT_10s0116g00410	Gibberellin 2-beta-dioxygenase 7	Response to Hormone Stimulus	12.5153	13.5994	14.01	13.4016	13.7758	13.3693	13.7514	12.3269	11.4773
VIT_05s0077g00520	Gibberellin 2-oxidase	Response to Hormone Stimulus	7.92374	7.25565	7.57391	7.87548	7.72545	8.16423	8.45685	9.48014	8.34007
VIT_03s0038g00120	Gibberellin-regulated protein 4 (GASA4)	Response to Hormone Stimulus	10.5107	11.8075	11.8556	12.6281	12.9211	12.9173	13.3663	12.2549	13.1514
VIT_10s0071g00500	GRAM domain-containing protein / ABA-responsive	Response to Hormone Stimulus	8.38781	8.24448	8.50244	10.4852	9.56296	11.2222	10.4167	10.6119	10.1376
VIT_17s0119g00110	GRAM domain-containing protein / ABA-responsive	Response to Hormone Stimulus	11.0114	10.8913	10.4002	11.4823	10.9781	10.9147	9.46948	9.11529	7.26574
VIT_10s0071g00470	GRAM domain-containing protein / ABA-responsive	Response to Hormone Stimulus	8.56136	8.6102	8.46028	10.6472	9.78196	11.1596	10.4597	9.71123	10.1094
VIT_05s0020g02210	Histidine-containing phosphotransfer protein	Response to Hormone Stimulus	11.9938	10.8735	10.6694	10.4404	10.2813	9.75514	10.4479	10.0381	10.583
VIT_12s0059g01190	Homeobox protein shoot MERISTEMLESS (STM)	Response to Hormone Stimulus	8.45569	8.79026	8.53057	7.97559	6.77459	7.10227	6.34078	6.61898	5.54431
VIT_11s0016g04490	IAA16	Response to Hormone Stimulus	11.9366	12.0976	10.9376	12.575	11.6452	11.7771	10.4023	11.2805	10.5052
VIT_09s0002g04080	IAA9	Response to Hormone Stimulus	9.99088	8.22608	7.3708	7.32501	6.52961	7.10569	5.89105	6.29729	6.08611
VIT_01s0011g02790	IDA (inflorescence deficient in abscission)	Response to Hormone Stimulus	10.4782	11.1573	10.7188	12.5664	12.0908	11.9951	11.4818	11.9952	11.9475
VIT_05s0094g01010	Indole-3-acetate beta-glucosyltransferase	Response to Hormone Stimulus	10.2983	10.2035	10.2887	9.35904	8.27918	7.86351	6.75299	5.94962	6.10574
VIT_06s0004g07310	Indole-3-acetate beta-glucosyltransferase	Response to Hormone Stimulus	11.6891	11.7376	11.4039	11.2036	10.6206	11.3839	9.30851	8.91174	8.42517
VIT_05s0094g01020	Indole-3-acetate beta-glucosyltransferase	Response to Hormone Stimulus	11.6145	11.4787	11.4202	10.662	9.69302	9.25138	8.93275	7.69123	7.9047
VIT_13s0019g03040	Indole-3-acetate beta-glucosyltransferase	Response to Hormone Stimulus	11.5904	10.6408	11.0804	9.65692	9.90145	8.96171	9.16718	8.09059	8.01148
VIT_03s0180g00280	Indole-3-acetate beta-glucosyltransferase	Response to Hormone Stimulus	12.1971	11.0705	10.901	10.3525	9.98144	9.52451	9.5378	9.42464	8.82019
VIT_08s0040g01520	Indole-3-acetate beta-glucosyltransferase	Response to Hormone Stimulus	12.1476	11.6102	11.01	10.7827	11.0062	10.4381	9.53251	10.5208	9.93462
VIT_01s0150g00300	Indole-3-acetic acid amido synthetase	Response to Hormone Stimulus	9.61803	9.43261	9.00514	8.79694	9.19165	9.05984	7.77604	6.45022	6.06073
VIT_07s0129g00660	Indole-3-acetic acid-amido synthetase GH3.2	Response to Hormone Stimulus	12.5198	9.71626	9.41162	8.24425	6.33253	6.11237	6.3258	6.03812	5.82497
VIT_10s0003g03270	Inward rectifying potassium channel	Response to Hormone Stimulus	10.8114	9.02135	9.64215	7.90859	6.89371	6.28281	6.95098	6.65848	6.39835
VIT_10s0003g03790	Jasmonate ZIM domain-containing protein (VvJAZ5)	Response to Hormone Stimulus	10.3457	10.0548	9.30075	11.0867	10.7324	9.87439	11.0343	11.9181	12.2172
VIT_10s0003g03810	Jasmonate ZIM domain-containing protein (VvJAZ7)	Response to Hormone Stimulus	12.1799	12.5607	10.3578	13.2607	13.1242	12.4289	11.5718	11.6544	11.8166
VIT_11s0016g04080	Multiprotein-bridging factor 1c MBF1C	Response to Hormone Stimulus	12.8245	11.8047	11.7223	11.894	11.5556	12.1459	10.4515	12.1997	11.7051
VIT_13s0019g01410	OBP3 (OBF-binding protein 3)	Response to Hormone Stimulus	9.76722	8.09327	8.17154	7.11207	7.22588	6.26158	6.30651	6.0292	7.01041
VIT_15s0046g00070	PBP1 (pinoid-binding protein 1)	Response to Hormone Stimulus	11.5756	10.8142	9.92934	10.6971	9.79074	9.95044	9.32658	10.7983	9.7636
VIT_01s0137g00460	RGLG2 (ring Domain LIGASE2)	Response to Hormone Stimulus	12.5792	11.8674	11.9195	11.2431	11.3014	10.8598	9.94912	10.2631	9.5815
VIT_04s0023g01640	Steroid 22-alpha-hydroxylase (CYP90B1) (DWF4)	Response to Hormone Stimulus	11.1592	10.3803	10.0623	9.6488	9.9278	8.99325	7.9764	7.61139	7.75785
VIT_04s0023g01630	Steroid 22-alpha-hydroxylase (CYP90B1) (DWF4)	Response to Hormone Stimulus	9.4953	9.05548	8.52783	8.15016	8.3755	7.85004	6.92742	6.25452	6.45508
VIT_13s0067g00660	Steroid 23-alpha-hydroxylase	Response to Hormone Stimulus	11.6663	12.9432	12.2473	13.4362	12.8899	13.9289	12.9257	14.0674	12.721
VIT_01s0146g00480	TIFY gene family (VvJAZ2)	Response to Hormone Stimulus	7.2062	5.87325	5.22375	6.03234	4.98491	4.95204	4.68036	5.11185	4.97655
VIT_04s0008g00110	TIFY gene family (VvJAZ3)	Response to Hormone Stimulus	9.9314	9.44442	8.94057	11.053	10.7962	9.939	11.1246	11.7253	12.1088
VIT_12s0035g00900	TIFY gene family (VvJAZI 0)	Response to Hormone Stimulus	9.55278	8.98182	8.99672	7.40315	5.33389	4.89305	4.42023	4.66795	4.57806
VIT_00s0181g00040	TIR1 (transport inhibitor response 1)	Response to Hormone Stimulus	10.3976	10.5647	10.2435	10.7112	11.3046	11.2565	11.6693	12.2073	12.3454
VIT_06s0004g07880	Allergen	Response to Stress	11.6106	9.59447	10.0893	9.55581	9.78838	9.55729	9.95602	9.96802	9.55544
VIT_07s0031g01070	Ascorbate oxidase	Response to Stress	9.89846	9.74675	7.97338	10.2641	8.57735	10.2537	7.7066	9.23169	8.56365
VIT_07s0031g01090	Ascorbate oxidase	Response to Stress	8.03481	8.43735	6.74616	9.00575	7.45589	8.85995	6.48607	8.08147	7.24903
VIT_01s0026g01870	Avr9/Cf-9 induced kinase 1	Response to Stress	7.20236	8.84435	7.98043	9.57468	9.17278	9.56465	8.8204	11.1005	10.6652
VIT_01s0011g06140	Avr9/Cf-9 rapidly elicited protein	Response to Stress	10.9696	11.602	8.10219	11.6439	10.8699	10.1748	6.94223	9.45312	7.73528
VIT_13s0067g01460	Avr9/Cf-9 rapidly elicited protein	Response to Stress	10.4482	9.79542	8.93208	9.26449	7.6108	8.76132	7.33952	8.23447	8.17962
VIT_09s0002g00220	Avr9/Cf-9 rapidly elicited protein 132	Response to Stress	8.90385	9.93881	7.22004	9.94191	8.88162	9.22184	6.9521	8.3792	7.51155
VIT_14s0068g00740	Avr9/Cf-9 rapidly elicited protein 146	Response to Stress	8.39251	8.84443	8.71192	9.19046	8.41915	8.31068	9.61137	12.0471	12.4023
VIT_19s0014g04650	Avr9/Cf-9 rapidly elicited protein 20	Response to Stress	11.6321	12.1854	9.52927	12.5353	12.54	11.7098	9.54298	11.2528	9.06237
VIT_00s0347g00040	Avr9/Cf-9 rapidly elicited protein 20	Response to Stress	8.51952	9.29982	8.84556	10.5738	10.7674	10.649	10.7268	11.7238	11.3062
VIT_14s0171g00150	Avr9/Cf-9 rapidly elicited protein 57	Response to Stress	7.69285	6.94297	6.37352	8.71834	7.02671	8.83491	8.43131	10.6163	10.2125
VIT_14s0171g00040	Cf-2 gene	Response to Stress	10.2349	9.93486	10.1064	9.0947	9.32124	8.68852	7.85319	7.97893	8.83089
VIT_18s0089g00630	CF4	Response to Stress	6.93482	6.56145	5.60983	6.69257	5.2247	6.71416	6.00866	7.84198	7.96578
VIT_12s0057g00750	CF9	Response to Stress	8.68944	8.71847	8.59003	8.06409	7.6691	8.09862	7.57336	6.93598	5.9525
VIT_03s0038g03220	Chitin elicitor-binding CEBIP LysM domain-containing	Response to Stress	9.09596	9.06904	9.00093	9.24635	7.5571	9.67413	6.60106	7.77966	6.43333
VIT_10s0003g01100	Cysteine protease RCR3	Response to Stress	9.15908	8.9598	7.29988	7.69016	6.38774	6.57738	6.72685	7.40787	7.65422
VIT_03s0038g04390	Dehydrin 1	Response to Stress	8.71641	8.8178	8.92903	9.51852	9.48221	9.76548	10.0186	11.1971	10.5074
VIT_06s0004g01030	Dirigent protein	Response to Stress	6.1238	6.55544	5.74882	10.3173	5.31818	8.71131	6.26673	8.88721	7.11608
VIT_09s0054g00300	Disease resistance	Response to Stress	7.0523	7.11445	6.99984	6.69723	6.20834	6.72492	6.15511	5.05665	5.23562
VIT_14s0068g02290	Disease resistance protein	Response to Stress	7.9439	8.06396	8.06917	9.01782	9.98129	9.27697	9.95639	9.25216	9.52259
VIT_18s0089g00010	Disease resistance protein	Response to Stress	8.47935	9.88291	9.68981	8.62889	8.51505	8.18554	7.86737	8.45699	8.0152
VIT_00s0316g00010	Disease resistance protein	Response to Stress	8.91703	9.30384	9.13061	9.95828	10.9545	10.2708	10.7425	10.8066	10.5374
VIT_17s0000g09030	Disease resistance protein (NBS-LRR class)	Response to Stress	7.58913	7.98823	7.70763	7.79397	7.38574	7.70087	8.09131	9.54214	9.7038
VIT_07s0095g00550	D-mannose binding lectin	Response to Stress	11.0067	10.6191	10.7117	10.1081	10.4263	10.1468	9.79694	8.9218	9.04605
VIT_12s0059g01090	Early-responsive to dehydration	Response to Stress	8.8922	10.0016	10.6023	10.6241	11.1021	10.7283	11.5466	11.3284	11.0975
VIT_11s0016g03140	ERD7 (EARLY-responsive TO dehydration 7)	Response to Stress	11.0888	9.54368	9.61813	9.11163	8.84149	8.50385	8.61426	8.1268	8.65359
VIT_09s0002g02990	FRK1 (FLG22-induced receptor-like kinase 1)	Response to Stress	6.57682	4.95248	4.74164	4.92276	4.23094	4.93377	4.29247	4.37679	4.38429
VIT_08s0007g02360	Harpin inducing protein 1-like 9	Response to Stress	9.79846	10.3039	7.83617	11.4167	10.3096	9.99154	8.49576	10.8949	9.48482
VIT_09s0002g02230	Harpin-induced 1	Response to Stress	11.4729	12.143	12.3766	11.9083	12.2883	11.3621	11.2113	9.74421	10.314
VIT_16s0098g00890	Harpin-induced protein	Response to Stress	10.335	9.39838	10.0743	11.0663	11.5255	10.9342	12.1994	13.1368	12.95
VIT_14s0068g02270	Hcr2-5B	Response to Stress	8.13306	7.64286	7.81328	7.9888	7.94559	8.1996	9.37151	9.73354	10.0545
VIT_14s0066g02660	Hcr2-p1.2	Response to Stress	6.60588	5.59224	5.04564	5.48436	4.83019	5.20389	4.74216	4.29708	4.68911
VIT_10s0071g00230	HcrVf1 protein	Response to Stress	7.13005	6.9072	6.97089	7.2463	7.39054	7.65229	8.75846	9.55801	9.99374
VIT_16s0050g00180	HcrVf1 protein	Response to Stress	9.9577	7.97276	9.16101	7.27276	8.29773	7.39492	6.91166	6.14236	6.03657
VIT_14s0068g02210	HcrVf1 protein	Response to Stress	6.96335	6.7912	7.11399	7.46063	7.51448	7.71451	8.64672	9.09135	9.5617
VIT_09s0018g00780	HcrVf1 protein	Response to Stress	8.6545	9.88238	10.6465	10.6721	11.214	10.8205	10.9522	10.4962	10.3953
VIT_00s0316g00060	HcrVf1 protein	Response to Stress	5.96135	5.71046	6.18326	6.4755	6.20428	6.86769	7.77964	6.62603	7.99826
VIT_16s0050g00200	HcrVf3 protein	Response to Stress	10.4961	8.50643	9.4768	7.69696	8.51394	7.37132	6.71784	6.36456	5.63629
VIT_19s0014g05050	Heat shock HSP20 family protein	Response to Stress	10.6041	8.53985	8.79868	8.03659	8.08658	7.12	7.55541	6.44535	7.40739
VIT_13s0019g02760	Heat shock protein 17.6 kDa class I	Response to Stress	13.1186	12.106	13.0405	12.2647	12.4812	12.087	11.7878	10.0762	8.96185
VIT_06s0004g05770	Heat shock protein 17.6 kDa class I	Response to Stress	13.8223	11.8963	13.4455	11.5048	11.6871	11.3428	11.8154	10.5163	9.68437
VIT_13s0019g02770	Heat shock protein 17.6 kDa class I	Response to Stress	12.7971	11.9068	12.8253	12.1471	12.3394	11.9529	11.607	9.97712	8.45095
VIT_13s0019g02740	Heat shock protein 17.6 kDa class I	Response to Stress	13.1111	11.9107	12.7588	12.2276	12.0857	12.0219	11.5811	10.7193	9.50054
VIT_13s0019g02780	Heat shock protein 17.6 kDa class I	Response to Stress	14.3082	13.3659	14.1396	13.4667	13.5939	13.188	12.7098	11.5999	10.1211
VIT_13s0019g02850	Heat shock protein 17.6 kDa class I	Response to Stress	14.7821	14.1732	14.7918	14.2688	14.4516	14.0283	13.5716	12.567	11.2217
VIT_13s0019g02820	Heat shock protein 18.2 kDa class I	Response to Stress	11.6468	10.5611	11.7231	10.9865	11.2528	10.7978	10.4249	8.28407	6.98801
VIT_13s0019g02840	Heat shock protein 18.2 kDa class I	Response to Stress	13.9014	13.1812	13.9051	13.3493	13.5743	13.0576	12.7238	11.4594	10.2224
VIT_02s0025g00280	Heat shock protein 90-1	Response to Stress	13.5964	12.5245	12.4372	12.1343	11.5781	12.4941	10.0619	11.7584	10.1849
VIT_13s0019g03090	Heat shock protein class I (HSP17.8-CI)	Response to Stress	10.2407	7.50418	9.78358	7.3679	6.73813	6.89672	6.7317	5.17432	5.78666
VIT_12s0055g00930	Heavy-metal-associated domain-containing protein	Response to Stress	5.31126	5.56548	6.74299	5.93497	8.98878	6.32628	8.1805	6.56024	7.88126
VIT_07s0031g01040	L-ascorbate oxidase	Response to Stress	8.77615	9.22057	7.53147	9.71387	7.73701	9.56974	7.18648	8.30421	8.02227
VIT_18s0001g06370	L-ascorbate peroxidase, chloroplast	Response to Stress	11.2683	11.6333	11.2411	10.881	10.2978	10.0806	9.97905	8.98474	8.89569
VIT_15s0024g00410	Lectin	Response to Stress	8.42183	8.06617	7.04949	8.89753	7.61859	8.10534	7.30518	9.2764	7.87671
VIT_12s0057g00820	Leucine-rich repeat	Response to Stress	6.28123	6.84729	6.90881	7.97338	8.28563	8.2918	8.90165	7.37689	7.99207
VIT_06s0004g04640	Metallothionein 2b	Response to Stress	13.2574	10.1172	10.2816	9.30194	8.6922	8.30677	8.88827	7.14424	8.31083
VIT_12s0028g02970	MLO1	Response to Stress	5.66201	6.06772	5.64476	6.17447	5.84931	5.85218	6.60569	7.72266	7.04586
VIT_04s0023g03610	MLO4 (mildew resistance locus O 4)	Response to Stress	11.7181	12.4993	12.4897	12.0531	12.5788	12.0624	11.9741	10.1385	10.2016
VIT_06s0004g03120	MLO-like protein 3	Response to Stress	5.97765	6.50685	5.33514	5.99324	5.13367	5.48623	4.97091	4.82436	4.4097
VIT_19s0014g05430	NDR1 (non race-specific disease resistance)	Response to Stress	11.0391	11.4409	9.69579	11.4461	11.1702	11.1167	9.39173	9.63568	9.04319
VIT_13s0067g00260	Nematode-resistance protein	Response to Stress	11.9891	12.9027	10.5197	12.6033	12.6861	12.3688	10.4569	10.8201	10.3635
VIT_07s0104g01340	Nodulin MtN3 family	Response to Stress	5.32806	6.11293	5.81901	7.97701	7.32939	8.53495	6.53917	11.1698	8.31771
VIT_17s0000g00820	Nodulin MtN3 family	Response to Stress	10.1514	8.23927	7.78966	7.17009	5.87749	5.65627	5.73748	5.38913	4.91439
VIT_13s0084g00690	Nudix hydrolase 16	Response to Stress	6.27355	6.14547	5.9491	6.33462	6.5637	6.26863	7.41642	8.47942	9.13639
VIT_02s0025g04340	Osmotin	Response to Stress	10.1648	12.0206	12.1641	12.9119	13.0852	12.7834	13.4277	14.1153	13.3018
VIT_18s0001g15650	Pathogenesis related protein	Response to Stress	11.9013	10.0343	9.96249	9.10365	8.39925	8.59482	8.27317	7.29855	6.91819
VIT_03s0088g00810	Pathogenesis-related protein 1 precursor (PRP 1)	Response to Stress	8.93281	8.15142	5.24562	7.1938	4.82095	5.49788	4.71075	5.45177	5.11829
VIT_11s0052g01650	Pathogenesis-related protein 1 precursor (PRP 1)	Response to Stress	8.06583	7.01779	6.80034	6.27856	5.92721	5.29729	5.84959	5.78821	5.42904
VIT_14s0081g00020	Pathogenesis-related protein-4 (Chitinase )	Response to Stress	8.52136	10.5924	10.566	11.0978	11.0546	10.8877	11.2677	10.6615	10.6795
VIT_14s0081g00030	Pathogenesis-related protein-4 (Chitinase )	Response to Stress	11.9202	13.6344	13.6575	13.9721	13.9759	14.0791	14.2533	13.6688	13.5903
VIT_11s0016g05320	Peroxidase	Response to Stress	11.7873	9.62748	9.2261	8.75144	8.16389	7.82783	7.4189	8.38321	7.52041
VIT_06s0004g01180	Peroxidase	Response to Stress	9.77054	7.81608	7.07228	7.00606	7.51251	6.49164	6.54957	6.48849	6.74155
VIT_14s0068g01920	Peroxidase	Response to Stress	6.80683	6.06773	6.10173	6.67883	7.91392	5.25199	5.6332	5.72773	5.98411
VIT_14s0066g01850	Peroxidase	Response to Stress	13.7525	13.918	14.1415	13.6244	13.5148	13.3909	12.8451	11.7413	12.3583
VIT_07s0191g00050	Peroxidase 17	Response to Stress	11.0997	9.98035	9.98793	10.1913	9.97289	9.52758	11.5354	12.2222	12.793
VIT_16s0098g00820	Peroxidase 3	Response to Stress	9.21	9.05612	9.99733	8.93586	7.61344	8.19596	7.98312	8.25946	8.34338
VIT_10s0042g00080	Peroxidase 50	Response to Stress	4.66673	4.94065	5.00848	5.62533	5.64273	5.36753	6.29085	7.51633	7.8332
VIT_12s0059g02420	Peroxidase ATP11A (gb|X98802).	Response to Stress	7.53551	9.43604	9.5602	9.43462	10.7356	8.63898	8.73303	8.33567	7.59327
VIT_07s0130g00220	Peroxidase ATP32, class III	Response to Stress	7.77928	5.58277	6.58384	5.10385	5.34058	5.12212	4.8425	4.64375	5.00389
VIT_13s0067g02360	Peroxidase, class III	Response to Stress	8.46813	7.95597	7.88447	8.00212	7.50591	6.67359	6.256	6.14178	6.17567
VIT_11s0016g00560	Peroxiredoxin bcp	Response to Stress	13.0803	12.8531	13.0042	12.4011	12.0767	11.4303	11.8256	10.3902	10.7992
VIT_16s0022g00470	Peroxisomal biogenesis factor 11 (PEX11)	Response to Stress	10.7166	10.7853	11.2395	10.2028	8.84931	8.52363	9.1159	8.39352	8.24095
VIT_09s0002g02460	Phosphatase	Response to Stress	10.4443	9.31897	8.80235	8.36948	6.98769	7.2638	7.12784	7.10599	7.88856
VIT_00s1328g00020	Phytosulfokines PSK4	Response to Stress	11.4402	10.5921	11.0273	10.4245	10.3996	9.64933	9.47894	6.95738	7.26496
VIT_00s0145g00110	Pirin	Response to Stress	8.71905	10.0477	10.2619	10.8355	10.9107	11.0923	11.2407	11.0312	11.3818
VIT_05s0094g00610	Pirin	Response to Stress	8.96099	10.1887	10.4036	10.9718	11.0697	11.1566	11.2188	11.294	11.6043
VIT_09s0096g00130	Pirin	Response to Stress	9.39809	10.5804	10.9738	11.4409	11.48	11.5671	11.8309	11.4888	11.9469
VIT_05s0062g01190	Pirin	Response to Stress	11.0717	12.1334	12.3184	12.6766	12.7245	12.6344	12.7611	12.8665	13.0988
VIT_12s0028g01370	PMR5 (powdery mildew resistant 5)	Response to Stress	7.86105	6.161	7.27236	6.0836	6.77857	5.21014	6.78217	6.97883	8.43353
VIT_14s0068g01620	Pollen proteins Ole e I	Response to Stress	9.54095	8.59992	6.34748	7.45938	4.92018	5.09896	5.27926	5.04227	5.22733
VIT_06s0004g01750	Polygalacturonase inhibitor protein	Response to Stress	7.21922	9.1603	10.2456	8.43431	9.19545	7.50313	7.80327	6.87292	7.47632
VIT_15s0045g00880	R protein PRF disease resistance protein	Response to Stress	9.29695	11.2388	8.00643	11.0997	11.6738	10.7076	8.84925	9.82547	8.54026
VIT_15s0046g02750	R protein PRF disease resistance protein	Response to Stress	8.29619	8.46853	8.23917	8.2447	8.30606	8.20765	7.35229	6.05305	6.11877
VIT_15s0045g00680	R protein PRF disease resistance protein	Response to Stress	7.77501	9.57179	6.71213	10.044	10.3105	9.68174	7.82122	8.3707	7.62803
VIT_15s0045g00640	R protein PRF disease resistance protein	Response to Stress	6.63069	8.32546	5.67184	8.69794	9.04939	8.36133	6.89358	6.85472	6.45428
VIT_03s0017g00920	R protein PRF disease resistance protein	Response to Stress	9.93274	8.05352	8.4842	7.47945	7.14874	6.43659	7.21597	7.15367	7.60413
VIT_19s0014g03950	R protein PRF disease resistance protein	Response to Stress	6.9532	6.97728	6.26504	5.8425	5.15321	5.68485	4.76476	4.48791	4.48141
VIT_14s0036g00070	R protein PRF disease resistance protein	Response to Stress	11.6649	11.6502	11.7441	11.4331	11.5774	11.4081	10.9135	9.45609	9.7182
VIT_15s0045g00920	R protein PRF disease resistance protein	Response to Stress	7.33759	8.90624	6.46713	8.91581	9.09847	8.73481	7.53492	7.89098	7.1969
VIT_00s0448g00020	R protein PRF disease resistance protein	Response to Stress	7.68615	7.79674	7.45331	7.91668	7.91892	7.72872	7.38583	5.79862	6.29251
VIT_14s0081g00800	R protein PRF disease resistance protein	Response to Stress	9.79609	10.1827	10.2319	10.0517	10.1131	10.1563	9.43119	8.56469	8.19413
VIT_19s0027g01070	R protein disease resistance protein	Response to Stress	11.7373	11.4733	10.9033	10.9301	10.136	10.8651	9.51078	8.13492	7.79806
VIT_15s0045g00710	R protein disease resistance protein	Response to Stress	8.11431	8.91937	9.27738	9.77736	10.1886	10.0334	10.2016	9.26281	9.63882
VIT_12s0035g01280	R protein disease resistance protein	Response to Stress	10.2876	9.78187	10.1909	9.35405	9.37921	8.98473	9.12136	8.27057	8.87374
VIT_01s0026g01120	R protein L6	Response to Stress	11.0674	10.3607	10.3979	9.89579	9.87336	9.5674	8.80126	8.72098	7.59321
VIT_18s0001g06380	R protein L6	Response to Stress	8.71785	6.94708	7.31655	6.59903	6.46781	6.37642	6.60963	5.79976	6.49608
VIT_18s0041g00190	R protein L6	Response to Stress	10.6548	10.269	10.1603	9.67614	9.49625	9.57798	9.07435	8.61358	8.00828
VIT_18s0117g00070	R protein L6	Response to Stress	7.11529	7.28011	8.15361	8.2362	8.49885	8.30534	8.90132	6.26693	7.27141
VIT_18s0075g00070	R protein L6	Response to Stress	7.38142	6.59828	6.1536	6.94569	7.41771	7.44351	7.65775	8.62669	8.10187
VIT_12s0034g01310	R protein L6	Response to Stress	7.49839	7.8374	6.51562	8.57196	7.93307	8.10276	7.79463	8.65931	8.49279
VIT_15s0024g00400	R protein MLA10	Response to Stress	10.7595	10.9378	9.83493	11.1254	10.0561	10.3679	8.29751	10.9553	9.73819
VIT_12s0034g02430	R protein MLA10	Response to Stress	8.10395	7.79055	7.45937	7.45445	7.28457	7.47921	7.31548	5.76574	6.94681
VIT_14s0060g02320	Respiratory burst oxidase protein B (ATRBOHB)	Response to Stress	11.4192	8.75285	8.86695	8.21883	8.56735	6.81781	7.30219	7.17343	7.93035
VIT_08s0007g04180	Retrotransposon protein, Ty1-copia subclass	Response to Stress	11.1808	12.4261	11.7722	12.271	10.4387	12.3118	10.284	9.19011	10.376
VIT_15s0021g00130	RPP13 (recognition of peronospora parasitica 13)	Response to Stress	11.373	11.782	11.3459	11.7786	11.4349	11.5152	10.7681	9.05581	9.73283
VIT_12s0035g01330	RPS2 (resistant to p. syringae 2)	Response to Stress	11.832	11.6897	11.6157	11.2104	10.3118	10.8489	9.4801	9.31733	8.54967
VIT_19s0014g05180	RPS2 (resistant to p. syringae 2)	Response to Stress	9.81815	9.29352	9.47952	8.78351	8.95081	8.08695	7.73664	6.44731	6.99596
VIT_14s0036g00120	RPS2 (resistant to p. syringae 2)	Response to Stress	10.299	10.1449	9.84557	9.78293	9.64736	9.87997	9.36339	7.94637	8.28126
VIT_09s0002g03860	RPS5 (resistant to p. syringae 5)	Response to Stress	11.5806	11.1272	10.9807	10.9386	10.6978	10.7546	10.0141	8.72422	8.80823
VIT_09s0002g03840	RPS5 (resistant to p. syringae 5)	Response to Stress	7.6964	7.51666	8.05852	7.54975	7.45948	7.01237	7.19509	5.57676	6.28062
VIT_05s0077g01690	s1_Pathogenesis protein 10 [Vitis vinifera]	Response to Stress	6.68396	7.04036	7.09776	8.60552	7.81533	7.82076	8.57108	9.01883	9.36096
VIT_05s0077g01530	s16 (VvPR10.1)_Pathogenesis protein 10 [Vitis vinifera]	Response to Stress	4.85464	5.18633	4.87241	8.69749	5.02184	5.41724	5.06132	5.95913	5.20888
VIT_05s0077g01680	s2_Pathogenesis protein 10 [Vitis vinifera]	Response to Stress	5.83397	6.51747	6.0726	6.86891	6.60661	6.93615	7.42126	7.67126	7.87722
VIT_05s0077g01670	s3_Pathogenesis protein 10 [Vitis vinifera]	Response to Stress	9.34558	12.3829	12.4063	12.9069	12.0008	12.7417	12.4015	11.2041	11.5229
VIT_05s0077g01650	s5_Pathogenesis protein 10 [Vitis vinifera]	Response to Stress	6.91824	9.24334	9.88148	10.4386	8.26527	10.4144	10.2895	8.76842	8.22404
VIT_05s0077g01590	s9_Pathogenesis protein 10 [Vitis vinifera]	Response to Stress	6.32803	6.97628	7.32794	7.80586	7.73848	8.00886	8.68986	7.70906	8.23825
VIT_16s0115g00170	Seed maturation protein PM28	Response to Stress	5.33382	4.88077	4.90203	5.58216	5.56603	5.75985	6.32169	8.67212	7.85719
VIT_05s0077g01130	Seed maturation protein PM36	Response to Stress	10.3459	9.62645	10.3809	9.13036	9.67318	8.40522	9.0894	8.1282	9.15688
VIT_19s0085g01170	Seed maturation protein PM41	Response to Stress	7.53697	8.43534	8.61935	8.94806	9.14088	9.0491	9.40605	10.164	10.0369
VIT_06s0004g01780	Serine/threonine-protein kinase OXI1	Response to Stress	9.30168	7.978	7.67524	6.97239	6.67657	6.72293	7.34458	8.51427	8.4119
VIT_02s0025g04300	Thaumatin	Response to Stress	8.51035	9.7554	10.1881	12.2944	10.7533	10.5135	12.3022	12.7696	12.556
VIT_08s0007g00760	Thaumatin	Response to Stress	10.6729	8.37278	8.83025	7.88864	8.60077	7.09491	8.0118	7.33621	8.80245
VIT_18s0089g00280	TIR-NBS-LRR-TIR disease resistance protein	Response to Stress	7.26134	6.13532	5.95311	5.75562	5.44737	5.16221	4.75251	5.13005	5.33775
VIT_00s0304g00060	TTL1 (tetratricopetide-repeat thioredoxin-like 1)	Response to Stress	5.22905	5.26617	5.0987	5.21093	5.77595	5.14182	6.3319	7.40531	8.73869
VIT_12s0059g02640	Uclacyanin I	Response to Stress	8.11401	7.40335	7.10927	7.50205	6.41473	5.96497	5.80089	5.95841	5.36863
VIT_08s0032g00590	Universal stress protein (USP) family protein	Response to Stress	6.76908	5.23045	5.17695	4.92123	4.71532	4.75912	4.83247	5.39334	4.88834
VIT_17s0000g04260	Universal stress protein (USP) family protein	Response to Stress	8.38591	7.31932	7.81962	6.85042	6.97461	6.40116	6.71882	6.32776	6.70218
VIT_01s0026g00910	Unknown	Response to Stress	9.27547	9.29459	8.64653	9.99385	9.48934	9.53935	8.35456	8.77354	7.9309
VIT_14s0006g01370	VTC2	Response to Stress	5.48167	5.52984	5.72671	5.48497	6.2696	5.68565	6.87283	8.1341	8.27243
VIT_12s0057g00090	Wound-induced	Response to Stress	7.79504	8.05058	7.75137	11.2345	6.66473	8.88797	6.55162	7.46459	8.96863
VIT_12s0057g00170	Wound-induced	Response to Stress	9.36829	9.31186	8.93928	12.0137	8.17769	10.3222	8.26815	8.74843	10.3421
VIT_12s0057g00140	Wound-induced	Response to Stress	10.5626	10.626	10.1516	12.857	9.4932	11.2662	9.25516	9.97862	11.289
VIT_12s0057g00180	Wound-induced	Response to Stress	9.55932	9.19271	8.86531	11.1153	8.54854	10.1985	8.61072	8.77386	9.50258
VIT_06s0004g07550	Wound-induced protein WI12	Response to Stress	8.25238	6.86087	7.69882	8.636	7.33765	6.38171	9.67739	12.3221	12.1617
VIT_12s0028g00670	Zinc knuckle	Response to Stress	5.70565	5.45829	5.81305	5.54824	6.42447	6.06706	7.34027	7.91174	8.27643
VIT_01s0010g01670	Zinc knuckle	Response to Stress	7.02761	7.56389	7.9425	7.87628	8.2348	7.7193	8.60326	9.11697	9.3063
VIT_13s0067g00250	(-)-a-terpineol synthase	Secondary Metabolic Process	5.77032	5.48937	6.26491	5.79501	7.64973	5.73231	5.41579	5.56513	5.82961
VIT_19s0014g04800	(-)-germacrene D synthase (VvTPS25)	Secondary Metabolic Process	4.92753	5.13846	5.01375	5.66309	6.7484	5.68967	6.51662	8.1955	8.11008
VIT_19s0014g04900	(-)-germacrene D synthase (VvTPS27)	Secondary Metabolic Process	8.51951	5.15764	5.44836	5.28223	5.06472	4.90693	5.14392	4.59299	4.81815
VIT_00s0372g00100	(+)-delta-cadinene synthase isozyme A	Secondary Metabolic Process	8.2486	9.42603	10.1627	9.09436	10.2183	8.68136	9.68638	8.70868	7.87889
VIT_00s0266g00040	(+)-delta-cadinene synthase isozyme A	Secondary Metabolic Process	8.63456	9.7133	10.3354	9.33528	10.468	8.87279	9.96499	8.92452	8.02374
VIT_02s0087g00910	(9,10) (9`,10`) cleavage dioxygenase (CCD4) (VvCCD4a)	Secondary Metabolic Process	12.4275	12.3817	11.4986	11.2631	9.80461	10.7951	9.11634	11.6121	10.7239
VIT_02s0087g00490	10-deacetylbaccatin III 10-O-acetyltransferase	Secondary Metabolic Process	8.08124	7.16602	5.63312	6.27488	5.54062	5.27291	4.91264	5.27996	5.06315
VIT_19s0093g00550	11,12 9-cis epoxycarotenoid dioxygenase (NCED3) (VvNCED3)	Secondary Metabolic Process	14.5061	14.025	14.0628	13.436	13.4183	13.499	11.8573	12.0222	10.1911
VIT_02s0109g00250	4-coumarate-CoA ligase	Secondary Metabolic Process	7.53769	8.11596	9.04414	8.56031	10.0745	8.75781	10.7142	11.1965	11.4091
VIT_19s0090g00140	5-alpha-taxadienol-10-beta-hydroxylase	Secondary Metabolic Process	6.10259	6.53435	6.298	6.78059	7.19039	7.15918	7.57413	9.53624	9.44378
VIT_10s0003g03750	9-cis-epoxycarotenoid dioxygenase 2	Secondary Metabolic Process	12.2298	11.7231	10.8707	10.9582	10.295	10.2876	9.44662	10.3822	8.78341
VIT_02s0087g00710	Abscisic acid 8` hydroxylase (CYP707A1) (VvA8H-CYP707A1)	Secondary Metabolic Process	9.27522	12.0778	11.2595	12.5129	12.6697	12.4704	11.9767	12.1486	10.9784
VIT_18s0001g10500	Abscisic acid 8` hydroxylase (CYP707A2) (VvA8H-CYP707A2.3)	Secondary Metabolic Process	11.0944	8.04858	10.4399	6.71449	6.58218	5.46443	5.65469	5.40109	5.57976
VIT_08s0056g00630	Acid phosphatase	Secondary Metabolic Process	10.0537	6.74336	6.02405	6.76476	5.20466	5.51767	5.17286	5.70029	5.27861
VIT_07s0005g04130	Acid phosphatase class B	Secondary Metabolic Process	12.8915	13.1963	13.132	13.003	12.2559	12.142	11.9338	9.80662	10.6572
VIT_12s0134g00590	Anthocyanidin 3-O-glucoside-6''-O-malonyltransferase	Secondary Metabolic Process	10.3466	10.9453	10.8157	10.6694	8.98097	9.89035	8.69948	6.96671	6.74915
VIT_12s0134g00660	Anthocyanidin 3-O-glucoside-6''-O-malonyltransferase	Secondary Metabolic Process	7.90932	6.44457	7.03377	5.31179	4.54596	4.4787	4.73018	4.37802	4.75308
VIT_04s0023g01290	Anthocyanidin 3-O-glucosyltransferase	Secondary Metabolic Process	5.89945	7.03482	7.37947	7.17795	8.81503	7.36027	10.1255	12.3915	12.321
VIT_16s0022g01970	Anthocyanidin 3-O-glucosyltransferase	Secondary Metabolic Process	8.61972	6.94806	6.90289	6.05784	5.55878	5.84494	5.48273	6.15614	5.40985
VIT_19s0014g01950	Anthocyanidin 3-O-glucosyltransferase	Secondary Metabolic Process	7.51331	7.75341	8.17128	6.82955	7.12048	6.76114	6.2669	5.71346	5.46601
VIT_06s0004g06410	Anthocyanidin 3-O-glucosyltransferase	Secondary Metabolic Process	7.77124	8.67593	8.57549	9.27687	8.77414	9.97219	9.41687	10.5257	10.2793
VIT_12s0055g00290	Anthocyanidin 3-O-glucosyltransferase	Secondary Metabolic Process	11.1112	11.3126	11.8094	11.5039	11.4008	11.3189	11.2226	9.74632	10.0987
VIT_11s0016g01850	Anthocyanidin-3-glucoside rhamnosyltransferase	Secondary Metabolic Process	11.2636	10.6934	10.9682	9.1843	8.6031	7.42518	7.30193	6.67232	6.81204
VIT_15s0046g01970	Anthocyanidine rhamnosyl-transferase	Secondary Metabolic Process	11.0555	10.6054	10.9036	9.97177	10.3224	9.9586	9.69682	9.83976	8.81509
VIT_01s0010g03510	Anthocyanin O-methyltransferase	Secondary Metabolic Process	6.91691	11.5361	11.323	12.0789	11.4828	12.0594	10.7324	10.0585	8.44569
VIT_12s0134g00650	Anthocyanin 5-aromatic acyltransferase	Secondary Metabolic Process	9.50103	8.1066	8.60098	6.91199	5.55229	5.61393	5.75852	5.6679	5.29471
VIT_07s0104g01390	Arsenate reductase (glutaredoxin)	Secondary Metabolic Process	12.2967	9.81346	10.5752	8.92258	8.29271	7.73188	7.39775	6.40084	6.45367
VIT_10s0003g03590	Beta-amyrin synthase	Secondary Metabolic Process	12.6464	11.2145	11.2775	10.3349	11.1714	10.3858	10.4601	8.30462	8.13721
VIT_10s0003g03520	Beta-amyrin synthase	Secondary Metabolic Process	11.822	10.4898	10.8226	9.62597	10.7119	9.50712	9.43072	7.31009	8.24964
VIT_10s0003g03650	Beta-amyrin synthase	Secondary Metabolic Process	11.5572	10.2148	10.5865	9.47704	10.5613	9.20492	9.25388	6.78099	7.9529
VIT_09s0054g01520	Beta-amyrin synthase	Secondary Metabolic Process	11.5598	11.6228	11.9322	11.2121	12.078	11.1799	11.3602	8.00202	9.2705
VIT_10s0003g03660	Beta-amyrin synthase	Secondary Metabolic Process	10.5061	9.1198	9.14058	8.35987	9.30232	8.16709	8.04185	6.48536	7.28872
VIT_13s0064g00480	Beta-primeverosidase	Secondary Metabolic Process	6.70278	9.18685	9.32838	11.1614	11.1875	11.656	10.7718	10.8164	10.683
VIT_02s0025g02920	caffeic acid 3-O-methyltransferase	Secondary Metabolic Process	9.919	11.2701	11.7419	12.0634	12.5314	12.4708	12.4448	12.8129	12.3997
VIT_12s0059g01790	Caffeic acid O-methyltransferase (VvOMT1)	Secondary Metabolic Process	9.72396	8.23059	7.98551	6.93812	6.33097	5.54501	5.51007	5.58889	6.23021
VIT_12s0028g03110	Caffeoyl-CoA 3-O-methyltransferase	Secondary Metabolic Process	8.99388	6.36974	5.9386	5.48244	5.12218	5.00587	5.0599	5.02537	5.02026
VIT_03s0063g00140	Caffeoyl-CoA O-methyltransferase	Secondary Metabolic Process	10.8049	10.0244	10.0507	10.0155	9.34408	8.50163	8.93382	8.96697	8.95245
VIT_01s0010g03470	Caffeoyl-CoA O-methyltransferase	Secondary Metabolic Process	5.79549	9.43962	9.80188	10.4997	9.86853	10.417	9.96724	8.02337	7.70942
VIT_01s0010g03490	Caffeoyl-CoA O-methyltransferase	Secondary Metabolic Process	8.55687	12.3403	12.1419	12.6762	12.3431	12.6586	12.092	11.1968	9.86055
VIT_05s0077g02150	Chalcone reductase	Secondary Metabolic Process	10.9123	9.24128	9.3197	9.01643	8.54646	8.78585	8.62058	8.75594	8.48588
VIT_16s0022g01140	Chalcone synthase [Vitis vinifera]	Secondary Metabolic Process	5.94669	5.11626	5.66296	5.81395	7.11526	6.51322	7.03037	7.78238	7.44993
VIT_05s0136g00260	chalcone synthase 3	Secondary Metabolic Process	12.2977	14.6897	14.8032	14.819	15.0013	15.0108	14.9408	14.7951	14.7807
VIT_11s0078g00290	Cinnamate 4-hydroxylase	Secondary Metabolic Process	7.1556	7.11032	7.17363	8.95246	7.06701	9.45662	7.34974	9.77648	9.21172
VIT_18s0122g00620	Cinnamoyl-CoA reductase	Secondary Metabolic Process	9.8924	8.89724	9.92153	7.9281	7.81305	6.93726	6.68826	6.32899	6.64202
VIT_10s0042g00640	Cinnamoyl-CoA reductase	Secondary Metabolic Process	8.8505	7.57856	7.358	6.61848	5.87893	6.31457	5.04928	5.01895	5.03423
VIT_09s0070g00240	Cinnamoyl-CoA reductase	Secondary Metabolic Process	12.2114	11.4827	11.2113	10.941	10.6209	9.38642	10.0048	10.3798	7.8258
VIT_08s0040g01470	Cis-zeatin O-beta-D-glucosyltransferase	Secondary Metabolic Process	11.9584	9.83579	10.238	8.96617	7.59035	7.6459	8.03414	8.78546	8.32895
VIT_08s0007g08910	Cis-zeatin O-beta-D-glucosyltransferase	Secondary Metabolic Process	8.68545	7.74132	6.44952	6.65352	6.57653	6.30458	6.36556	8.13905	8.91647
VIT_18s0001g06120	Cis-zeatin O-beta-D-glucosyltransferase	Secondary Metabolic Process	6.33572	6.1401	6.28985	6.75605	6.11359	6.40949	6.63787	9.01693	8.28145
VIT_18s0001g05910	Cis-zeatin O-beta-D-glucosyltransferase	Secondary Metabolic Process	8.69576	6.66886	7.3893	6.40096	6.44371	6.33086	6.04307	6.13566	6.43319
VIT_13s0019g02940	Cis-zeatin O-beta-D-glucosyltransferase	Secondary Metabolic Process	9.63626	8.99844	10.3851	8.50226	9.13766	7.97694	8.34195	8.02067	7.44203
VIT_08s0007g08890	Cis-zeatin O-beta-D-glucosyltransferase	Secondary Metabolic Process	9.30141	7.90442	8.13321	6.86163	7.3993	6.9394	7.01559	7.79444	7.14323
VIT_17s0000g07020	Cis-zeatin O-beta-D-glucosyltransferase	Secondary Metabolic Process	12.9307	12.6837	12.7225	12.2036	12.1147	11.9656	11.7946	10.659	10.9268
VIT_13s0019g03100	Cis-zeatin O-beta-D-glucosyltransferase	Secondary Metabolic Process	10.3633	9.52669	10.1397	9.2438	9.32098	8.61369	8.86539	7.49388	8.38824
VIT_18s0001g06090	Cis-zeatin O-beta-D-glucosyltransferase	Secondary Metabolic Process	5.81515	5.96543	5.96957	6.55279	5.70661	6.19726	6.30556	7.96246	7.68186
VIT_08s0032g00240	CYP71A22	Secondary Metabolic Process	7.08474	8.03671	7.31315	10.2453	9.25043	10.331	10.086	11.7827	11.1787
VIT_01s0137g00550	CYP71B34	Secondary Metabolic Process	6.95025	7.74208	7.66892	9.73799	8.63837	9.94958	10.205	11.2349	11.6203
VIT_01s0137g00560	CYP71B34	Secondary Metabolic Process	9.14461	10.3651	9.82659	11.6842	10.8374	11.8095	12.0436	12.9956	13.2104
VIT_01s0137g00520	CYP71B35	Secondary Metabolic Process	7.09237	8.12649	7.92573	10.101	9.29462	10.3564	10.534	11.9775	12.0463
VIT_19s0015g00110	CYP71D10	Secondary Metabolic Process	8.07351	7.99599	8.38644	8.41219	8.95054	8.50981	9.50218	9.10805	10.0391
VIT_10s0092g00370	CYP71D7	Secondary Metabolic Process	8.15557	9.35479	8.62879	9.05243	7.3831	8.24781	7.22996	6.91629	6.33226
VIT_06s0004g06480	CYP71E	Secondary Metabolic Process	5.19891	5.10427	5.21235	5.70982	5.71828	5.03816	5.71156	7.61426	7.03601
VIT_13s0067g00110	CYP72A1	Secondary Metabolic Process	13.4429	12.8572	12.7836	12.1375	12.2958	11.2946	11.0181	7.98659	9.17996
VIT_00s0389g00040	CYP72A1	Secondary Metabolic Process	9.2721	7.19368	8.09378	6.89707	6.22131	6.50151	6.66771	6.3855	5.77813
VIT_18s0001g12170	CYP72A1	Secondary Metabolic Process	11.2623	10.0824	10.2861	9.44794	9.33839	8.7763	8.82934	7.61655	8.03837
VIT_15s0021g01040	CYP72A1	Secondary Metabolic Process	8.86526	9.62306	9.57889	9.21554	8.86569	8.78882	8.03441	7.50539	7.33846
VIT_19s0015g02910	CYP72A1	Secondary Metabolic Process	10.6011	10.4801	10.2706	10.3649	9.66347	10.0723	10.1358	8.73439	8.50487
VIT_00s0389g00030	CYP72A54	Secondary Metabolic Process	10.8944	10.5475	10.9001	10.1577	9.79676	9.67681	9.78058	9.0406	8.89136
VIT_00s0705g00010	CYP81E1 Isoflavone 2'-hydroxylase	Secondary Metabolic Process	10.5648	11.8623	11.5101	12.3573	12.9817	12.8373	12.8553	13.1859	12.9435
VIT_03s0063g01590	CYP82C4	Secondary Metabolic Process	12.144	12.3648	12.323	12.0221	11.8012	11.0009	10.292	9.45958	9.01708
VIT_08s0007g07730	CYP93A1 2-hydroxyisoflavanone synthase	Secondary Metabolic Process	6.11778	7.01038	6.52241	7.09483	6.67224	7.18987	7.37306	9.06192	8.81305
VIT_06s0009g03130	Cytochrome P450, family 79, subfamily A, polypeptide 2	Secondary Metabolic Process	6.19779	8.91905	8.90189	11.0043	11.0739	11.5191	12.0126	10.8543	11.5606
VIT_13s0106g00280	Cytochrome P450, family 79, subfamily A, polypeptide 2	Secondary Metabolic Process	5.99069	10.019	9.27809	11.7458	11.9602	12.422	12.787	12.432	12.7853
VIT_06s0009g03120	Cytochrome P450, family 79, subfamily A, polypeptide 2	Secondary Metabolic Process	6.58342	10.4618	9.38216	12.0074	12.2507	12.9452	13.1355	13.6142	13.2707
VIT_18s0001g13780	Cytochrome P450, family 83, subfamily B, polypeptide 1	Secondary Metabolic Process	7.2496	8.46671	8.08642	9.59104	7.83603	8.90593	8.67372	9.90524	9.54774
VIT_00s1313g00020	Deacetoxyvindoline 4-hydroxylase	Secondary Metabolic Process	7.15101	6.26948	6.98821	6.95438	8.14867	6.83872	8.29783	7.9719	9.0108
VIT_05s0049g00350	Desacetoxyvindoline 4-hydroxylase	Secondary Metabolic Process	8.54718	7.73814	8.27385	6.95305	7.87541	6.86112	6.97383	6.33243	7.45804
VIT_18s0001g11320	Ent-kaurene oxidase	Secondary Metabolic Process	10.609	9.23812	9.19563	8.05623	8.17631	6.66113	7.43946	7.51317	8.48958
VIT_04s0023g02900	Ferulate-5-hydroxylase	Secondary Metabolic Process	6.69002	6.4112	6.13487	6.45572	6.22088	6.06179	6.52131	8.65941	8.01169
VIT_16s0098g00860	Flavanone 3-hydroxylase	Secondary Metabolic Process	11.4304	12.2564	10.5461	12.346	11.243	12.056	11.7358	10.6104	9.27498
VIT_02s0025g02970	Flavanone 3-hydroxylase (F3H)	Secondary Metabolic Process	13.8322	13.547	13.5953	13.0386	13.046	12.8308	12.5929	11.7076	10.6637
VIT_04s0023g03370	flavanone-3-hydroxylase 1 (F3H1) [Vitis vinifera]	Secondary Metabolic Process	12.6267	14.5347	14.5672	14.5753	14.832	14.64	14.435	14.6964	14.6433
VIT_17s0000g06790	flavin-containing monooxygenase	Secondary Metabolic Process	10.0166	12.9894	12.6706	13.1961	12.3891	13.1764	12.4184	13.0825	12.622
VIT_07s0104g01260	flavin-containing monooxygenase	Secondary Metabolic Process	5.43265	5.50597	5.32307	7.52431	5.47092	6.2419	5.39135	6.50243	6.37333
VIT_06s0009g03000	Flavonoid 3',5'-hydroxylase	Secondary Metabolic Process	8.93941	12.9239	12.1548	12.6747	12.0291	13.116	11.9925	12.0664	10.8332
VIT_06s0009g02810	Flavonoid 3',5'-hydroxylase	Secondary Metabolic Process	10.9122	13.8237	13.6138	13.8486	13.4692	13.8129	13.1966	13.0207	12.2482
VIT_06s0009g02830	Flavonoid 3',5'-hydroxylase	Secondary Metabolic Process	10.3077	13.8178	13.3058	13.7206	13.1848	13.9272	13.1433	12.9319	11.9799
VIT_06s0009g03010	Flavonoid 3',5'-hydroxylase (F3'5'H)	Secondary Metabolic Process	7.48016	10.3672	10.559	11.4084	11.4597	11.783	11.9148	10.3934	9.86868
VIT_06s0009g02920	Flavonoid 3',5'-hydroxylase (F3'5'H)	Secondary Metabolic Process	10.6653	13.9253	13.5814	13.8436	13.4352	13.8977	13.1111	13.2521	12.2543
VIT_06s0009g03110	Flavonoid 3',5'-hydroxylase [Vitis vinifera]	Secondary Metabolic Process	9.45865	12.8939	12.613	13.0003	12.5397	13.2365	12.6884	12.0546	11.3199
VIT_06s0009g02860	flavonoid 3',5'-hydroxylase f (F3'5'Hf) [Vitis vinifera]	Secondary Metabolic Process	9.39788	12.8986	12.6732	13.0918	12.7566	13.3976	12.8134	12.1329	11.6888
VIT_06s0009g02880	flavonoid 3',5'-hydroxylase i (F3'5'Hi) [Vitis vinifera]	Secondary Metabolic Process	11.0123	13.6575	13.5483	13.756	13.4299	13.849	13.4898	13.1239	12.5583
VIT_06s0009g02970	flavonoid 3',5'-hydroxylase j (F3'5'Hj) [Vitis vinifera]	Secondary Metabolic Process	11.2924	14.2756	14.0199	14.1745	13.8219	14.137	13.5461	13.6475	12.6938
VIT_06s0009g03050	flavonoid 3',5'-hydroxylase m (F3'5'Hm) [Vitis vinifera]	Secondary Metabolic Process	9.48879	12.7141	12.4957	12.7531	12.3792	12.9949	12.421	11.6982	11.1269
VIT_06s0009g03040	flavonoid 3',5'-hydroxylase m (F3'5'Hm) [Vitis vinifera]	Secondary Metabolic Process	9.44998	12.9112	12.5987	12.9704	12.5684	13.2274	12.6953	12.1361	11.2469
VIT_06s0009g02840	Flavonoid 3',5'-hydroxylase(F3'5'H)	Secondary Metabolic Process	11.0475	14.157	13.8969	14.1289	13.7055	14.1037	13.4867	13.4121	12.5943
VIT_03s0063g01690	flavonoid 3-monooxygenase	Secondary Metabolic Process	11.7376	12.5738	12.1881	11.9496	11.8283	10.8322	9.80855	9.56586	8.79824
VIT_16s0022g01390	flavonoid 3-monooxygenase	Secondary Metabolic Process	11.0149	10.9422	10.9344	9.98317	9.3823	8.73895	8.8624	7.81069	7.59511
VIT_18s0001g11430	flavonoid 3-monooxygenase	Secondary Metabolic Process	12.7807	12.5255	12.6601	11.859	11.5515	11.0435	10.7851	8.1075	8.70562
VIT_18s0001g11520	flavonoid 3-monooxygenase	Secondary Metabolic Process	10.3098	10.359	10.8005	10.3066	9.88915	9.48571	9.64779	6.81048	7.52
VIT_11s0016g01020	flavonoid 3-monooxygenase	Secondary Metabolic Process	10.4389	10.0377	12.5013	11.8916	13.2605	11.6683	12.374	10.9227	12.0632
VIT_11s0016g01030	flavonoid 3-monooxygenase	Secondary Metabolic Process	10.2143	9.64677	12.1848	11.2023	12.8347	11.1122	11.8316	10.3963	11.5124
VIT_11s0016g01000	flavonoid 3-monooxygenase	Secondary Metabolic Process	9.32989	8.68571	10.5902	10.2698	11.1738	10.1195	10.9401	8.93973	10.2472
VIT_06s0004g06400	Flavonoid-O-glucosyltransferase	Secondary Metabolic Process	7.02228	8.6194	7.23694	9.24109	9.14117	9.76649	9.35616	10.5361	9.94007
VIT_13s0047g00210	flavonol synthase	Secondary Metabolic Process	10.4342	9.83487	9.65677	8.96438	8.76527	7.99583	7.3661	7.71892	6.76994
VIT_18s0001g03470	Flavonol synthase	Secondary Metabolic Process	11.251	12.1762	13.2644	12.3761	13.0012	12.4329	13.3516	13.5361	13.2628
VIT_11s0037g00890	Glutamine amidotransferase class-I domain-containing protein	Secondary Metabolic Process	9.31795	9.42376	8.19217	8.97783	8.13669	6.87913	6.53643	6.18578	6.57392
VIT_04s0079g00690	Glutathione S-transferase (VvGST4)	Secondary Metabolic Process	9.09996	14.308	14.4414	14.863	15.0843	15.1648	14.9867	14.9747	14.6615
VIT_01s0026g02370	Glutathione S-transferase 10 GSTU10	Secondary Metabolic Process	5.6459	6.17279	5.85131	6.61226	5.58387	6.0055	6.04078	6.17922	8.00188
VIT_07s0104g01800	Glutathione S-transferase 13 GSTF13	Secondary Metabolic Process	12.6592	13.4834	13.1166	13.6168	13.203	13.5243	12.4639	12.976	11.4737
VIT_07s0104g01810	Glutathione S-transferase 13 GSTF13	Secondary Metabolic Process	11.7215	12.3358	12.1285	12.6365	12.2956	12.5156	11.7036	11.9262	10.6355
VIT_19s0015g02680	Glutathione S-transferase 25 GSTU25	Secondary Metabolic Process	12.3177	13.0266	12.5901	12.9773	11.6974	12.5895	11.8226	10.2141	10.9347
VIT_08s0040g00920	Glutathione S-transferase 25 GSTU7	Secondary Metabolic Process	5.25033	5.51992	5.65972	9.82873	5.66619	11.7039	5.60152	7.96447	5.95344
VIT_07s0005g04890	Glutathione S-transferase 25 GSTU7	Secondary Metabolic Process	7.69444	8.47945	8.01267	9.32795	9.70292	9.38797	10.3379	10.7844	10.0687
VIT_05s0049g01100	Glutathione S-transferase 25 GSTU7	Secondary Metabolic Process	11.2166	11.3513	11.3968	11.3248	10.7677	11.3038	10.7932	9.70621	9.34377
VIT_07s0104g01830	Glutathione S-transferase 8 GSTF8	Secondary Metabolic Process	7.7874	8.60067	8.05909	8.45905	7.88396	7.66536	5.94854	7.70968	6.32324
VIT_16s0039g00970	Glutathione S-transferase 8 GSTU8	Secondary Metabolic Process	11.6556	11.3449	11.4677	11.4069	10.7539	11.0552	11.2056	9.36167	9.3894
VIT_16s0039g00990	Glutathione S-transferase 8 GSTU8	Secondary Metabolic Process	12.1216	12.1486	12.029	11.8421	11.2167	11.7199	11.2516	10.417	9.94096
VIT_12s0028g00920	Glutathione S-transferase 9 GSTF9	Secondary Metabolic Process	10.3181	10.6338	11.071	11.3487	11.4839	11.2919	11.7735	12.8117	12.166
VIT_12s0035g02100	Glutathione S-transferase Z1 GSTZ1	Secondary Metabolic Process	7.56609	7.97692	8.21068	8.779	8.62412	8.84681	9.39429	10.3248	9.86048
VIT_17s0000g00950	Hydroxycinnamoyl-CoA quinate hydroxycinnamoyltransferase	Secondary Metabolic Process	11.0469	10.0916	9.78124	9.9227	8.79059	7.32822	7.13935	6.45327	6.0349
VIT_09s0070g00710	Isopentenyltransferase	Secondary Metabolic Process	8.77326	7.78331	8.35926	7.05659	9.2159	6.12737	8.41739	6.93155	8.4591
VIT_18s0089g00510	Isopentenyltransferase 1	Secondary Metabolic Process	7.87258	9.6418	7.90346	9.75085	9.48405	9.0578	7.97496	7.71277	7.42589
VIT_07s0104g00270	Isopentenyltransferase 5	Secondary Metabolic Process	9.9283	8.71241	9.10735	7.79551	9.92065	6.44181	8.94894	7.41203	9.2948
VIT_18s0122g00390	Laccase	Secondary Metabolic Process	5.81819	8.77432	7.84436	9.00338	9.83655	9.35853	11.3616	11.0056	11.9086
VIT_18s0122g00370	Laccase	Secondary Metabolic Process	6.0597	9.5875	9.19889	10.1786	11.0211	10.3441	12.2618	11.9413	13.0315
VIT_13s0067g01970	Laccase	Secondary Metabolic Process	12.2206	10.4686	10.221	9.74785	9.30722	8.16532	7.68458	7.96616	7.39946
VIT_18s0075g01090	Laccase	Secondary Metabolic Process	8.31468	9.05452	9.53323	9.02579	8.53576	6.61901	7.01316	6.90494	6.73363
VIT_18s0117g00550	Laccase	Secondary Metabolic Process	6.01768	6.25179	6.43503	8.0966	7.58031	5.9981	6.82132	8.89745	7.00408
VIT_18s0075g00630	Laccase	Secondary Metabolic Process	7.03601	6.99788	7.91954	8.86171	8.36095	6.66434	6.95604	7.82323	6.78097
VIT_08s0105g00380	Leucoanthocyanidin dioxygenase	Secondary Metabolic Process	14.3452	14.8589	14.6233	14.5241	13.7378	13.9765	13.3406	12.6843	12.9664
VIT_01s0011g02960	leucoanthocyanidin reductase 1 (VvLAR1) [Vitis vinifera] GENE ID: 100232982	Secondary Metabolic Process	11.4524	13.1039	12.6165	13.381	12.3686	13.4989	10.9423	11.6841	9.16211
VIT_00s0372g00020	Linalool synthase	Secondary Metabolic Process	9.20976	9.85411	10.5983	9.51391	11.0598	9.12255	10.4133	9.58444	8.74884
VIT_00s0271g00060	Linalool synthase (VvTPS56)	Secondary Metabolic Process	9.73192	9.69089	10.1788	9.32122	8.73272	7.03921	7.58905	6.39224	5.68977
VIT_00s0372g00070	Linalool synthase (VvTPS58)	Secondary Metabolic Process	6.41356	4.39726	4.6583	4.77657	4.54305	4.21719	4.70281	4.23833	4.47973
VIT_00s0266g00020	Linalool synthase (VvTPS64)	Secondary Metabolic Process	8.37483	9.35785	10.2079	9.20183	10.5742	8.97986	10.2467	8.75651	8.33702
VIT_00s0271g00030	Linalool synthase (VvTPS65)	Secondary Metabolic Process	9.69692	9.94401	10.2949	9.22915	8.77663	7.4693	7.83192	6.50265	6.00802
VIT_13s0067g00050	Myrcene synthase	Secondary Metabolic Process	4.85655	4.7158	5.60646	4.92973	7.94152	4.61575	4.62537	4.684	4.7317
VIT_12s0134g00140	Myrcene synthase (VvTPS52)	Secondary Metabolic Process	7.94375	5.33949	5.26463	5.46011	5.33457	5.09819	5.61185	4.8781	5.14857
VIT_07s0005g00630	NAD+ ADP-ribosyltransferase	Secondary Metabolic Process	5.88754	5.7454	6.42888	5.7535	6.76513	6.00872	6.92896	6.90413	7.79008
VIT_08s0040g00780	P-coumaroyl shikimate 3'-hydroxylase isoform 1	Secondary Metabolic Process	11.8107	11.3117	12.0871	10.5871	11.0903	10.3577	10.6561	11.1162	9.60166
VIT_13s0067g00300	Pinene synthase	Secondary Metabolic Process	4.77221	4.27801	5.06138	4.61593	6.38154	4.50462	4.65015	4.40481	4.68024
VIT_02s0025g00760	Pinoresinol forming dirigent protein	Secondary Metabolic Process	8.27311	6.22364	6.09785	7.23892	6.33891	5.00911	5.30759	5.22391	4.97382
VIT_02s0033g00290	Pinoresinol-lariciresinol reductase	Secondary Metabolic Process	10.1631	9.00866	9.36585	8.10992	8.38072	6.94675	7.17574	6.10487	7.04152
VIT_02s0033g00260	Pinoresinol-lariciresinol reductase	Secondary Metabolic Process	8.20815	7.13802	6.95083	7.31181	7.04707	6.28502	5.57772	5.54412	5.64236
VIT_17s0053g00460	Pinoresinol-lariciresinol reductase	Secondary Metabolic Process	9.71546	8.83205	9.11064	8.71126	8.48023	7.7368	7.71171	7.52214	7.86838
VIT_00s0253g00140	Polyneuridine-aldehyde esterase precursor	Secondary Metabolic Process	9.94942	8.39651	9.46352	7.71353	8.14376	6.71131	6.5909	5.6427	6.05412
VIT_12s0134g00630	Quercetin 3-O-glucoside-6''-O-malonyltransferase	Secondary Metabolic Process	8.15095	9.20639	9.12786	9.08405	7.17209	8.53617	7.14779	5.07882	4.76135
VIT_01s0137g00670	Quinolinate synthase	Secondary Metabolic Process	6.10014	6.7322	6.90946	7.33844	7.37079	7.18665	7.46133	8.88422	8.39137
VIT_03s0017g01420	Reticuline oxidase	Secondary Metabolic Process	9.42559	9.42814	9.59774	9.12635	8.97616	8.10229	8.38205	6.28321	7.59735
VIT_10s0003g05430	Reticuline oxidase precursor	Secondary Metabolic Process	9.35386	8.73362	7.35606	10.2473	9.47443	9.43878	10.2342	11.3916	11.0404
VIT_10s0003g05450	Reticuline oxidase precursor	Secondary Metabolic Process	10.2405	10.2113	9.05156	10.1937	10.0231	10.0487	10.375	12.2851	11.7901
VIT_06s0061g00670	Salutaridine reductase	Secondary Metabolic Process	9.94486	9.33168	9.60262	9.11663	8.91614	8.73309	8.64196	7.81742	7.82772
VIT_08s0058g00790	Secoisolariciresinol dehydrogenase	Secondary Metabolic Process	6.74551	8.33804	7.58774	8.9863	7.59872	6.9225	6.07124	7.66636	6.59553
VIT_00s0346g00080	Sinapyl alcohol dehydrogenase	Secondary Metabolic Process	11.7188	11.2729	10.8525	10.882	9.12824	9.77302	8.77337	8.80631	8.28533
VIT_03s0063g01720	S-N-methylcoclaurine 3'-hydroxylase	Secondary Metabolic Process	8.26772	9.17751	9.07797	8.85931	8.59826	7.81942	7.30502	6.38213	6.12699
VIT_02s0025g04360	S-N-methylcoclaurine 3'-hydroxylase	Secondary Metabolic Process	9.23296	9.28201	8.72811	8.31333	7.96155	7.67505	7.23837	5.80192	6.49988
VIT_13s0084g00240	Steroid sulfotransferase	Secondary Metabolic Process	9.25866	12.4881	11.686	13.3132	12.3876	13.9242	12.7909	13.2971	12.1613
VIT_10s0042g00840	Stilbene Synthase (VvSTS1)	Secondary Metabolic Process	9.70207	9.00522	6.57617	11.6971	7.42688	11.2724	8.83691	11.4082	10.7881
VIT_10s0042g00860	Stilbene Synthase (VvSTS1)	Secondary Metabolic Process	7.29297	6.53597	5.63942	9.54639	6.21689	8.40373	6.22079	8.94001	8.08389
VIT_10s0042g00850	Stilbene Synthase (VvSTS1)	Secondary Metabolic Process	6.45497	6.19058	4.91441	8.1975	5.29748	7.68215	5.53371	7.71079	6.94318
VIT_16s0100g00780	Stilbene synthase (VvSTS10)	Secondary Metabolic Process	8.779	8.80063	6.77734	12.095	6.90681	11.8573	8.91426	11.9068	10.7739
VIT_16s0100g00800	Stilbene synthase (VvSTS12)	Secondary Metabolic Process	8.422	7.92158	6.6867	10.7607	6.8782	10.8333	7.80825	10.0898	9.39357
VIT_16s0100g00810	Stilbene synthase (VvSTS13)	Secondary Metabolic Process	9.43745	8.00073	6.15587	11.3109	6.11613	11.1646	8.34743	11.2809	10.6907
VIT_16s0100g00830	Stilbene synthase (VvSTS15)	Secondary Metabolic Process	7.26129	6.86063	5.92344	9.89628	5.87742	8.76036	6.80302	9.72962	8.65758
VIT_16s0100g00840	Stilbene synthase (VvSTS16)	Secondary Metabolic Process	8.16709	7.3891	6.71134	10.6784	6.43643	10.5761	7.39742	9.57391	9.15943
VIT_16s0100g00850	Stilbene synthase (VvSTS17)	Secondary Metabolic Process	8.73413	7.79161	6.1764	11.1872	6.08654	10.8545	8.03702	10.8868	10.2576
VIT_16s0100g00860	Stilbene synthase (VvSTS18)	Secondary Metabolic Process	8.8045	7.45338	6.55693	10.5816	6.07268	10.2988	7.70574	10.696	9.737
VIT_16s0100g00880	Stilbene synthase (VvSTS19)	Secondary Metabolic Process	8.92846	7.49233	6.016	11.109	5.9979	10.5422	7.49882	11.0018	10.0889
VIT_10s0042g00870	Stilbene synthase (VvSTS2)	Secondary Metabolic Process	8.33911	7.48867	6.1175	10.1309	6.29787	9.36352	6.88869	10.1175	8.99672
VIT_16s0100g00910	Stilbene synthase (VvSTS21)	Secondary Metabolic Process	8.36896	7.81133	5.7752	11.2978	5.72294	10.4478	7.69503	11.2102	9.96458
VIT_16s0100g00920	Stilbene synthase (VvSTS22)	Secondary Metabolic Process	8.42593	7.48083	6.20145	10.9785	6.10197	10.8797	7.28179	10.615	9.60311
VIT_16s0100g00930	Stilbene synthase (VvSTS23)	Secondary Metabolic Process	8.47275	7.20947	6.18462	10.9035	5.62132	10.6774	7.75803	10.8645	9.96158
VIT_16s0100g00940	Stilbene synthase (VvSTS24)	Secondary Metabolic Process	9.05518	7.8545	6.16779	11.0978	6.53405	10.8011	8.07895	11.1331	10.3113
VIT_16s0100g00950	Stilbene synthase (VvSTS25)	Secondary Metabolic Process	6.65234	6.34758	5.2553	9.60956	5.21495	8.92153	6.7845	9.78503	8.43147
VIT_16s0100g00960	Stilbene synthase (VvSTS26)	Secondary Metabolic Process	9.914	8.66448	6.4339	11.9631	6.70448	11.7498	8.58306	11.9729	10.985
VIT_16s0100g00990	Stilbene synthase (VvSTS27)	Secondary Metabolic Process	7.59022	6.98372	6.16013	9.9772	6.13544	9.32697	7.37929	9.92052	8.88123
VIT_16s0100g01000	Stilbene synthase (VvSTS28)	Secondary Metabolic Process	6.57667	5.7944	5.35372	8.87059	5.46611	8.1044	5.33791	8.85633	7.41739
VIT_16s0100g01010	Stilbene synthase (VvSTS29)	Secondary Metabolic Process	8.96018	8.54809	7.06836	11.5407	7.21464	11.0938	8.5912	11.5079	10.4848
VIT_10s0042g00890	Stilbene Synthase (VvSTS3)	Secondary Metabolic Process	7.86967	7.08948	5.1371	9.91511	5.62988	9.2354	6.65664	9.61921	8.83112
VIT_16s0100g01020	Stilbene synthase (VvSTS30)	Secondary Metabolic Process	9.70598	8.51114	6.76815	11.6646	7.32228	11.2011	8.71082	11.1538	10.7644
VIT_16s0100g01030	Stilbene synthase (VvSTS31)	Secondary Metabolic Process	8.92054	7.68803	6.27764	11.2577	6.5864	11.0523	8.42258	11.1481	10.3525
VIT_16s0100g01040	Stilbene synthase (VvSTS32)	Secondary Metabolic Process	7.29553	6.55934	5.94228	9.79571	5.5228	9.41735	6.96437	9.38459	8.54171
VIT_16s0100g01070	Stilbene synthase (VvSTS35)	Secondary Metabolic Process	7.46618	7.05471	5.21636	10.7991	5.40752	9.97615	7.29067	10.2823	9.1693
VIT_16s0100g01100	Stilbene synthase (VvSTS36)	Secondary Metabolic Process	6.30499	6.0468	5.49612	9.72507	6.19352	8.76416	6.259	8.82328	7.50401
VIT_16s0100g01120	Stilbene synthase (VvSTS39)	Secondary Metabolic Process	8.00007	7.36377	6.0746	10.7949	5.76855	10.3028	7.43165	10.448	9.2686
VIT_16s0100g01140	Stilbene synthase (VvSTS42)	Secondary Metabolic Process	5.23379	5.63306	5.32348	7.76514	5.01708	6.19202	5.35453	6.44423	6.09417
VIT_16s0100g01160	Stilbene synthase (VvSTS45)	Secondary Metabolic Process	8.12425	7.66154	6.63092	11.2997	6.46128	10.365	7.78511	10.6542	9.62284
VIT_16s0100g01170	Stilbene synthase (VvSTS46)	Secondary Metabolic Process	8.21502	7.56134	6.35949	11.2119	6.95443	10.4565	8.32018	10.5882	9.51365
VIT_16s0100g01200	Stilbene synthase (VvSTS48)	Secondary Metabolic Process	6.80441	6.29915	5.65994	10.1728	5.6398	8.9353	6.75644	9.39001	8.12574
VIT_10s0042g00920	Stilbene synthase (VvSTS5)	Secondary Metabolic Process	8.66418	7.76356	6.18094	10.7584	6.71563	10.0014	7.79344	10.3753	9.63496
VIT_10s0042g00930	Stilbene synthase (VvSTS6)	Secondary Metabolic Process	8.70872	7.73936	6.22714	10.5827	6.68187	9.83569	7.51274	10.3867	9.52121
VIT_16s0100g00750	Stilbene synthase (VvSTS7)	Secondary Metabolic Process	8.23108	8.21782	8.03856	11.1531	8.51211	10.8103	8.79869	10.5688	9.84727
VIT_16s0100g00760	Stilbene synthase (VvSTS8)	Secondary Metabolic Process	9.70953	9.02784	7.33601	12.2487	7.44055	12.0535	9.46801	11.9799	11.1598
VIT_08s0007g05360	Strictosidine synthase	Secondary Metabolic Process	6.81978	7.19659	6.58976	6.26041	6.12598	5.74792	5.57021	4.88283	5.10101
VIT_04s0210g00070	Strictosidine synthase	Secondary Metabolic Process	10.7943	9.63576	9.35065	9.18179	8.8892	9.31781	9.00306	9.29862	8.75475
VIT_06s0004g07650	Taxadien-5-alpha-ol-O-acetyltransferase	Secondary Metabolic Process	5.45178	6.78118	6.42435	6.19725	5.04233	5.05728	4.68736	4.56788	4.82304
VIT_11s0065g00350	Trans-cinnamate 4-monooxygenase	Secondary Metabolic Process	6.7187	6.94347	6.35816	8.90925	6.049	9.6795	6.0547	10.2103	9.20007
VIT_16s0039g02230	UDP glucose:flavonoid 3-o-glucosyltransferase (VvUFGT) GeneID: 100233099	Secondary Metabolic Process	10.9	14.2766	14.0722	13.9635	14.431	14.3546	14.1991	14.0293	13.9163
VIT_05s0062g00310	UDP-glucoronosyl/UDP-glucosyl transferase UGT75C1	Secondary Metabolic Process	7.90113	7.49283	7.65827	8.01117	7.30554	6.88905	6.69202	6.00371	5.98507
VIT_18s0041g00930	UDP-glucose: anthocyanidin 5,3-O-glucosyltransferase	Secondary Metabolic Process	9.9582	9.98429	9.87092	9.07448	8.40197	8.58451	7.70046	6.42959	7.3594
VIT_06s0004g06380	UDP-glucose: anthocyanidin 5,3-O-glucosyltransferase	Secondary Metabolic Process	6.32716	7.30276	6.63921	8.28463	7.85924	8.77709	8.55941	9.92204	8.81626
VIT_18s0041g01010	UDP-glucose: anthocyanidin 5,3-O-glucosyltransferase	Secondary Metabolic Process	10.121	10.0723	9.8364	9.21359	8.64155	8.76157	8.059	7.19599	7.99106
VIT_18s0041g00950	UDP-glucose: anthocyanidin 5,3-O-glucosyltransferase	Secondary Metabolic Process	9.76964	9.70132	9.73672	9.01072	8.50194	8.56592	8.13557	7.56995	7.69152
VIT_18s0041g00840	UDP-glucose: anthocyanidin 5,3-O-glucosyltransferase	Secondary Metabolic Process	10.5768	10.6987	10.351	9.96525	9.23586	9.6332	9.43963	8.16991	8.51621
VIT_18s0041g00740	UDP-glucose: anthocyanidin 5,3-O-glucosyltransferase	Secondary Metabolic Process	10.1569	11.4472	11.2516	11.7978	11.7718	12.3526	12.1592	12.9922	12.3356
VIT_18s0041g00980	UDP-glucose: anthocyanidin 5,3-O-glucosyltransferase	Secondary Metabolic Process	9.57106	9.44401	9.4838	8.80783	8.16053	8.48268	7.73413	7.35745	7.67665
VIT_05s0062g00520	UDP-glucose:flavonoid 7-O-glucosyltransferase	Secondary Metabolic Process	11.2501	10.932	11.1513	9.95094	10.5382	9.14296	9.75141	8.73627	8.32846
VIT_09s0002g06590	UDP-glucose:flavonoid 7-O-glucosyltransferase	Secondary Metabolic Process	5.89023	7.15741	7.09836	7.75426	9.05269	8.12115	8.93406	8.88495	8.73879
VIT_05s0062g00430	UDP-glucose:flavonoid 7-O-glucosyltransferase	Secondary Metabolic Process	11.9173	11.5035	11.8195	10.2472	10.8032	8.63912	9.65966	7.7761	7.54662
VIT_05s0062g00570	UDP-glucose:flavonoid 7-O-glucosyltransferase	Secondary Metabolic Process	9.78633	9.52508	10.0309	8.446	9.07857	7.36493	8.444	5.90428	6.10922
VIT_05s0062g00460	UDP-glucose:flavonoid 7-O-glucosyltransferase	Secondary Metabolic Process	9.06873	8.47084	9.10771	7.36898	8.1196	6.42183	7.10553	5.42277	5.59214
VIT_05s0062g00270	UDP-glucose:flavonoid 7-O-glucosyltransferase	Secondary Metabolic Process	7.17498	6.98295	6.54156	6.91185	5.75981	6.05126	5.60338	5.18689	4.86921
VIT_17s0000g07060	UDP-glucosyltransferase HRA25	Secondary Metabolic Process	11.1612	10.8045	11.0524	10.6007	10.5576	10.5089	10.3573	8.99934	9.3244
VIT_19s0014g04810	Vetispiradiene synthase (VvTPS26)	Secondary Metabolic Process	5.03092	5.97608	5.80191	6.35037	7.61305	6.41107	7.50031	9.57597	9.19284
VIT_01s0010g02320	Vinorine synthase	Secondary Metabolic Process	5.18665	5.20187	5.13482	5.23176	6.3092	5.22306	6.27905	6.47776	7.36913
VIT_12s0028g03480	Wax synthase	Secondary Metabolic Process	6.2793	7.00099	6.79099	8.03881	9.42677	8.72296	9.13776	9.23453	8.54311
VIT_19s0090g01420	Wax synthase isoform 1	Secondary Metabolic Process	7.93203	8.70281	8.64309	8.83235	8.81569	8.88049	9.0345	10.666	9.79538
VIT_07s0031g00620	zeaxanthin epoxidase (ZEP; ABA1) (VvZEP1)	Secondary Metabolic Process	12.6905	12.4441	12.0065	11.78	11.5632	11.7047	11.4515	10.7125	10.4125
VIT_00s0533g00020	Zeaxanthin epoxidase, chloroplast precursor	Secondary Metabolic Process	12.3489	12.0087	11.8408	11.4018	11.1132	10.9213	11.0843	10.5399	10.317
VIT_16s0050g01090	β-carotene hydroxylase (BCH2) (VvBCH2)	Secondary Metabolic Process	13.8972	13.4946	13.63	12.6328	12.3834	11.8051	11.8518	11.094	10.8155
VIT_07s0129g01090	ADP-ribosylation factor	Signal Transduction	7.27347	6.6839	6.84816	6.44132	5.88488	6.16731	5.85974	5.23798	5.88278
VIT_00s0286g00010	ARK3 (Arabidopsis Receptor Kinase 3)	Signal Transduction	10.1503	9.92224	9.49335	9.71812	9.6737	9.80522	8.73683	9.27093	7.96152
VIT_00s0353g00060	ARK3 (Arabidopsis Receptor Kinase 3)	Signal Transduction	11.9605	11.642	11.2563	11.3485	11.4549	11.4385	10.4484	10.9906	9.88
VIT_10s0003g01130	Armadillo/beta-catenin repeat	Signal Transduction	8.66799	8.88453	8.57987	8.96326	9.48376	9.04253	9.16406	10.6714	10.5766
VIT_03s0038g03660	Armadillo/beta-catenin repeat protein / U-box domain-containing	Signal Transduction	10.838	11.6527	11.1598	11.2096	11.3182	10.4369	9.62315	6.7518	6.88848
VIT_04s0043g00840	Armadillo/beta-catenin repeat protein / U-box domain-containing protein	Signal Transduction	9.79333	9.47066	9.51971	9.03443	9.73925	9.19027	9.31995	9.90477	11.6093
VIT_01s0010g00710	Armadillo/beta-catenin repeat protein / U-box domain-containing protein,	Signal Transduction	11.0956	10.7873	10.496	10.1296	10.2746	10.3014	9.88375	8.769	8.51706
VIT_01s0011g05580	Atypical receptor kinase MARK	Signal Transduction	12.1456	12.358	10.8513	12.0268	11.5175	11.2892	10.2847	10.4835	10.053
VIT_15s0048g02070	BON2-associated protein (BAP2)	Signal Transduction	10.1768	11.5667	8.25753	11.7711	10.9977	10.5581	6.83304	9.36657	7.27146
VIT_06s0009g03420	C2 domain-containing protein	Signal Transduction	7.42817	8.64797	8.49076	9.19503	9.43612	9.23555	9.11498	10.9213	10.107
VIT_01s0010g03010	Calcium-binding EF-hand	Signal Transduction	7.99293	7.77699	5.57325	8.40765	7.6115	7.25524	6.07486	5.73464	5.65511
VIT_01s0010g02950	Calcium-binding protein CML	Signal Transduction	9.70591	9.80189	6.92521	10.3825	9.13982	8.6988	6.89559	7.71204	6.98912
VIT_01s0010g03020	Calcium-binding protein CML	Signal Transduction	7.89697	7.49	5.53327	8.23314	7.6067	7.24697	5.93359	5.71059	5.50253
VIT_01s0011g02470	Calcium-binding protein CML	Signal Transduction	11.0262	11.1577	10.6203	11.1341	10.7892	10.5101	9.7401	9.40275	8.67815
VIT_01s0026g02590	Calcium-binding protein CML	Signal Transduction	8.98552	7.54172	7.37567	8.33763	7.1489	7.68798	6.68174	8.19002	6.73067
VIT_08s0056g00290	Calcium-binding protein CML	Signal Transduction	12.5071	12.0996	10.312	11.6457	10.8681	11.085	10.8094	10.899	10.8923
VIT_17s0053g00710	Calcium-dependent protein kinase	Signal Transduction	9.37279	8.18432	7.7201	7.68672	6.69394	6.69299	6.89254	6.32066	6.87819
VIT_18s0001g00990	Calcium-dependent protein kinase (VvCPK15)	Signal Transduction	9.13584	10.0448	10.555	11.0755	10.8161	11.0285	11.2606	11.9326	12.1308
VIT_08s0032g00780	Calcium-dependent protein kinase (VvCPK8)	Signal Transduction	10.5387	10.7679	10.3901	9.93264	9.8712	9.42676	8.76444	9.28777	9.39183
VIT_15s0021g01150	Calcium-dependent protein kinase-related	Signal Transduction	9.94689	8.8221	8.84089	7.75301	7.60778	6.88734	7.25116	7.43893	8.19018
VIT_05s0020g04240	Calcium-transporting ATPase 12 ACA12	Signal Transduction	11.1195	10.6995	10.5517	9.29315	8.0044	6.81027	6.61703	5.34451	6.00961
VIT_00s0179g00260	Calcium-transporting ATPase 12 ACA12	Signal Transduction	8.82241	9.3802	8.20316	9.89544	10.3277	10.644	9.89332	11.632	10.3778
VIT_05s0020g04380	Calcium-transporting ATPase 13 ACA13	Signal Transduction	6.56626	6.26751	6.47751	8.0429	7.57127	7.89259	8.66643	9.99039	9.658
VIT_05s0020g04260	Calcium-transporting ATPase 13 ACA13	Signal Transduction	7.86913	7.80334	7.57331	7.91528	7.43629	7.92818	7.97803	8.8694	9.44579
VIT_15s0046g00040	Calcium-transporting ATPase 2, endoplasmic reticulum-type ECA2	Signal Transduction	9.39271	8.45915	8.51203	7.81576	7.60648	7.29933	7.18166	8.07255	8.0757
VIT_18s0001g11830	Calmodulin	Signal Transduction	11.6071	11.1841	9.35845	11.4263	11.1982	10.6636	8.83562	10.1375	9.05695
VIT_08s0007g03630	Calmodulin binding protein	Signal Transduction	10.9441	9.42517	9.95769	8.17392	8.41474	7.0041	7.67309	7.69128	7.15243
VIT_18s0122g00180	Calmodulin CML37	Signal Transduction	13.5202	13.7811	12.6273	13.7095	14.0134	13.1911	12.6261	12.4921	10.777
VIT_18s0001g11130	Calmodulin-binding protein AR781	Signal Transduction	6.35908	7.61254	7.38293	8.93406	7.50935	8.53225	7.99731	9.66305	10.3981
VIT_08s0007g07190	Calmodulin-binding region IQ	Signal Transduction	5.90697	7.1388	7.59704	6.72055	6.8362	6.47503	6.33036	5.31536	5.78392
VIT_05s0020g03980	Calmodulin-binding region IQD19	Signal Transduction	12.9233	12.7138	12.0833	12.0392	11.3201	11.1296	10.6039	10.7078	11.167
VIT_08s0058g01090	CBL-interacting protein kinase 14 (CIPK14)	Signal Transduction	12.6597	12.6367	12.1633	11.9703	11.6215	11.4616	10.9299	10.5553	11.332
VIT_04s0008g00400	Clavata1 receptor kinase (CLV1)	Signal Transduction	9.87826	9.01561	7.70018	9.44342	8.62618	9.07814	6.45363	6.62761	6.21123
VIT_04s0008g00330	Clavata1 receptor kinase (CLV1)	Signal Transduction	10.7154	9.62366	8.28701	10.1347	8.65201	9.62586	7.16171	7.7654	7.09404
VIT_04s0008g00420	Clavata1 receptor kinase (CLV1)	Signal Transduction	8.68925	6.90519	5.74611	6.67241	6.20749	6.49022	5.22245	5.25802	5.25103
VIT_04s0008g00300	Clavata1 receptor kinase (CLV1)	Signal Transduction	7.31836	6.46982	5.55224	6.98841	5.06936	6.40943	4.69138	5.18874	4.82704
VIT_04s0008g00290	Clavata1 receptor kinase (CLV1)	Signal Transduction	7.77461	5.91793	6.19086	5.49234	5.09797	5.23196	5.08645	4.92602	5.13123
VIT_04s0008g00430	Clavata1 receptor kinase (CLV1)	Signal Transduction	7.06741	6.01974	5.2001	5.96469	5.05505	6.0053	4.76971	4.98188	4.73339
VIT_04s0008g00340	Clavata1 receptor kinase (CLV1)	Signal Transduction	8.71431	7.77885	6.80173	7.9156	7.39762	7.91187	6.32335	6.13337	6.04255
VIT_04s0008g00410	Clavata1 receptor kinase (CLV1)	Signal Transduction	7.43493	6.23082	5.43596	6.50262	6.34769	6.36153	5.65621	4.77775	5.1433
VIT_19s0015g01120	Clavata-like kinase	Signal Transduction	7.20757	5.86927	5.84804	5.06771	5.18002	4.71326	5.06063	5.32856	5.58505
VIT_16s0013g01990	CLL1B clavata1-like receptor S/T protein kinase	Signal Transduction	10.2813	8.41755	7.65333	7.05129	6.11808	5.65985	5.88442	6.1125	5.77594
VIT_17s0000g02410	Cold-induced wall associated kinase	Signal Transduction	6.66724	8.3621	7.6917	9.74007	9.09629	9.50506	8.05656	9.71759	8.98397
VIT_02s0087g01020	CRK10 (cysteine-rich RLK10)	Signal Transduction	8.05353	8.32295	7.15437	8.35608	7.90698	8.57045	8.36647	9.16392	9.34098
VIT_14s0083g01220	feronia receptor-like kinase	Signal Transduction	8.90936	9.71665	7.12141	9.13331	8.67467	7.32376	5.79365	6.62139	5.80973
VIT_01s0244g00090	feronia receptor-like kinase	Signal Transduction	5.86125	7.07513	5.62957	7.44323	7.16944	6.7498	4.65659	5.10137	4.85809
VIT_14s0068g00070	feronia receptor-like kinase	Signal Transduction	10.4699	10.8692	10.5834	10.6189	10.6286	10.8045	10.1869	9.02912	8.58948
VIT_14s0068g01360	GEM-like protein 5	Signal Transduction	9.58138	10.4207	10.8043	11.997	11.8457	11.7065	12.197	13.4491	13.042
VIT_10s0003g00330	HSL1 (HAESA-like 1)	Signal Transduction	11.8362	12.8416	12.5919	12.6192	12.6572	12.5049	12.2225	10.5043	11.1592
VIT_04s0044g00120	Kinase	Signal Transduction	10.9464	10.5981	10.8953	10.5608	9.75482	9.76853	10.0929	8.64859	10.2575
VIT_08s0040g02210	Lectin protein kinase	Signal Transduction	10.2296	10.7922	10.5577	9.94506	9.28945	9.24625	7.62143	7.50087	6.9122
VIT_08s0007g00830	Lectin protein kinase	Signal Transduction	7.77612	8.33309	8.1068	8.69381	9.46237	9.07796	8.98316	10.8991	10.9255
VIT_14s0108g00340	Leucine Rich Repeat receptor-like kinase	Signal Transduction	7.7818	7.85662	7.75353	7.75692	7.19961	7.2249	6.09667	6.49234	4.86025
VIT_04s0008g00320	Leucine-rich repeat family protein	Signal Transduction	7.97672	7.04274	5.87053	7.75858	5.81017	7.12021	5.06401	5.13337	5.19141
VIT_05s0094g01290	Leucine-rich repeat family protein	Signal Transduction	9.77529	8.65973	9.10187	8.04908	7.90342	7.6307	7.63698	8.21567	8.28272
VIT_18s0072g00990	Leucine-rich repeat protein kinase	Signal Transduction	10.4885	10.5341	8.10575	10.6177	9.64565	10.0294	7.83482	9.16717	8.65099
VIT_12s0035g01230	MEK kinase	Signal Transduction	8.62684	8.45456	8.62227	8.51463	7.90572	8.78764	8.15722	10.1729	8.89837
VIT_06s0004g01830	NIMA-related protein kinase	Signal Transduction	10.3893	9.97111	9.87386	10.9368	10.8906	11.0885	11.4758	11.9732	11.7556
VIT_19s0015g00630	Phosphoprotein NtEPc	Signal Transduction	6.94553	7.47208	7.27448	7.82763	8.23255	8.05731	8.24166	8.91688	9.31697
VIT_00s0194g00080	Phototropic-responsive NPH3	Signal Transduction	11.0033	9.24929	8.79948	8.84306	7.18734	7.96871	7.12929	8.23007	8.18687
VIT_01s0010g01710	Phytosulfokine receptor	Signal Transduction	9.97682	9.96093	9.61348	10.4313	10.5005	10.7095	10.2703	11.859	11.6677
VIT_01s0127g00670	Proline extensin-like receptor kinase 1 (PERK1)	Signal Transduction	6.04546	6.38371	6.55182	6.40526	7.16069	6.74087	7.1763	9.4118	10.5604
VIT_16s0013g02170	Protein kinase	Signal Transduction	10.7637	10.9846	10.9573	10.7041	10.2702	10.8842	10.436	8.66769	9.25592
VIT_07s0129g00940	Protein kinase	Signal Transduction	8.54285	8.6807	8.46711	8.30512	7.0955	7.71611	6.80607	6.44688	6.46897
VIT_03s0038g02400	Protein kinase	Signal Transduction	10.4624	10.2267	9.64691	9.43499	8.65326	8.88577	8.32868	8.20797	8.32924
VIT_02s0025g03240	Protein kinase	Signal Transduction	13.0352	12.47	12.3309	11.6691	11.6913	11.3638	10.6225	10.4949	10.3632
VIT_07s0129g00950	Protein kinase	Signal Transduction	9.30399	9.14694	9.29199	9.34239	8.1642	8.29001	7.63115	7.15058	7.42728
VIT_07s0129g00890	Protein kinase	Signal Transduction	11.1657	10.383	10.5195	10.2579	9.89969	9.83275	9.30498	8.94978	8.43328
VIT_07s0129g00990	Protein kinase	Signal Transduction	10.9456	11.1741	11.1952	10.8459	10.968	10.5998	10.3344	9.17225	9.46715
VIT_06s0004g00220	Protein kinase APK1B	Signal Transduction	8.23651	6.99103	6.96541	6.32204	6.46012	6.09724	6.50209	5.89844	6.17871
VIT_17s0000g09290	Protein kinase ATN1	Signal Transduction	6.33192	7.05546	6.50768	6.878	7.40082	6.87665	7.22459	8.59557	8.30324
VIT_07s0031g01920	Protein kinase CRK1 CRK1 protein(Cdc2-related kinase 1)	Signal Transduction	6.67095	7.35729	7.38575	8.01755	7.67201	8.45608	8.83073	9.45188	9.20855
VIT_11s0052g00800	Protein kinase family	Signal Transduction	11.3269	11.1846	11.37	10.4686	11.3911	10.4253	10.7514	8.77574	9.33033
VIT_07s0129g00960	Protein kinase pto	Signal Transduction	12.5698	12.4795	12.0945	12.3987	11.9545	12.0708	10.784	10.8381	10.1576
VIT_00s0658g00020	Protein kinase Xa21	Signal Transduction	8.5441	7.45151	7.38493	6.72769	6.75799	6.66269	6.87387	6.9778	6.05655
VIT_04s0008g00740	Protein phosphatase 2C	Signal Transduction	8.50871	7.09252	6.83635	6.35229	6.36642	5.76102	5.94843	6.32818	6.17933
VIT_07s0129g00520	Protein phosphatase 2C	Signal Transduction	9.82476	10.4084	9.07174	10.3505	9.1995	9.87681	8.277	10.0683	8.84309
VIT_16s0050g02680	Protein phosphatase 2C	Signal Transduction	10.9713	12.3197	12.2987	12.79	12.2683	13.2809	12.0185	12.8951	11.079
VIT_05s0077g01820	Protein phosphatase 2C	Signal Transduction	9.14836	8.68648	9.46151	8.69576	9.69056	8.34414	9.64258	9.7541	10.6508
VIT_08s0007g00310	Protein phosphatase 2C POLTERGEIST-like 4	Signal Transduction	9.15343	10.7139	7.29816	11.1852	10.4614	9.85265	7.90229	8.90017	9.23349
VIT_14s0060g00450	Protein-serine/threonine kinase haspin-related	Signal Transduction	7.76819	7.22627	8.56691	8.10471	9.3369	8.35215	9.40128	9.79658	9.96964
VIT_18s0001g10070	Receptor kinase	Signal Transduction	8.63738	8.53281	8.09566	7.12682	6.60707	5.86088	5.73266	5.64572	5.64466
VIT_00s2542g00010	Receptor kinase CHRK1	Signal Transduction	8.02463	8.47602	8.13748	8.15685	7.52761	8.44309	6.93672	8.16384	6.43546
VIT_11s0149g00290	Receptor kinase CHRK1	Signal Transduction	7.92983	8.34462	7.74447	8.17497	7.20536	8.21986	6.81243	8.12844	6.32571
VIT_16s0148g00110	Receptor kinase homolog LRK10	Signal Transduction	8.04771	6.92935	8.36535	7.21516	6.75836	6.92226	6.84081	5.03711	5.1881
VIT_16s0148g00060	Receptor kinase homolog LRK10	Signal Transduction	10.5133	9.4303	10.842	9.78605	9.21316	9.33692	9.08282	8.0346	7.97616
VIT_16s0050g02720	Receptor kinase homolog LRK10	Signal Transduction	9.62766	8.65332	9.81969	8.97677	8.55008	8.57695	8.45367	7.14517	7.13095
VIT_01s0011g04270	Receptor kinase homolog LRK10	Signal Transduction	9.77596	10.654	10.9215	10.8922	11.5299	10.698	10.9948	8.99652	9.16926
VIT_00s0485g00010	Receptor kinase homolog LRK14	Signal Transduction	9.65329	10.2376	9.29028	9.72359	8.72077	8.7877	8.97386	6.86432	7.19067
VIT_11s0052g00350	Receptor kinase TRKe	Signal Transduction	8.02341	8.15125	8.17922	8.83793	9.07231	8.79421	9.23882	10.5371	10.4908
VIT_03s0063g00210	Receptor protein kinase	Signal Transduction	8.93654	8.79753	9.13473	8.11283	7.72005	7.63865	6.81672	5.67428	6.61578
VIT_01s0026g00580	Receptor protein kinase	Signal Transduction	6.14337	5.44643	5.88982	5.78989	7.71535	6.19448	7.42013	7.52504	8.77971
VIT_06s0009g01640	Receptor protein kinase	Signal Transduction	9.79749	10.8369	10.5562	10.1169	10.1915	9.3829	8.84378	7.63171	8.23767
VIT_02s0087g00720	Receptor protein kinase	Signal Transduction	11.7895	11.7584	11.9203	11.3487	11.1834	10.7487	10.298	10.0819	9.69684
VIT_14s0068g00940	Receptor protein kinase	Signal Transduction	11.5941	10.8052	10.8148	10.822	9.99361	10.2939	9.79805	9.57356	10.0303
VIT_16s0098g00100	Receptor serine/threonine kinase	Signal Transduction	9.95849	8.90241	10.3385	9.3809	8.93166	9.12314	9.17824	7.77376	7.66798
VIT_00s0425g00030	Receptor serine/threonine kinase	Signal Transduction	8.5734	8.02029	9.1044	8.24671	7.80962	8.00078	7.69817	6.51999	6.39444
VIT_00s0388g00060	Receptor serine/threonine kinase	Signal Transduction	6.51136	7.33752	5.98954	6.50668	5.6781	5.9774	5.86772	5.58555	5.16488
VIT_01s0011g04290	Receptor serine/threonine kinase PR5K	Signal Transduction	12.4579	11.9911	12.0143	11.6114	11.8125	11.1411	10.9909	9.7357	9.51944
VIT_01s0011g04300	Receptor serine/threonine kinase PR5K	Signal Transduction	13.2678	13.1461	13.0899	12.5405	12.8241	12.363	11.7453	10.7414	10.625
VIT_16s0098g00150	Receptor serine/threonine kinase PR5K	Signal Transduction	7.6528	6.22873	5.95109	5.56302	4.96714	5.48798	5.20939	4.5777	4.76409
VIT_01s0011g03890	Receptor serine/threonine kinase PR5K	Signal Transduction	10.1671	10.3394	9.66358	9.84154	9.0302	9.57807	7.97279	8.62098	7.58928
VIT_16s0039g01310	Receptor serine/threonine kinase PR5K	Signal Transduction	8.19652	7.33316	6.90575	6.73633	5.72773	6.01992	5.79853	5.3869	5.59766
VIT_13s0073g00600	Receptor-like kinase 17	Signal Transduction	6.76122	7.78503	8.37509	7.89376	9.69738	7.47743	9.4707	9.35608	10.7067
VIT_01s0011g04280	Receptor-like kinase ARK1AS	Signal Transduction	10.0062	10.9438	10.6854	10.6224	10.4326	10.3736	9.57849	8.86439	8.77193
VIT_14s0006g02650	Receptor-like protein kinase	Signal Transduction	8.56207	7.4333	7.56756	7.02533	6.9658	7.01673	6.87228	6.40076	5.89236
VIT_18s0001g08230	Receptor-like protein kinase HAIKU2	Signal Transduction	12.0948	12.1177	11.413	11.3214	10.8741	10.9918	9.83402	11.2797	10.6854
VIT_11s0016g04570	RKL1 (Receptor-like kinase 1)	Signal Transduction	11.2287	11.2093	11.01	10.6708	10.3377	10.2427	9.0182	9.50117	9.14365
VIT_00s0347g00050	Ser/Thr receptor-like kinase1	Signal Transduction	7.512	9.03331	8.09343	10.8018	9.82282	10.6352	10.7147	11.477	11.1621
VIT_07s0095g00160	Serine/threonine kinase BRLK	Signal Transduction	9.39419	8.70819	8.56371	8.08153	8.13746	8.03309	7.78278	6.93118	7.05406
VIT_07s0095g00290	Serine/threonine kinase BRLK	Signal Transduction	9.58921	8.97654	8.40457	8.4188	8.09667	7.69697	7.8617	6.91702	7.79006
VIT_00s2776g00010	S-locus lectin protein kinase	Signal Transduction	8.72682	9.51023	8.83117	10.2809	9.82437	10.721	10.3993	11.2113	10.8562
VIT_00s2847g00010	S-locus lectin protein kinase	Signal Transduction	8.80971	9.64968	9.05726	10.2975	9.86081	10.721	10.4151	11.1774	10.8778
VIT_18s0001g09770	S-locus receptor protein kinase	Signal Transduction	11.0666	10.5232	10.4758	9.70891	10.0781	9.59965	9.53489	8.79007	8.68745
VIT_03s0038g04580	SNF1-Related protein kinase regulatory subunit gamma 1	Signal Transduction	10.0783	10.5222	10.0807	10.1428	9.6413	9.96791	9.73379	8.98969	7.926
VIT_12s0059g02280	Spg1p (septum-promoting GTPase)	Signal Transduction	12.3792	12.5987	12.7834	12.3464	12.3928	12.4269	12.309	11.283	10.5946
VIT_05s0020g03240	S-receptor kinase	Signal Transduction	9.73366	8.66487	6.34634	9.11019	7.0563	8.80023	5.86287	7.80886	6.35727
VIT_04s0044g00750	S-receptor kinase	Signal Transduction	9.75124	10.2056	8.65344	9.90796	9.23774	9.20849	6.92163	7.59891	6.82678
VIT_05s0020g03220	S-receptor kinase	Signal Transduction	10.302	9.08683	7.44046	10.1283	8.12226	9.37755	7.14747	8.46228	7.68469
VIT_12s0028g01640	S-receptor kinase	Signal Transduction	11.7047	12.5563	11.5129	12.5851	12.464	12.2257	10.7276	10.3574	9.94196
VIT_04s0044g00820	S-receptor kinase	Signal Transduction	7.94691	8.59388	7.5683	8.25076	8.07302	7.87372	6.21243	6.4241	5.87491
VIT_04s0044g00810	S-receptor kinase	Signal Transduction	7.51866	7.91075	7.14765	7.96467	7.48552	7.32643	5.83271	5.73306	5.77587
VIT_08s0007g01170	S-receptor kinase	Signal Transduction	8.89446	9.0694	9.00881	8.62716	8.30154	8.16814	8.26087	6.8696	7.3101
VIT_08s0007g01180	S-receptor kinase	Signal Transduction	8.70033	8.65684	8.97992	8.29635	8.21786	7.88119	8.22262	6.88228	7.4164
VIT_19s0014g02620	S-receptor kinase	Signal Transduction	5.88789	6.09193	5.72194	6.34133	5.11842	6.75368	5.70574	7.65005	6.71378
VIT_07s0095g00180	S-receptor kinase 1	Signal Transduction	10.9477	10.0135	9.57889	9.54544	9.32132	8.80468	8.93205	7.88471	8.503
VIT_00s0398g00020	S-receptor kinase KIK1 precursor	Signal Transduction	7.2293	8.27269	9.41243	8.27704	8.60418	7.70726	7.98923	5.70946	5.86032
VIT_03s0063g01470	Steroid nuclear receptor, ligand-binding	Signal Transduction	6.69395	5.67102	5.65854	5.43751	6.14575	5.25102	6.38318	6.48415	7.37046
VIT_08s0007g06250	Strubbelig receptor family 2	Signal Transduction	9.23624	9.6208	9.36115	8.64677	7.35199	6.7948	7.5207	7.8319	8.45278
VIT_18s0072g00820	VFB3 (VIER F- box proteinE 3)	Signal Transduction	8.76633	8.73639	7.67143	7.20536	5.935	5.33225	5.36722	5.58535	5.22872
VIT_18s0001g01320	Wall-associated receptor kinase 5	Signal Transduction	8.2038	9.05309	6.28633	8.63465	7.38769	7.01421	5.21535	4.49562	4.79949
VIT_18s0001g01310	Wall-associated receptor kinase 5	Signal Transduction	9.72275	9.51147	6.71177	8.62465	7.63777	7.2464	5.76029	6.32428	6.49531
VIT_01s0011g03730	(myb domain protein 62	Transcription Factor Activity	8.3072	7.88114	8.6787	8.53492	8.88887	8.176	9.59819	10.1321	10.0873
VIT_15s0048g00550	Abnormal floral organs	Transcription Factor Activity	13.255	12.4911	12.5829	11.6636	11.8247	10.5523	10.496	9.57878	9.02182
VIT_02s0154g00070	Abnormal floral organs	Transcription Factor Activity	11.5029	11.4841	11.5321	10.88	10.6188	9.80604	9.56376	8.23821	8.08532
VIT_01s0127g00910	AERO1 (arabidopsis endoplasmic reticulum oxidoreductins 1)	Transcription Factor Activity	6.38598	7.10608	7.07001	7.51961	7.94564	7.47098	8.70994	9.8807	10.1105
VIT_15s0021g01880	Arabidopsis thaliana homeobox protein 2	Transcription Factor Activity	9.56539	8.54418	7.94431	7.49922	7.19258	7.16168	6.45209	5.89692	6.43648
VIT_07s0005g03940	ATBARD1/BARD1 (breast cancer associated ring 1);	Transcription Factor Activity	7.16963	7.71709	7.9979	8.24575	8.30419	8.45017	8.80126	9.95108	9.77102
VIT_17s0000g08480	ATMYB66/WER/WER1 (WEREWOLF 1)	Transcription Factor Activity	9.62916	9.7159	10.066	9.31015	8.94978	7.70144	7.72305	6.78728	7.66198
VIT_08s0032g01110	Axial regulator YABBY2	Transcription Factor Activity	12.9742	12.7244	12.6442	12.5073	12.2522	11.8589	11.7141	10.989	10.6306
VIT_00s0274g00070	basic helix-loop-helix (bHLH) family	Transcription Factor Activity	9.97922	7.73875	7.94022	6.61381	6.58453	5.67404	5.82392	5.89025	5.64032
VIT_19s0014g04670	basic helix-loop-helix (bHLH) family	Transcription Factor Activity	11.0415	8.29691	7.99475	7.53478	7.22738	6.8317	7.41325	7.70921	8.03675
VIT_05s0020g04780	basic helix-loop-helix (bHLH) family	Transcription Factor Activity	8.02347	7.15629	5.32044	6.5231	5.91292	5.72634	5.24256	5.42312	5.01152
VIT_14s0128g00110	basic helix-loop-helix (bHLH) family	Transcription Factor Activity	6.89033	7.16497	6.61898	7.88216	7.36746	8.05385	9.06025	10.0484	8.43094
VIT_03s0038g04760	basic helix-loop-helix (bHLH) family	Transcription Factor Activity	8.86232	9.21724	8.64686	8.98135	7.85375	8.59425	9.0634	10.5657	11.0518
VIT_01s0026g00350	basic helix-loop-helix (bHLH) family	Transcription Factor Activity	8.2594	7.40155	6.83386	6.48759	5.78977	5.54897	5.5292	5.37116	5.74474
VIT_13s0067g02280	basic helix-loop-helix (bHLH) family	Transcription Factor Activity	8.82829	8.15109	7.43941	7.39649	6.72681	6.63807	7.14706	6.33381	6.35939
VIT_10s0003g01160	basic helix-loop-helix (bHLH) family	Transcription Factor Activity	7.94475	8.38206	8.87999	9.14706	9.45857	9.21679	9.96183	10.3676	10.6242
VIT_10s0003g01170	basic helix-loop-helix (bHLH) family	Transcription Factor Activity	9.62906	10.3513	10.5188	10.5196	11.0939	10.6782	11.2048	12.1172	11.8682
VIT_02s0012g01450	Basic helix-loop-helix BHLH071	Transcription Factor Activity	11.0774	10.1004	10.0632	9.41699	8.36549	8.22043	7.42399	7.80504	7.6091
VIT_01s0011g03720	BEE1 (BR ENHANCED EXPRESSION 1)	Transcription Factor Activity	5.73752	5.73888	6.31494	5.87562	7.01449	6.50683	8.02202	8.88422	8.8877
VIT_05s0094g00950	BT3 (BTB and TAZ domain protein 3)	Transcription Factor Activity	13.2439	12.23	11.9441	11.7304	11.1601	11.2417	11.1101	11.6622	12.0883
VIT_07s0129g00210	BT4 (BTB and TAZ Domain protein 4)	Transcription Factor Activity	9.03829	10.5579	10.1173	11.1542	11.7559	10.7036	10.7277	11.4187	11.2278
VIT_07s0005g01450	BZIP DNA-binding protein BZIP53	Transcription Factor Activity	8.33765	8.45476	8.0829	8.6396	8.17622	8.18761	8.43647	9.95544	10.6311
VIT_04s0008g05210	BZIP protein HY5 (HY5)	Transcription Factor Activity	11.9801	11.6427	11.4783	11.0782	11.0932	10.9258	11.2731	10.4967	9.90648
VIT_06s0080g00360	BZIP transcription factor	Transcription Factor Activity	7.42299	7.46179	7.15417	7.37098	7.84711	7.55038	8.16741	9.2553	9.09134
VIT_18s0001g08710	BZIP transcription factor BZIP4	Transcription Factor Activity	8.95467	11.0303	10.4521	11.632	10.0434	12.0912	9.83826	10.6589	9.04418
VIT_14s0083g00700	BZIP transcription factor BZIP42	Transcription Factor Activity	7.24046	5.07292	4.6539	4.84549	4.73719	4.86664	4.47715	5.31259	4.85068
VIT_05s0077g01140	BZIP transcription factor BZIP53	Transcription Factor Activity	7.49978	7.57317	6.8371	7.10979	6.51111	7.08494	6.54733	8.60432	9.09666
VIT_02s0025g01020	BZip transcription factor G- box binding factor 3	Transcription Factor Activity	12.4071	11.9943	11.8976	11.4581	10.5731	11.5667	10.5029	10.5636	9.95803
VIT_05s0049g01830	CCT motif constans-like	Transcription Factor Activity	12.5942	10.0858	10.0724	9.23658	8.69316	8.45137	8.44787	8.61931	9.05277
VIT_01s0010g02680	DNA-binding storekeeper protein	Transcription Factor Activity	6.38486	6.58611	5.50472	6.39959	5.86026	6.39275	5.66401	7.62801	7.46666
VIT_16s0098g01420	DOF affecting germination 1	Transcription Factor Activity	9.83543	8.22036	8.05578	7.56556	7.17835	6.97162	7.4297	8.24715	8.93358
VIT_10s0003g00040	Dof zinc finger protein DOF1.4	Transcription Factor Activity	10.1385	9.48613	9.4437	8.43753	7.57541	7.36903	6.46946	6.27428	6.42854
VIT_00s0652g00010	Dof zinc finger protein DOF1.4	Transcription Factor Activity	10.5643	9.43156	9.87376	8.71589	8.80214	7.90809	8.01053	7.82141	8.21672
VIT_06s0004g03420	Dof zinc finger protein DOF5.3	Transcription Factor Activity	9.02155	6.86656	7.19769	6.23066	5.81715	5.31203	5.46674	5.05673	6.15478
VIT_18s0001g07610	EMB1674 (embryo defective 1674) kinase interacting family protein	Transcription Factor Activity	6.77083	6.84633	6.96099	7.06631	7.55402	7.23899	7.78885	9.28443	8.44401
VIT_00s1364g00020	EMB1674 (embryo defective 1674) kinase interacting family protein	Transcription Factor Activity	6.00416	5.86295	5.75597	5.85474	5.65909	6.20704	6.55057	7.46807	7.7692
VIT_02s0025g03000	ERF/AP2 Gene Family (VvRAV3)	Transcription Factor Activity	6.98493	8.05245	7.39038	8.06267	8.12607	8.03272	6.90675	9.7459	8.39782
VIT_15s0048g02370	ERF/AP2 Gene Family (VvRAV4)	Transcription Factor Activity	11.0701	10.6136	10.2489	9.6356	8.99732	8.84547	8.58064	9.78864	9.47753
VIT_19s0014g02240	Ethylene responsive element binding factor 4	Transcription Factor Activity	11.3676	12.0932	9.60224	11.3595	10.8505	10.0672	8.77024	10.3943	11.1289
VIT_09s0002g03750	GATA transcription factor 11	Transcription Factor Activity	7.33255	7.6038	7.3776	7.30466	6.35617	8.18305	5.88813	6.50495	5.49396
VIT_08s0007g07550	GATA transcription factor 11	Transcription Factor Activity	11.452	11.2458	10.8406	10.4152	9.6673	9.5523	9.30392	9.77544	10.0028
VIT_03s0038g00490	GATA transcription factor 12	Transcription Factor Activity	10.5609	10.9848	9.68709	10.5411	10.3045	10.7414	8.89849	10.143	8.62008
VIT_05s0077g01450	GATA transcription factor 16	Transcription Factor Activity	11.5113	11.8384	12.0701	11.277	12.0264	11.4113	11.0005	10.1058	9.34447
VIT_15s0021g02510	GATA transcription factor 2	Transcription Factor Activity	9.90576	10.2566	10.1701	9.5246	10.2553	9.6969	9.18188	8.19124	7.21214
VIT_18s0041g01220	GCN5 N-acetyltransferase (GNAT)	Transcription Factor Activity	11.4298	11.2512	11.4084	10.715	10.5661	10.0637	10.8335	9.27139	8.18103
VIT_14s0030g01430	GCN5 N-acetyltransferase (GNAT)	Transcription Factor Activity	6.47917	7.7996	8.25289	8.86166	10.0219	9.11821	9.3381	8.86984	8.37114
VIT_08s0007g05900	GCN5 N-acetyltransferase (GNAT)	Transcription Factor Activity	6.60083	6.82837	8.01415	7.62093	8.17495	7.86386	8.2526	9.61642	9.7134
VIT_11s0016g01160	GCN5 N-acetyltransferase (GNAT)	Transcription Factor Activity	9.27212	8.68811	8.67413	7.78854	7.10983	7.16623	7.0476	7.16572	6.92553
VIT_05s0020g03680	GCN5 N-acetyltransferase (GNAT)	Transcription Factor Activity	8.54417	8.58228	8.56596	9.55087	8.05175	9.33147	8.34373	11.1774	9.9658
VIT_12s0028g03100	GPRI1 (GOLDEN2 1)	Transcription Factor Activity	10.0056	9.17242	9.1041	7.80527	7.39197	6.10348	6.77388	5.29514	5.90456
VIT_17s0000g00270	GT2-like trihelix DNA-binding protein	Transcription Factor Activity	11.7064	11.0596	11.0564	10.2941	10.2378	9.57931	9.61894	9.09783	9.25706
VIT_04s0008g01110	Heat shock transcription factor A6B	Transcription Factor Activity	13.6552	13	12.6479	13.074	12.8343	13.4193	11.4914	12.0759	9.80618
VIT_02s0025g04170	Heat shock transcription factor B2B	Transcription Factor Activity	12.3452	11.9199	12.0204	11.3999	11.6012	11.6062	10.3963	10.9878	8.91368
VIT_11s0016g03940	Heat shock transcription factor C1	Transcription Factor Activity	11.0783	11.0028	10.5493	10.3629	8.39812	9.82995	8.65018	9.02442	8.76218
VIT_08s0007g03900	Heat stress transcription factor A3	Transcription Factor Activity	7.12043	7.70827	6.94851	8.50014	8.23108	8.88549	8.8883	9.77331	9.97311
VIT_18s0001g08410	Homeobox-leucine zipper protein 22	Transcription Factor Activity	11.2552	10.9938	11.1845	10.2255	10.8259	9.66869	9.73915	8.31366	8.02987
VIT_00s0732g00010	Homeobox-leucine zipper protein 22	Transcription Factor Activity	11.3438	10.0952	9.91196	9.28352	8.55282	8.34366	8.10862	7.78834	8.13792
VIT_02s0025g02590	Homeobox-leucine zipper protein ATHB-12	Transcription Factor Activity	12.7572	13.038	12.9809	13.1417	13.0977	12.9631	12.0828	11.3075	9.87217
VIT_01s0026g01950	Homeobox-leucine zipper protein HB13	Transcription Factor Activity	13.2645	12.9511	12.78	12.6125	11.9184	11.5872	11.2216	10.0645	10.621
VIT_00s0179g00170	Indeterminate(ID)-domain 12	Transcription Factor Activity	5.23092	5.25429	5.49772	5.66818	5.97554	6.18882	6.40381	8.35447	7.52788
VIT_17s0000g08710	KNAT2 (knotted1-like homeobox gene 6)	Transcription Factor Activity	6.62141	4.73095	4.95099	4.68968	4.92774	4.75359	4.54334	4.46364	4.33406
VIT_06s0004g07790	Lateral organ boundaries Domain 15	Transcription Factor Activity	8.68654	9.96948	9.6784	11.173	11.4087	11.6973	12.0537	12.5981	12.5134
VIT_13s0067g01450	Lateral organ boundaries domain 21	Transcription Factor Activity	14.1945	12.9091	12.9005	12.1446	11.6118	10.6734	10.7661	10.2376	10.754
VIT_07s0197g00020	Lateral organ boundaries domain gene 36	Transcription Factor Activity	6.19318	5.75194	6.20964	6.24756	6.19959	5.92288	7.60197	8.30566	9.35332
VIT_07s0197g00040	Lateral organ boundaries domain gene 36	Transcription Factor Activity	8.59301	8.02901	8.98985	7.33103	6.86202	6.17727	6.68347	6.392	7.17104
VIT_15s0046g00230	Lateral organ boundaries protein 1	Transcription Factor Activity	10.0733	9.64232	9.93119	10.0278	9.63355	9.18677	9.05096	5.80224	6.19227
VIT_15s0046g00240	Lateral organ boundaries protein 1	Transcription Factor Activity	12.7049	12.8332	12.7177	12.7611	12.5543	12.5572	12.0584	8.85514	8.68464
VIT_13s0019g03700	Lateral organ boundaries protein 1	Transcription Factor Activity	8.39216	9.24309	9.01742	8.8243	8.11604	8.58069	6.98505	6.16464	5.92392
VIT_13s0019g03760	Lateral organ boundaries protein 11	Transcription Factor Activity	5.00457	6.94511	7.77079	8.43345	8.24684	8.17497	8.18782	7.99616	7.93405
VIT_03s0091g00670	Lateral organ boundaries protein 38	Transcription Factor Activity	7.61549	9.47035	9.32493	9.6586	10.4367	9.50503	10.4474	11.4713	11.7977
VIT_07s0129g00330	Lateral organ boundaries protein 39	Transcription Factor Activity	11.5608	12.0776	10.2981	11.6315	11.3091	10.1873	9.89035	10.2277	11.3339
VIT_06s0009g00440	LHW (lonesome highway)	Transcription Factor Activity	12.9386	11.9989	11.4624	11.3388	10.9344	10.8262	10.9006	11.7211	11.8063
VIT_13s0019g02430	LIM domain containing protein	Transcription Factor Activity	12.3954	10.1822	10.3961	9.74459	10.3131	9.06336	9.99599	9.68878	10.1108
VIT_15s0048g00830	LOB domain-containing 18 (Asymmetric leaves 2-like protein 20)	Transcription Factor Activity	7.60429	8.37593	8.44297	8.9073	9.25918	9.41914	11.2564	13.5873	13.5663
VIT_13s0158g00100	MADS-box agamous-like 15	Transcription Factor Activity	8.64735	8.32382	8.72148	9.59312	9.34181	9.40547	10.169	10.9856	10.8456
VIT_10s0003g03970	MADS-box agamous-like 62	Transcription Factor Activity	5.10725	5.07323	5.7252	5.21593	5.21988	5.1615	5.48979	6.42371	7.73282
VIT_07s0005g06590	MADS-box agamous-like 62	Transcription Factor Activity	5.09191	5.24574	4.75237	5.09855	5.09702	5.36849	5.04339	6.15743	7.03898
VIT_18s0041g01880	MIKC-Type MADS Box Genes Family (VvAG3)	Transcription Factor Activity	7.32397	7.24723	7.98341	8.09867	8.4572	7.20097	8.63557	9.37891	10.7286
VIT_19s0085g00890	Myb APL (altered phloem development)	Transcription Factor Activity	9.8645	7.71146	7.47516	6.98728	6.88059	6.2063	6.06889	5.76227	6.52176
VIT_12s0059g02360	Myb CAPRICE (VvCPC1)	Transcription Factor Activity	10.9005	10.7511	10.5743	10.8792	10.2512	10.9673	10.3657	9.54684	8.40289
VIT_10s0116g01760	Myb caprice CPC	Transcription Factor Activity	9.8137	9.61001	9.28781	10.3525	8.57076	9.83839	8.50327	8.28564	7.23394
VIT_19s0090g00590	myb domain protein 101	Transcription Factor Activity	7.47643	7.74819	7.55915	8.81152	9.67594	9.27536	9.7982	10.7301	11.0396
VIT_00s0203g00070	Myb domain protein 102	Transcription Factor Activity	8.95495	9.57645	9.21963	9.39671	8.37104	7.64912	6.36385	6.03141	6.31125
VIT_14s0036g00460	Myb domain protein 102	Transcription Factor Activity	8.91121	6.66778	6.56716	6.45569	6.44364	6.00366	6.10726	6.27899	5.92551
VIT_05s0049g01020	Myb domain protein 14 (VvMyb15)	Transcription Factor Activity	10.0055	11.6282	10.1411	12.5291	12.5899	12.759	12.2538	12.8463	12.5522
VIT_15s0046g03190	myb domain protein 17	Transcription Factor Activity	6.59187	5.97259	6.254	6.05	7.10296	6.09956	7.55093	8.3889	8.67783
VIT_16s0050g00070	myb domain protein 17	Transcription Factor Activity	6.39028	6.22034	6.2432	6.02219	6.71953	6.24558	7.04744	7.65794	8.40613
VIT_14s0006g00450	myb domain protein 20	Transcription Factor Activity	7.49409	5.7968	5.14438	5.22927	4.722	4.59103	4.54376	4.42967	4.56567
VIT_09s0002g01670	myb domain protein 26	Transcription Factor Activity	7.54961	9.4085	7.35266	8.80803	6.45714	7.51512	6.57596	6.05018	6.14132
VIT_15s0048g02120	Myb domain protein 3R2	Transcription Factor Activity	6.93346	6.85655	7.27781	7.08206	8.26872	7.63476	8.75401	9.87674	10.1562
VIT_17s0000g09080	myb domain protein 4	Transcription Factor Activity	7.9425	9.31419	9.42058	8.1328	7.70009	7.06767	6.68172	5.92328	6.8273
VIT_04s0023g03710	myb domain protein 4 (VvMyb4b)	Transcription Factor Activity	8.88226	8.33444	9.04867	7.76094	9.01648	7.39615	8.23763	6.9136	7.46702
VIT_14s0006g01620	myb domain protein 4 (VvMybC2-L3)	Transcription Factor Activity	7.28963	8.79663	8.79547	8.98523	9.49632	9.14247	7.95869	7.76049	6.28884
VIT_19s0085g00050	myb domain protein 58	Transcription Factor Activity	8.33252	7.77717	7.75222	7.61499	8.07173	7.1135	8.76723	9.73682	10.0723
VIT_14s0060g00240	Myb domain protein 61	Transcription Factor Activity	7.44076	6.38352	6.83372	6.79326	8.54026	7.13453	9.84087	9.80061	10.6245
VIT_07s0005g02480	Myb domain protein 61	Transcription Factor Activity	12.1825	12.1364	12.6189	11.7022	12.7004	11.9572	12.1055	10.4923	10.2873
VIT_17s0000g02650	myb domain protein 7	Transcription Factor Activity	8.71055	8.39662	7.95703	8.19911	7.33675	7.91236	7.3318	6.34792	6.41126
VIT_00s1352g00010	Myb domain protein 84	Transcription Factor Activity	9.06883	8.00403	7.48866	7.57461	6.62973	6.16104	5.74116	5.43741	5.59855
VIT_16s0039g01710	myb domain protein 9	Transcription Factor Activity	8.69253	7.4661	7.34799	7.29235	6.43495	5.68653	5.44198	6.00222	5.23605
VIT_08s0007g00410	Myb domain protein 91	Transcription Factor Activity	10.5542	10.5444	10.8519	9.55088	10.254	8.893	9.69816	7.45405	8.71879
VIT_04s0023g01910	Myb family	Transcription Factor Activity	9.45997	8.18453	8.79721	7.56116	7.90644	6.20222	7.62211	5.5977	5.98276
VIT_01s0026g01050	Myb family	Transcription Factor Activity	11.1526	10.3257	10.1107	9.53678	9.88119	9.26203	9.94046	9.02327	9.87582
VIT_07s0104g01630	Myb family	Transcription Factor Activity	8.67917	9.15999	9.57073	8.73213	9.24892	8.28291	9.16181	9.5726	10.3421
VIT_01s0137g00050	myb family	Transcription Factor Activity	9.17114	8.28795	7.73652	7.54626	7.28188	5.92414	5.68783	6.00969	5.41794
VIT_11s0016g04600	myb family	Transcription Factor Activity	12.1697	9.94467	9.62684	8.93811	8.72847	8.12144	8.27499	8.18574	8.62
VIT_08s0007g06310	myb family	Transcription Factor Activity	10.4848	9.81028	9.83351	9.19371	8.47682	8.43779	8.60798	8.61283	9.33648
VIT_07s0197g00060	myb family	Transcription Factor Activity	10.8783	10.2949	10.228	9.51181	9.8374	8.76955	9.52521	9.23839	9.51643
VIT_07s0031g01930	myb TKI1 (TSL-KINASE INTERACTING PROTEIN 1)	Transcription Factor Activity	9.94118	10.352	9.9843	11.1009	10.5224	11.658	11.3993	12.142	12.2603
VIT_16s0050g02530	Myb Triptychon	Transcription Factor Activity	9.66868	8.77843	8.87621	8.4129	7.20074	7.41672	5.68521	6.00007	5.42238
VIT_02s0033g00380	Myb VvMYBA1	Transcription Factor Activity	10.4962	13.2569	13.3701	13.7211	13.7666	14.1106	14.1186	13.5943	13.4993
VIT_01s0011g02680	Myb-related protein 3R-1 (Plant c-MYB-like protein 1) MYB3R1	Transcription Factor Activity	4.92967	5.00696	5.186	6.70038	4.94831	6.0648	5.10717	8.42318	6.17012
VIT_08s0007g07580	MYR1 (MYB-related protein 1)	Transcription Factor Activity	10.5962	8.40013	7.75311	7.22409	6.86839	6.88384	6.28785	7.37836	6.76546
VIT_06s0004g00150	MYR1 (MYB-related protein 1)	Transcription Factor Activity	9.25947	6.2016	6.48009	5.61367	5.7357	5.40768	5.45546	5.50814	4.97902
VIT_00s0375g00040	NAC domain-containing protein (VvNAC03)	Transcription Factor Activity	12.0741	11.4952	11.9659	11.4318	11.2308	11.6567	12.1867	13.6185	13.2793
VIT_17s0000g00770	NAC domain-containing protein (VvNAC07)	Transcription Factor Activity	10.2448	7.67517	7.83636	7.04041	7.38313	6.73139	7.01978	6.26692	5.35603
VIT_11s0016g02880	NAC domain-containing protein (VvNAC19)	Transcription Factor Activity	10.8634	10.1594	9.85834	9.49286	8.91498	9.28587	8.75902	8.98999	9.07487
VIT_10s0003g00350	NAC domain-containing protein (VvNAC37)	Transcription Factor Activity	8.61332	9.14094	9.20594	9.6673	10.3354	10.4552	11.016	11.7609	11.9178
VIT_03s0038g03410	NAC domain-containing protein (VvNAC41)	Transcription Factor Activity	10.5529	9.08358	7.7866	9.52464	7.89033	8.96137	6.34931	7.28733	6.95326
VIT_06s0004g00020	NAC domain-containing protein (VvNAC44)	Transcription Factor Activity	6.28583	5.65111	5.05594	6.43327	5.13375	5.64117	5.42584	7.99306	7.60229
VIT_07s0005g03610	NAC domain-containing protein (VvNAC56)	Transcription Factor Activity	10.4395	10.3895	9.35236	8.98205	8.40272	7.19432	7.44172	6.85258	7.13346
VIT_08s0007g07670	NAC domain-containing protein (VvNAC60)	Transcription Factor Activity	12.4511	12.3701	11.9232	12.4651	11.5208	12.044	10.753	12.8414	11.4947
VIT_08s0007g07640	NAC domain-containing protein (VvNAC61)	Transcription Factor Activity	11.9805	12.5148	11.4472	12.8887	12.9763	12.6316	12.4072	13.6534	14.0504
VIT_04s0008g02710	NAC domain-containing protein (VvNAC65)	Transcription Factor Activity	7.35059	8.26854	7.54439	7.51515	6.48556	5.94639	5.91423	6.06037	5.46506
VIT_19s0085g00950	NAC domain-containing protein (VvNAC69)	Transcription Factor Activity	8.40371	6.65604	6.05619	5.86711	5.23532	5.3866	5.66248	5.51762	5.3064
VIT_02s0025g01870	NAC domain-containing protein (VvNAC72)	Transcription Factor Activity	12.3876	11.7598	11.6939	10.8152	10.2601	9.9094	9.48906	7.90979	8.08215
VIT_14s0068g01490	NAC domain-containing protein (VvNAC73)	Transcription Factor Activity	11.8496	11.7954	9.81359	11.9282	11.1121	10.8449	8.86768	10.1179	9.16815
VIT_06s0080g00780	NAC domain-containing protein (VvNAC74)	Transcription Factor Activity	8.9586	9.1171	6.53147	8.19599	6.57328	6.57242	4.80681	5.20499	5.45009
VIT_08s0032g01190	Nuclear transcription factor Y subunit A-10	Transcription Factor Activity	10.0148	9.38845	9.20089	8.5457	8.79893	7.71117	8.26663	7.36587	8.1952
VIT_19s0015g00440	Nuclear transcription factor Y subunit B-3	Transcription Factor Activity	11.3648	10.2054	10.287	8.97248	8.22785	8.14903	7.80763	8.64604	8.40456
VIT_08s0040g03260	Nuclear transcription factor Y subunit B-5	Transcription Factor Activity	7.93068	8.25286	8.29671	8.90363	8.34428	9.01276	8.53992	9.96002	9.75832
VIT_18s0001g11310	OBF binding protein 1	Transcription Factor Activity	9.34466	7.97858	7.23616	7.45418	6.78059	6.99905	6.08531	6.45156	6.46693
VIT_00s0253g00060	OBF binding protein 2	Transcription Factor Activity	12.4007	11.3758	11.6709	10.9428	10.4288	9.73716	9.50096	9.17107	9.62715
VIT_01s0150g00140	ORTH2/VIM1 (variant in methylation 1)	Transcription Factor Activity	9.01604	10.3378	10.3888	10.9899	10.956	11.4416	11.5632	11.0125	11.2265
VIT_13s0073g00140	Ovate family protein 13 OFP13	Transcription Factor Activity	9.96245	9.49471	9.31478	8.34797	6.86039	7.83793	7.34724	5.10406	6.45042
VIT_06s0004g07900	Ovate family protein 17 OFP17	Transcription Factor Activity	5.19525	5.20426	5.12712	5.58005	5.35475	5.40032	6.21773	5.57153	7.65696
VIT_08s0007g02550	Ovate family protein 6 OFP6	Transcription Factor Activity	5.37256	5.51974	5.6253	5.66179	5.55574	5.69823	6.1192	6.82042	7.69067
VIT_04s0023g01490	Ovate family protein 7 OFP7	Transcription Factor Activity	11.6651	10.6872	10.9365	10.5124	11.9644	10.4041	10.2263	8.98152	9.22442
VIT_17s0000g07540	paired amphipathic helix protein Sin3a	Transcription Factor Activity	7.68767	7.84047	8.42103	8.70937	9.22621	8.421	9.57151	10.4672	11.0121
VIT_07s0130g00210	PHD finger transcription factor	Transcription Factor Activity	12.5378	12.7577	12.4041	12.1994	12.1016	12.3625	11.8713	12.0251	10.6411
VIT_07s0129g00380	Phototropic-responsive NPH3	Transcription Factor Activity	11.3886	10.2538	11.1222	9.9858	9.89309	8.97746	9.50086	8.60062	8.25524
VIT_08s0007g04560	PLATZ transcription factor	Transcription Factor Activity	11.0402	11.1138	11.564	11.0993	11.354	10.9079	10.5369	9.67948	9.11618
VIT_01s0011g06060	PLATZ transcription factor	Transcription Factor Activity	6.74038	7.47134	7.36848	7.84915	7.82862	7.88942	8.1844	8.78129	8.70712
VIT_02s0025g01390	Protein phosphatase 2C DBP	Transcription Factor Activity	6.27915	6.74894	6.4917	7.02842	8.11386	7.66706	8.02158	10.2831	9.22003
VIT_14s0068g00330	PTF1 (plastid transcription factor 1) TCP13	Transcription Factor Activity	11.855	11.4276	11.6345	10.4371	10.2777	9.84396	9.25936	7.86478	7.22172
VIT_08s0007g07440	PUMILIO 12 (APUM12)	Transcription Factor Activity	9.53448	9.72841	10.1773	10.4309	10.7982	10.6245	11.0989	12.3667	12.2998
VIT_09s0002g01190	Scarecrow transcription factor 29 (SCL29)	Transcription Factor Activity	9.41431	9.91071	9.64263	10.1005	10.7818	10.7232	10.6361	12.4238	11.8364
VIT_06s0004g04950	Scarecrow-like transcription factor 14 SCL14	Transcription Factor Activity	10.142	10.7356	9.23962	10.5525	10.6292	10.5823	10.5901	11.3725	11.7617
VIT_07s0129g00030	Short-root transcription factor (SHR)	Transcription Factor Activity	9.01606	7.58177	6.80851	6.7575	6.02386	6.19405	5.58349	6.09596	6.66734
VIT_15s0021g00140	Speckle-type POZ protein-related	Transcription Factor Activity	12.413	11.3077	11.3539	10.8486	11.0049	11.1	10.6737	9.66106	9.34887
VIT_01s0011g00130	Squamosa promoter-binding protein (VvSBP1)	Transcription Factor Activity	9.22064	8.99359	9.1852	8.09785	7.41604	7.19062	7.01922	6.69919	6.38112
VIT_12s0028g03350	Squamosa promoter-binding protein (VvSBP11)	Transcription Factor Activity	9.88309	8.26406	8.53135	7.15617	6.42632	6.11255	6.13398	5.71752	6.18993
VIT_17s0000g01260	Squamosa promoter-binding protein (VvSBP15)	Transcription Factor Activity	7.89989	7.21676	7.54841	6.76964	6.28784	6.06457	5.81168	5.78966	5.6515
VIT_01s0010g03710	Squamosa promoter-binding protein (VvSBP2)	Transcription Factor Activity	10.1051	9.99462	9.73156	9.27638	8.53904	8.63497	8.04396	8.13092	8.65462
VIT_17s0000g05020	Squamosa promoter-binding protein 6 (SPL6)	Transcription Factor Activity	10.1413	9.64135	9.64947	8.65299	8.59109	8.01036	8.06977	7.42683	7.99853
VIT_12s0028g02150	Transcription factor	Transcription Factor Activity	6.09584	6.12974	6.20243	6.05637	6.42191	6.44974	6.29742	8.48255	8.02825
VIT_10s0042g00830	Transcription factor jumonji (jmj) protein	Transcription Factor Activity	6.21785	7.23428	7.5891	7.59334	7.70819	8.01122	7.96199	8.94261	8.16401
VIT_10s0116g00960	Transcription factor jumonji (jmjC) domain-containing protein	Transcription Factor Activity	7.85983	7.9233	7.31408	8.48641	7.0119	8.83136	7.44033	9.39601	9.24083
VIT_08s0007g02500	Transcription termination factor mitochondrial mTERF	Transcription Factor Activity	11.9014	11.5672	11.6992	10.8655	10.8181	10.5992	9.77504	10.0369	9.73777
VIT_10s0042g01240	Transducin protein	Transcription Factor Activity	6.91162	6.82017	6.68197	6.7684	8.07305	6.97626	8.26584	7.98694	9.20434
VIT_05s0020g03880	TSO1 (chinese for 'ugly')	Transcription Factor Activity	7.32262	6.25548	6.20414	5.47106	5.20966	4.99668	4.91453	5.24614	5.30406
VIT_04s0008g05130	TSO1 (chinese for 'ugly')	Transcription Factor Activity	8.0086	9.19411	9.57378	9.3638	9.99232	9.20515	9.827	9.95811	10.1113
VIT_11s0016g01300	TT2 (transparent testa 2)	Transcription Factor Activity	9.49234	7.61124	8.32492	6.80875	7.03688	6.36616	6.28682	5.87908	5.77416
VIT_17s0000g06930	Unfertilized embryo sac 10 UNE10	Transcription Factor Activity	6.53123	7.00382	7.50006	7.18716	7.80579	7.40384	9.13507	9.3238	10.534
VIT_02s0033g00410	VvMybA1	Transcription Factor Activity	10.8151	12.662	12.9699	13.0804	13.0264	13.1786	13.4821	12.255	12.7606
VIT_02s0033g00390	VvMybA2	Transcription Factor Activity	11.2459	13.7516	13.7804	14.2045	14.2327	14.5108	14.5872	14.1254	14.0017
VIT_02s0033g00450	VvMybA3	Transcription Factor Activity	10.6946	13.2075	13.2216	13.6823	13.7379	13.9045	14.0154	13.2428	13.383
VIT_07s0005g01210	VvMybF1	Transcription Factor Activity	11.1036	11.6754	11.8018	10.8945	10.1087	10.449	10.3739	10.0112	8.51664
VIT_15s0046g00170	VvMybPA1	Transcription Factor Activity	10.463	11.4521	12.4854	11.6755	12.8558	11.094	12.3465	10.6967	11.8805
VIT_11s0016g01320	VvMybPA2	Transcription Factor Activity	7.18168	7.66103	9.22122	7.10414	6.80387	6.194	6.39384	5.88866	5.81122
VIT_10s0003g05740	WRKY DNA-binding protein 14	Transcription Factor Activity	7.51634	7.09639	6.13135	6.25599	5.97602	6.20704	5.40615	6.32764	6.13497
VIT_15s0046g02150	WRKY DNA-binding protein 24	Transcription Factor Activity	8.25331	7.273	7.299	7.30656	7.00218	5.88281	6.03425	6.24519	5.93489
VIT_02s0025g00420	WRKY DNA-binding protein 27	Transcription Factor Activity	7.55493	9.10791	8.19436	9.67938	9.88606	9.70888	9.20744	10.0737	9.68412
VIT_08s0058g00690	WRKY DNA-binding protein 33	Transcription Factor Activity	11.2534	12.3835	8.99157	12.5665	11.454	11.9242	8.71046	10.5841	10.1224
VIT_08s0007g00570	WRKY DNA-binding protein 49	Transcription Factor Activity	8.79117	9.0809	8.17153	9.43726	10.5839	9.77596	10.42	10.1038	9.69911
VIT_04s0008g01470	WRKY DNA-binding protein 50	Transcription Factor Activity	10.1358	9.86086	8.90978	10.4536	8.56583	10.413	8.45324	9.85726	8.30517
VIT_07s0031g01710	WRKY DNA-binding protein 51	Transcription Factor Activity	7.74157	8.71016	7.64889	9.67239	6.66274	8.64139	6.43341	8.44736	6.63582
VIT_02s0025g01280	WRKY DNA-binding protein 53	Transcription Factor Activity	11.9978	12.8935	8.39802	12.6684	11.1155	11.481	8.20015	9.53562	9.35461
VIT_15s0046g01140	WRKY DNA-binding protein 53	Transcription Factor Activity	12.869	13.2144	10.2903	13.3161	12.9579	12.8736	10.6361	11.6377	10.1736
VIT_08s0058g01390	WRKY DNA-binding protein 70	Transcription Factor Activity	7.66314	8.77152	6.24426	8.6896	6.63786	7.26546	5.39001	7.10317	5.79533
VIT_13s0067g03140	WRKY DNA-binding protein 70	Transcription Factor Activity	7.93399	9.33288	7.03162	8.78543	7.40917	7.05392	6.1165	6.59708	6.08368
VIT_10s0003g02810	WRKY DNA-binding protein 71	Transcription Factor Activity	9.54802	8.86214	7.94224	8.57168	6.93248	7.91419	6.35452	6.96554	7.18013
VIT_18s0001g13520	Zinc finger (B-box type)	Transcription Factor Activity	11.3553	10.7186	11.0142	9.72038	10.8122	9.42188	9.32849	8.46421	8.0386
VIT_06s0061g00760	Zinc finger (C2H2 type) family	Transcription Factor Activity	9.92615	9.33103	9.66427	9.12131	10.007	9.13422	10.5381	12.125	12.5806
VIT_18s0001g14130	Zinc finger (C2H2 type) family	Transcription Factor Activity	8.01211	8.04514	7.30481	6.98251	5.56861	5.54488	5.58804	5.28301	5.67015
VIT_06s0004g06240	Zinc finger (C2H2 type) family	Transcription Factor Activity	10.236	8.61576	8.98927	7.85354	8.56077	7.23851	8.42352	9.77626	11.1085
VIT_08s0007g04770	Zinc finger (C2H2 type) family	Transcription Factor Activity	10.2368	9.92007	9.67116	9.91463	10.5114	9.84918	10.267	11.8137	12.656
VIT_15s0021g02720	Zinc finger (C2H2 type) family	Transcription Factor Activity	10.3428	10.9607	10.6127	11.1078	11.0463	11.2672	11.2185	11.8424	12.3983
VIT_07s0104g01620	Zinc finger (C2H2 type) MAGPIE	Transcription Factor Activity	10.7297	10.782	10.8541	11.1112	10.8218	11.1663	10.1716	8.80938	9.16344
VIT_06s0004g04180	Zinc finger (C2H2 type) protein (ZAT11)	Transcription Factor Activity	13.3586	14.0225	12.3932	14.4902	14.4993	14.2254	13.5026	14.2142	13.5184
VIT_14s0066g02580	Zinc finger (C3HC4-type ring finger)	Transcription Factor Activity	5.23687	5.72993	5.69602	6.89145	5.68275	6.68639	6.46312	8.51768	8.33295
VIT_09s0018g01220	Zinc finger (C3HC4-type ring finger)	Transcription Factor Activity	10.7576	10.1736	9.8968	9.50425	8.11102	8.96689	7.7013	7.9976	8.08812
VIT_12s0028g01570	Zinc finger (C3HC4-type ring finger)	Transcription Factor Activity	11.4813	8.48399	9.02646	8.03637	8.13078	7.22278	8.27753	8.35215	9.02641
VIT_05s0049g00480	Zinc finger (C3HC4-type ring finger)	Transcription Factor Activity	9.29835	11.7276	11.4727	11.6841	12.0487	11.3648	11.3275	11.2034	11.9315
VIT_01s0011g04080	Zinc finger (C3HC4-type ring finger)	Transcription Factor Activity	8.37431	6.63469	6.95921	6.03045	5.82308	5.62191	5.57125	5.43127	5.96661
VIT_12s0028g01560	Zinc finger (C3HC4-type ring finger)	Transcription Factor Activity	8.0646	6.2028	6.5535	6.09271	6.06552	5.72897	5.89091	5.50661	5.46458
VIT_02s0025g01990	Zinc finger (C3HC4-type ring finger)	Transcription Factor Activity	7.89588	6.39068	5.91283	5.74021	5.69727	5.62572	6.35442	6.74337	7.23041
VIT_13s0067g02880	Zinc finger (C3HC4-type ring finger)	Transcription Factor Activity	8.00111	7.58741	7.5362	7.27702	7.81357	7.45489	8.0992	8.95311	9.52053
VIT_07s0205g00030	Zinc finger (C3HC4-type ring finger)	Transcription Factor Activity	9.25454	9.81563	9.91843	9.22457	10.3129	9.07042	10.4244	9.94111	11.2485
VIT_18s0001g02280	Zinc finger (C3HC4-type ring finger) family protein	Transcription Factor Activity	5.84932	5.60332	5.86161	6.38141	7.24304	6.43823	7.34494	8.01532	8.4488
VIT_02s0025g01430	Zinc finger (C3HC4-type ring finger) family protein ATL1E	Transcription Factor Activity	10.4904	10.4538	9.8659	11.4453	11.7372	10.9828	11.5134	12.411	12.0078
VIT_12s0028g03860	Zinc finger (C3HC4-type ring finger) protein (RMA1)	Transcription Factor Activity	10.8738	10.7941	11.5682	11.5923	12.1232	11.708	12.5213	12.9123	13.3547
VIT_09s0002g06130	Zinc finger (CCCH-type) family protein	Transcription Factor Activity	8.04924	8.88494	9.16869	9.07613	9.72351	9.3347	9.73797	10.328	10.6832
VIT_19s0090g01780	Zinc finger (CCCH-type) family protein	Transcription Factor Activity	12.8618	12.3003	12.1049	11.7783	11.8444	11.6668	11.2458	11.028	10.7937
VIT_04s0023g03180	Zinc finger (CCCH-type) family protein	Transcription Factor Activity	11.6707	11.2816	11.324	11.0198	10.5521	11.0814	9.8893	10.5814	9.59506
VIT_01s0026g02460	Zinc finger homeobox 30	Transcription Factor Activity	6.40155	7.42024	7.06249	7.23969	7.29635	7.02826	7.11975	8.09497	10.3238
VIT_01s0026g00850	Zinc finger protein 5	Transcription Factor Activity	10.0439	8.97824	8.5033	8.97336	9.07722	8.52546	9.7104	10.7927	10.9211
VIT_14s0066g02060	AAA-type ATPase	Transport	9.70443	9.38739	8.75812	8.83264	8.55477	7.99737	7.12212	7.34986	6.6915
VIT_14s0066g02070	AAA-type ATPase	Transport	9.57237	9.33178	8.75368	8.79279	8.53587	7.94845	7.34537	7.18901	6.72775
VIT_14s0066g02090	AAA-type ATPase	Transport	8.1767	8.36067	7.60541	7.74551	7.57321	7.06517	6.23289	5.67149	5.81967
VIT_01s0010g02870	AAA-type ATPase	Transport	10.1278	9.78069	9.58349	8.92044	8.42638	8.1857	8.08469	8.0164	8.35485
VIT_11s0052g00540	ABC protein 3 ATNAP3 non-intrinsic	Transport	14.0265	13.8435	13.6204	13.3063	12.7038	13.2285	12.451	12.2421	11.7355
VIT_05s0020g00890	ABC Transporter (VvMDR10 - VvABCB10)	Transport	11.1253	11.8936	11.1401	11.2498	9.38432	10.8712	9.45497	10.1532	9.21496
VIT_07s0005g02660	ABC Transporter (VvMDR14 - VvABCB14)	Transport	10.9088	9.44255	8.96673	9.67895	8.67235	9.03389	9.25048	10.8535	10.4139
VIT_08s0007g05060	ABC Transporter (VvMDR17 - VvABCB17)	Transport	12.7095	13.0301	13.2311	12.6488	12.5398	12.2277	11.8373	10.7549	10.9593
VIT_09s0002g00750	ABC Transporter (VvMDR9 - VvABCB9)	Transport	6.50081	6.82085	6.65292	6.76263	7.55553	7.06747	7.07215	9.16938	8.56287
VIT_01s0010g02440	ABC Transporter (VvMRP1 - VvABCC1)	Transport	5.49256	5.9686	5.62534	8.50159	7.4546	10.2309	4.98366	6.57977	5.42136
VIT_19s0015g00020	ABC Transporter (VvMRP3 - VvABCC3)	Transport	8.43747	9.28648	9.53992	10.1997	10.2663	10.6632	10.818	10.5116	10.3326
VIT_09s0002g05570	ABC Transporter (VvPDR15 - VvABCG45)	Transport	6.36595	6.98962	6.66999	7.75672	7.1502	8.17247	8.77139	9.35703	8.69066
VIT_09s0002g05590	ABC Transporter (VvPDR16 - VvABCG46)	Transport	9.78559	10.5117	9.75235	11.4336	10.886	11.8512	12.2811	13.0684	12.6218
VIT_05s0020g00680	ABC Transporter (VvPDR17 - VvABCG47)	Transport	10.8715	8.59049	9.18714	7.69064	7.72023	6.92101	6.87421	6.0164	6.10084
VIT_06s0061g01490	ABC Transporter (VvPDR20 - VvABCG50)	Transport	11.0906	10.3888	10.9848	10.5868	10.2507	10.1042	9.57785	8.12526	8.47321
VIT_06s0061g01480	ABC Transporter (VvPDR21 - VvABCG51)	Transport	12.8076	12.7267	12.8593	12.5098	12.2683	12.2747	11.3282	10.8236	10.3241
VIT_13s0074g00690	ABC Transporter (VvPDR26 - VvABCG56)	Transport	13.876	13.3447	13.3275	12.9464	12.9831	12.7997	13.0317	11.6754	11.8263
VIT_14s0108g00710	ABC Transporter (VvSMC1)	Transport	5.97088	6.4327	7.53864	6.48284	7.88672	6.32672	7.78416	7.50154	7.99081
VIT_07s0031g02550	ABC Transporter (VvWBC17 - VvABCG17)	Transport	10.7331	8.49875	8.54685	7.1672	6.68284	5.74799	6.22928	6.40008	5.68653
VIT_00s0625g00020	ABC Transporter (VvWBC2 - VvABCG2)	Transport	7.13734	5.22385	4.32207	4.77911	4.67453	4.85303	4.37476	4.8059	4.52808
VIT_08s0040g02840	ABC Transporter (VvWBC21 - VvABCG21)	Transport	10.0289	9.88543	9.70145	8.87209	8.67995	7.08828	7.28421	7.38287	6.55448
VIT_08s0040g01620	ABC Transporter (VvWBC22 - VvABCG22)	Transport	6.06356	6.69127	6.94794	6.59231	7.73799	6.73991	7.58511	7.32614	8.39674
VIT_16s0050g01620	ABC Transporter (VvWBC23 - VvABCG23)	Transport	12.3061	12.6331	11.5398	11.7083	9.76181	10.5929	7.77822	8.58295	5.51572
VIT_13s0067g03750	ABC Transporter (VvWBC27 - VvABCG27)	Transport	9.83976	8.91121	8.44215	8.36923	7.34123	6.57825	6.29738	6.22127	5.88043
VIT_02s0087g00840	ABC Transporter (VvWBC29 - VvABCG29)	Transport	12.117	9.20304	9.19008	8.36951	8.77212	7.42311	8.31472	8.12565	7.69776
VIT_06s0009g03380	ABC Transporter (VvWBC30 - VvABCG30)	Transport	7.30586	6.57208	6.33465	6.25015	5.60364	5.21894	5.03307	4.87799	4.89327
VIT_01s0011g02730	ABC Transporter (VvWBC8 - VvABCG8)	Transport	10.188	7.41265	8.01721	6.87644	6.73682	6.00719	6.79237	5.703	6.8108
VIT_19s0014g01540	ABC Transporter (VvWBC9 - VvABCG9)	Transport	7.95602	6.5447	6.45606	6.39528	5.6655	4.96317	5.02787	4.6592	4.89493
VIT_00s0214g00070	ABC transporter C member 9	Transport	6.36975	6.47887	6.08453	8.87386	8.17319	10.5745	5.52114	6.75788	6.21131
VIT_11s0016g04590	ABC transporter g family pleiotropic drug resistance 12 PDR12	Transport	12.0746	9.58739	9.87885	8.84091	9.19043	7.72852	8.99865	8.19663	9.5663
VIT_06s0061g00240	ABC transporter G member 7	Transport	11.6793	11.2504	10.5317	10.4009	9.9285	10.0072	8.68598	7.53349	7.83312
VIT_06s0004g00630	Accelerated cell death 1 ACD1	Transport	9.63813	9.79028	10.3729	10.2834	9.88309	9.91727	9.94072	6.40654	7.20452
VIT_06s0004g00640	Accelerated cell death 1 ACD1	Transport	11.1989	11.6849	11.793	11.1434	10.9509	10.9718	9.95902	7.19738	7.55495
VIT_06s0004g00620	Accelerated cell death 1 ACD1	Transport	12.4107	12.486	12.5355	12.0625	11.8163	11.7682	11.0589	7.88122	8.54905
VIT_06s0004g00670	Accelerated cell death 1 ACD1	Transport	10.1525	10.5295	10.6478	10.2825	10.0601	10.0733	9.70863	6.8708	7.71539
VIT_06s0004g00650	Accelerated cell death 1 ACD1	Transport	9.88116	9.65349	9.90801	9.6375	9.58966	9.48787	8.93575	7.23056	7.58216
VIT_06s0004g00610	Accelerated cell death 1 ACD1	Transport	14.4608	14.0345	14.067	13.5871	13.4978	13.3946	13.368	12.4418	12.2998
VIT_01s0011g00590	Acclimation of photosynthesis to environment	Transport	12.3399	12.0573	11.9965	11.562	11.4653	11.0163	10.5094	8.84663	8.38897
VIT_01s0011g00600	Acclimation of photosynthesis to environment	Transport	12.8315	13.1067	12.9482	12.7311	12.4945	12.7942	12.4949	11.1262	10.3644
VIT_06s0009g00450	Aluminium-tolerance ALMT1	Transport	10.8716	8.35398	8.06092	7.7478	7.18825	6.00689	6.57363	6.64448	7.11023
VIT_08s0105g00250	Aluminum activated malate transporter 1	Transport	8.53054	6.30359	6.0943	5.56983	5.06409	4.90098	4.9268	4.54378	4.88357
VIT_08s0040g02900	Aluminum sensitive 3	Transport	10.5769	9.936	9.92217	9.05197	9.19872	8.17831	8.9524	8.2185	8.29651
VIT_02s0025g00700	Aluminum-activated malate transporter 9	Transport	10.0112	9.64015	8.98123	8.6792	8.02816	8.10097	7.97164	8.60487	8.51067
VIT_13s0019g04660	Amino acid permease	Transport	10.5375	10.4711	10.1914	9.39678	7.69567	7.64733	6.6083	7.53649	6.29398
VIT_19s0027g01890	Amino acid permease	Transport	12.1626	11.1904	11.0816	10.7294	10.3604	9.7178	9.10724	8.12184	6.88225
VIT_06s0009g01140	Amino acid permease	Transport	7.04011	9.5668	9.28721	10.8335	10.2188	11.5865	11.7731	11.5662	11.3245
VIT_02s0025g01230	Amino acid permease	Transport	10.2013	9.73315	10.0778	10.3852	10.9176	10.908	11.7638	12.9741	13.1064
VIT_13s0067g02220	Amino acid permease	Transport	12.4915	11.9356	11.9858	11.1924	11.2986	11.0287	10.5626	10.5793	9.80067
VIT_00s0188g00130	Amino acid permease 2	Transport	12.5502	9.78314	10.1025	8.99876	8.87175	8.48165	8.23694	7.33755	8.13136
VIT_00s0188g00120	Amino acid permease 2	Transport	10.8008	7.50035	7.83825	6.78117	6.40717	6.33184	6.15327	5.91802	5.92545
VIT_10s0116g01380	Amino acid permease 2	Transport	10.6191	7.07568	7.25993	6.34935	6.2926	6.10472	5.50801	6.18753	6.00762
VIT_18s0001g02020	Amino acid permease 3	Transport	13.7004	13.1219	11.9721	12.9894	12.7519	12.5648	11.5827	13.9517	13.2453
VIT_00s0188g00140	Amino acid permease 4	Transport	13.1252	9.94943	10.4593	9.31002	8.97669	8.53802	8.3149	7.73973	8.39929
VIT_07s0031g02950	Ammonium transporter 2	Transport	12.3031	11.6765	11.6855	10.6399	10.0977	9.98076	9.85754	8.98999	8.67502
VIT_08s0032g00300	Annexin A3	Transport	7.96257	6.36396	5.82307	5.84169	5.82644	5.29853	5.45399	5.84692	6.93623
VIT_13s0019g00730	Annexin ANN3	Transport	9.55223	9.44828	9.82922	8.94417	8.36196	7.72335	7.94581	7.39372	8.33904
VIT_00s0131g00130	Annexin ANN3	Transport	6.89031	5.47845	5.66579	5.15926	5.01618	4.93061	4.8612	4.71291	5.46178
VIT_00s0131g00320	Annexin ANN3	Transport	7.44287	5.95488	6.07134	5.66296	5.76301	5.48318	6.17596	5.05993	6.09562
VIT_13s0019g00750	Annexin ANN4	Transport	9.87287	9.48107	9.6262	8.69618	7.555	7.10198	7.2215	7.09434	8.26332
VIT_08s0007g03560	Anthocyanin membrane protein 1 (Anm1)	Transport	6.96148	10.7385	10.837	11.5018	11.7511	11.5622	11.4756	10.8452	10.7109
VIT_08s0007g01810	ANTR2 (anion transporter 2	Transport	7.97108	8.58945	8.64129	9.45579	10.0832	9.78167	10.5944	12.9138	12.8353
VIT_06s0061g00730	Aquaporin GAMMA-TIP3/TIP1;3	Transport	10.2366	11.4832	11.0743	10.4799	9.01886	8.79083	7.78059	6.35778	6.30151
VIT_03s0038g01410	Aquaporin PIP PIP1A	Transport	7.02786	7.93251	8.01165	7.0996	7.45911	6.30082	6.79647	5.87336	5.71904
VIT_13s0019g00330	Aquaporin TIP1;3	Transport	14.8547	14.8624	14.4449	14.3509	13.5017	14.0382	12.5735	13.1338	12.8741
VIT_04s0008g03550	Aquaporin TIP4;1	Transport	10.1516	9.76242	7.86419	8.60213	7.22306	8.42814	5.58921	6.5036	6.22107
VIT_13s0067g00220	Aquaporin TMP-C	Transport	13.2398	10.5561	10.5867	9.23033	8.58083	7.44831	7.59473	6.53666	7.23978
VIT_04s0008g04180	Arsenite transport protein (ArsB)	Transport	7.06766	10.0413	10.144	11.1642	11.0958	11.712	11.5733	11.291	11.8267
VIT_02s0025g03310	Arsenite transport protein (ArsB)	Transport	7.82165	11.648	11.3212	12.5802	12.5555	13.0827	12.8516	13.115	13.1821
VIT_04s0008g05740	ATSYTE/NTMC2T2.1/NTMC2TYPE2.1/SYTE	Transport	8.28744	5.96596	6.23841	6.03971	6.06256	5.87273	6.05791	5.63033	5.88364
VIT_05s0049g02310	Biopterin transport-related protein BT1	Transport	8.00545	5.86983	7.74754	5.41783	6.49221	5.1975	6.84908	7.54997	8.94701
VIT_17s0000g08530	Boron transporter-like protein 1	Transport	12.1622	11.8452	11.5782	11.1585	9.86799	10.3369	9.56745	9.66556	9.66346
VIT_07s0005g02060	Boron transporter-like protein 1	Transport	9.72267	7.66942	7.83879	7.3724	8.48786	6.6222	9.14668	7.43919	8.61982
VIT_09s0002g05810	Boron transporter-like protein 4	Transport	5.65151	5.96284	5.60113	8.26116	6.59708	6.56626	7.07159	8.96396	8.46399
VIT_08s0007g02240	Calcium/proton exchanger CAX3	Transport	13.7262	13.6228	13.2205	12.7205	12.8479	11.8148	11.9651	11.6683	11.709
VIT_03s0038g03560	CAO (CHAOS); chromatin binding	Transport	11.2222	10.4487	10.6766	9.65738	9.16315	9.21077	9.32939	9.32716	9.56827
VIT_19s0085g00650	Cation efflux family	Transport	8.93562	8.07592	8.20979	7.76097	6.94239	7.65187	6.91102	7.15272	7.03278
VIT_18s0041g00090	Cation efflux MTP11	Transport	11.3164	9.61834	9.61896	9.20003	8.3977	8.47285	8.25545	9.2088	8.92869
VIT_06s0009g01110	Cation exchanger (CAX7)	Transport	14.2332	14.1148	14.0069	13.878	13.4008	13.6769	12.9952	10.2541	10.6221
VIT_02s0025g00780	Cation/hydrogen exchanger (CHX18)	Transport	8.53289	10.2064	10.3872	10.9134	11.2894	11.5053	11.3768	12.6537	12.6595
VIT_02s0025g00810	Cation/hydrogen exchanger (CHX18)	Transport	9.08509	9.74955	9.9745	10.6671	10.8171	10.8281	11.8155	12.6655	12.7347
VIT_08s0007g00030	Cation/hydrogen exchanger 20 (CHX20)	Transport	10.3906	9.45331	9.19203	8.79537	7.6441	7.42665	5.95041	7.72741	6.69346
VIT_08s0007g00020	Cation/hydrogen exchanger 20 (CHX20)	Transport	9.73337	7.8564	7.9588	7.40104	5.87621	6.62966	5.51215	6.00002	5.73426
VIT_11s0103g00370	Cd2+-exporting ATPase HMA2 (Heavy metal ATPase 2)	Transport	12.2967	9.91497	10.0901	9.22578	9.81158	8.82963	10.2163	10.866	10.9954
VIT_11s0103g00380	Cd2+-exporting ATPase HMA2 (Heavy metal ATPase 2)	Transport	13.0686	10.877	11.4411	10.6969	11.0951	9.96318	11.5082	11.8613	12.3413
VIT_04s0008g06760	Chlororespiratory reduction 4 CRR4	Transport	7.47188	7.2733	7.61847	7.6944	7.98835	7.51614	7.92017	9.89435	9.18159
VIT_11s0103g00620	Clathrin assembly protein 7	Transport	5.21055	5.30999	5.29687	5.43518	5.55308	5.67349	5.89803	6.70327	7.7761
VIT_03s0038g02110	Co-chaperone-curved DNA binding protein A	Transport	6.79812	8.34323	9.4696	9.86333	10.1247	9.92206	9.23341	7.22929	7.32127
VIT_18s0117g00260	Co-chaperone-curved DNA binding protein A	Transport	11.4935	9.93848	10.1788	9.13196	8.77882	8.0925	8.76235	7.30888	7.81413
VIT_03s0110g00360	Copper transporter 2	Transport	9.99305	8.56762	5.69849	7.17443	5.35241	5.12106	5.13478	5.15957	5.36527
VIT_02s0025g03640	Cu2+-exporting ATPase HMA5 (heavy metal ATPase 5)	Transport	9.56046	7.43791	7.56363	7.32742	7.21251	7.27997	7.2527	7.81722	7.40713
VIT_08s0040g01770	Cyclic nucleotide-gated ion channel 15	Transport	8.53584	10.2095	9.91354	10.4627	10.6058	10.9897	10.6876	10.3418	10.237
VIT_06s0004g02670	Cyclic nucleotide-gated ion channel 15	Transport	9.69191	9.32966	9.05925	9.07573	8.50066	8.7235	8.75618	10.4996	10.7504
VIT_15s0024g01420	DEAD (Asp-Glu-Ala-Asp) box polypeptide 18	Transport	8.94954	7.12925	7.68537	6.13919	5.29885	5.42089	6.05373	5.1697	5.42323
VIT_12s0028g01740	DNAJ heat shock N-terminal domain-containing protein	Transport	12.4887	11.7021	11.2982	10.965	10.7193	10.6469	10.8865	10.2663	9.9828
VIT_10s0042g00960	DNAJ heat shock N-terminal domain-containing protein	Transport	8.57913	10.3699	9.75154	10.4556	8.80124	10.5037	9.39074	11.0746	10.1248
VIT_07s0005g01290	DnaJ homolog, subfamily C, member 7	Transport	6.94976	9.49713	10.3786	9.63514	11.3792	9.83541	10.9	9.97162	10.9624
VIT_07s0151g00700	EDA4 (embryo sac development arrest 4)	Transport	9.1173	7.97613	7.60052	8.51437	7.55863	6.22266	6.72081	7.56265	6.47067
VIT_09s0002g06820	Equilibrative nucleoside transporter ENT8	Transport	11.7263	9.73962	10.3649	9.4844	9.50419	8.82212	8.70578	9.91813	9.69803
VIT_00s0179g00370	ESCRT-I complex subunit TSG101	Transport	7.33827	7.62809	7.81602	8.8914	9.42693	9.25439	10.1858	10.7804	10.5433
VIT_08s0040g02730	Exocyst subunit EXO70 H4	Transport	9.86905	11.2674	10.858	12.2081	12.6153	12.1559	11.5514	12.2543	11.6544
VIT_06s0004g04010	Exocyst subunit EXO70 H7	Transport	8.64811	7.94107	5.76889	7.63527	7.53232	6.30309	4.9465	6.45038	5.4899
VIT_01s0011g02520	EXS family protein / ERD1/XPR1/SYG1	Transport	8.22723	7.18918	6.45549	6.35843	5.37129	5.95997	5.47047	6.02814	5.71801
VIT_14s0108g01130	EXS family protein / ERD1/XPR1/SYG1	Transport	10.4989	11.1845	11.2125	10.7533	10.4328	10.2964	9.83984	9.04555	8.84727
VIT_04s0008g02880	Extracellular ligand-gated ion channel	Transport	8.61768	6.31722	6.35833	5.89118	5.81748	5.6627	5.39283	5.91481	5.536
VIT_00s0399g00030	Extracellular ligand-gated ion channel	Transport	7.46671	8.83477	8.97957	9.78989	10.6703	9.50966	9.35874	9.31056	8.60552
VIT_16s0050g00990	ferric reduction oxidase 4	Transport	8.60253	6.88258	7.70081	6.5469	5.65449	6.14466	6.13502	6.56167	6.78859
VIT_12s0035g02150	ferric reduction oxidase 7 FRO7	Transport	11.9696	10.9996	10.9571	10.2484	10.5209	9.97068	10.3591	9.70344	10.0909
VIT_13s0074g00570	Gamma-aminobutyric acid transporter	Transport	7.86975	10.0729	9.94797	11.3044	10.4195	11.591	10.4251	11.5311	10.0685
VIT_06s0004g06270	GDP-mannose transporter	Transport	6.31841	5.62128	5.52914	5.94739	5.8212	6.2399	6.22857	7.76348	7.36741
VIT_04s0069g00270	Glutamate receptor 2.8	Transport	10.55	8.80211	8.97933	8.76728	8.38682	8.76507	8.09963	8.43238	7.81871
VIT_04s0069g00260	Glutamate receptor 2.8	Transport	10.8258	9.36522	9.13677	8.86674	8.59954	9.01884	8.20799	8.45555	8.01542
VIT_04s0069g00200	Glutamate receptor 2.8	Transport	9.13081	7.82342	7.44934	7.40217	7.2174	7.90423	7.07703	6.80115	6.7938
VIT_07s0031g02170	Glutamate receptor GLR3.6	Transport	11.8859	11.0986	11.3559	10.3822	10.303	9.87516	9.75976	9.07226	9.52266
VIT_19s0014g01830	Glutamate receptor protein	Transport	8.86582	8.23289	8.34505	7.77407	7.07462	7.20047	6.71157	6.56619	6.42352
VIT_14s0068g00670	Heavy-metal-associated domain-containing protein	Transport	4.88178	5.1708	4.61565	5.43368	5.26117	6.03095	5.47793	8.19606	7.70083
VIT_13s0067g02140	Heavy-metal-associated domain-containing protein	Transport	8.81704	8.89895	9.57597	11.2496	10.9728	11.0899	11.3869	11.1315	11.2208
VIT_18s0001g09360	Hydrogenobyrinic acid a,c-diamide synthase	Transport	13.5869	13.4321	13.6371	12.8927	13.005	12.0674	12.4115	9.73967	10.2881
VIT_18s0001g04800	Hyperosmotically inducible periplasmic protein	Transport	12.9368	12.1105	12.8187	12.1458	11.9869	11.1905	11.4041	10.9342	9.9996
VIT_05s0049g01870	Import receptor subunit TOM22 homolog 2, Mitochondrial	Transport	6.54657	7.05031	6.93519	7.37704	7.81213	7.34793	7.54917	8.4166	8.60948
VIT_01s0011g05290	Inorganic carbon transport protein	Transport	11.6636	10.8117	10.7374	10.3277	9.49256	9.05037	9.79441	8.49503	8.50808
VIT_18s0122g00780	Inorganic phosphate transporter	Transport	13.1352	13.2525	12.7666	12.5049	12.3377	12.0773	11.3214	11.4635	10.5416
VIT_16s0098g01260	Intramitochondrial sorting protein MSP1 protein	Transport	8.03612	7.28503	6.96382	6.44197	6.31753	5.65801	5.97078	6.45931	7.53801
VIT_07s0005g02700	KCO5 (Ca2+ activated outward rectifying K+ channel 5)	Transport	9.204	8.62449	8.66429	8.33581	9.25675	8.76815	9.44571	11.1554	10.6815
VIT_18s0001g00320	LYS/HIS transporter 7 LHT7	Transport	6.08394	5.40392	4.92024	5.84276	4.94705	5.38291	5.09089	8.0037	6.8797
VIT_01s0011g03180	Lysine and histidine specific transporter	Transport	11.5046	9.8627	11.1883	10.5089	12.0121	9.27713	10.7564	10.4272	10.7894
VIT_07s0031g02820	Magnesium transporter CorA	Transport	6.42614	6.95668	7.00201	7.52486	7.44178	7.50371	7.66668	8.54207	8.11872
VIT_12s0059g02180	MATE efflux family protein	Transport	11.0886	10.2742	10.2249	8.61574	6.66117	6.13791	5.79973	6.0561	5.87545
VIT_11s0052g01570	MATE efflux family protein	Transport	10.3167	10.2193	9.98148	9.4824	8.05653	8.01402	8.25946	5.09242	5.9875
VIT_12s0059g02220	MATE efflux family protein	Transport	9.66436	8.7875	9.03858	7.47111	6.13767	5.63568	5.89091	5.19987	5.66327
VIT_00s0225g00070	MATE efflux family protein	Transport	11.2436	11.4123	10.7567	10.349	10.3943	8.836	8.70229	7.22195	6.77232
VIT_10s0116g01860	MATE efflux family protein	Transport	10.6738	9.83857	10.2582	8.83052	7.88773	6.99263	6.93217	6.54525	6.17991
VIT_12s0059g02230	MATE efflux family protein	Transport	10.1749	9.62881	9.75379	8.30065	6.77447	6.57499	6.63899	6.59401	6.31842
VIT_02s0025g05110	MATE efflux family protein	Transport	12.368	10.3165	11.1517	9.34667	9.60838	8.14994	8.53931	8.10109	8.36314
VIT_11s0016g03050	MATE efflux family protein	Transport	6.21692	6.01042	6.1406	6.13347	6.26392	6.35243	6.64565	8.4875	8.18868
VIT_13s0067g02980	MATE efflux family protein	Transport	7.93516	6.71909	7.70545	5.87143	6.05934	5.28725	5.65335	5.52071	5.66303
VIT_17s0000g09270	MATE efflux family protein	Transport	7.04812	9.24282	8.94193	9.86846	8.9697	9.66264	9.30954	8.45875	7.77064
VIT_08s0056g00780	MATE efflux family protein	Transport	11.234	10.0555	10.1642	9.1444	9.30476	8.41999	8.46955	8.28007	8.37206
VIT_00s0225g00080	MATE efflux family protein	Transport	10.2774	9.98932	9.4562	9.20492	9.1516	8.87442	8.75579	8.26915	7.44734
VIT_18s0001g11760	MATE efflux family protein	Transport	11.2026	13.0036	13.0237	13.2159	13.3195	13.3001	13.1838	13.4593	12.4746
VIT_02s0025g04420	MATE efflux family protein	Transport	7.80687	6.60997	5.61938	6.80985	5.84976	6.00568	5.19442	6.01128	5.49035
VIT_08s0056g01040	MATE efflux family protein	Transport	6.70028	6.69365	7.70856	7.42214	7.81171	7.29324	7.91981	8.47696	8.90086
VIT_11s0052g01560	MATE efflux family protein	Transport	12.4756	11.9877	12.0984	11.8519	11.7105	11.4505	11.6686	10.5676	10.354
VIT_15s0107g00270	Mechanosensitive ion channel	Transport	11.977	11.1417	11.3152	10.2392	11.2468	9.5414	10.347	9.97081	10.1828
VIT_00s0525g00050	Metal transporter CNNM4 (Cyclin-M4)	Transport	9.3933	7.6756	7.82373	7.07324	7.36637	6.47772	6.75397	6.53685	6.42034
VIT_09s0070g00210	Metal transporter Nramp1	Transport	11.6423	9.41087	9.52414	8.49689	8.1222	7.43327	7.45224	6.65015	7.97519
VIT_00s0218g00100	Metal transporter Nramp6	Transport	11.044	7.68592	8.17403	6.66601	5.88635	5.90068	5.78997	6.13155	5.83547
VIT_14s0068g01250	Mitochondrial phosphate transporter	Transport	7.79062	7.8173	8.25275	8.34149	8.58012	8.81117	8.44563	10.669	10.0727
VIT_05s0020g00480	Mitochondrial substrate carrier family protein	Transport	10.1921	8.77259	9.28395	8.5996	8.424	8.81965	7.69489	8.4425	7.51486
VIT_19s0177g00270	Molecular chaperone DnaJ	Transport	10.9961	9.77612	8.6994	8.85988	6.90401	8.03921	7.10881	5.60271	6.47451
VIT_18s0001g14440	Molecular chaperone DnaJ	Transport	10.9696	11.6443	11.5701	12.298	9.5761	10.207	9.58985	9.8314	9.30717
VIT_01s0011g04820	Molecular chaperone DnaJ	Transport	13.7746	13.7142	14.0468	14.2417	14.1993	14.4966	13.3583	13.9429	10.4769
VIT_18s0001g00470	Monocopper oxidase SKS5 (SKU5 Similar 5)	Transport	12.9111	13.6619	13.9555	13.2367	13.6791	13.0195	13.1044	10.5026	11.2516
VIT_04s0044g00360	MTN21	Transport	12.0661	9.11755	8.77834	8.33785	7.57555	7.01289	7.33131	5.83001	6.16895
VIT_04s0044g00420	MTN21	Transport	10.3644	7.94339	7.88824	7.39152	6.83694	6.78876	6.76364	6.11031	6.59904
VIT_02s0154g00080	Multi-copper oxidase (SKU5)	Transport	11.945	12.5148	12.2962	12.1648	11.735	11.1037	10.6151	9.41812	10.0449
VIT_02s0025g00910	Multidrug resistance-associated protein 14	Transport	7.77709	7.52472	7.62261	6.82853	6.84549	6.12652	6.34526	5.72721	6.11482
VIT_16s0013g00700	Multidrug resistance-associated protein 3	Transport	5.60721	5.27319	5.15846	7.02485	6.24845	8.58142	5.43685	5.63421	5.19429
VIT_06s0004g03530	Nitrate excretion transporter1	Transport	8.16192	5.96912	5.73668	5.89717	5.21702	5.56642	5.38782	4.95536	5.15541
VIT_06s0004g03520	Nitrate excretion transporter1	Transport	7.91742	6.01126	6.19034	6.06356	5.37213	5.42248	5.28111	5.486	5.68483
VIT_02s0154g00260	Nitrate transporter	Transport	13.9069	13.17	12.8426	11.7665	9.86689	9.54325	7.4863	4.79376	5.00787
VIT_17s0000g05640	Nitrate transporter 1:2	Transport	9.95632	8.05893	7.97319	6.83549	5.77135	5.59355	5.50561	5.08275	5.58895
VIT_10s0003g02030	Nitrate transporter 1:2	Transport	5.9083	6.57799	6.3197	7.10395	8.03965	7.54161	7.41129	9.89115	8.62811
VIT_08s0040g00800	Nodulin MtN21	Transport	8.57916	7.66122	7.56199	6.47053	5.33728	5.30669	6.16751	4.92888	6.32494
VIT_11s0052g00570	Nodulin MtN21	Transport	7.05076	9.42813	9.84872	10.5071	11.1017	10.6676	10.7313	10.7182	10.0888
VIT_18s0001g03180	Nodulin MtN21 family	Transport	11.63	8.12375	8.85014	7.23701	6.89774	6.23819	6.3001	5.65102	6.07399
VIT_13s0084g00090	Nodulin MtN21 family	Transport	12.9531	10.7973	11.3121	9.65948	9.85659	8.06729	9.6836	7.79733	8.89907
VIT_18s0001g13360	Nodulin MtN21 family	Transport	11.0513	9.13316	8.64463	7.90813	7.24514	6.65242	6.59068	6.25885	7.03303
VIT_02s0025g03120	Nodulin MtN21 family	Transport	9.8384	7.33548	7.11321	6.67037	6.22506	5.85768	5.46971	6.3655	5.56695
VIT_02s0025g03140	Nodulin MtN21 family	Transport	8.99322	6.4269	5.98806	5.98419	5.44159	5.54306	5.26165	5.5847	4.96302
VIT_04s0044g00390	Nodulin MtN21 family	Transport	7.75298	5.00435	4.59935	4.80971	4.66104	4.61401	4.67587	4.67718	4.61008
VIT_01s0026g00520	Nodulin MtN21 family	Transport	13.4625	12.8545	12.9315	12.4311	12.2607	11.9824	11.7872	10.7123	10.3599
VIT_02s0025g03180	Nodulin MtN21 family	Transport	8.62775	6.71621	6.73273	5.95494	5.30433	5.08201	5.02705	5.72887	5.1984
VIT_04s0044g00310	Nodulin MtN21 family	Transport	7.97667	8.33199	7.52623	7.72516	6.43052	6.36516	6.0633	6.39594	6.30986
VIT_01s0026g00500	Nodulin MtN21 family	Transport	11.9048	11.1956	11.1953	10.7996	10.5875	10.3509	10.2528	9.33549	9.21293
VIT_18s0089g01110	Nuclear division RFT1-like protein	Transport	6.45562	6.00492	6.32494	6.13048	7.60589	6.70281	7.6817	7.9075	8.66912
VIT_10s0116g00570	Nuclear transport factor 2B	Transport	12.0416	10.6681	11.1673	11.8323	11.6126	11.89	12.8067	13.4667	13.4257
VIT_00s0203g00140	Octicosapeptide/Phox/Bem1p (PB1) domain-containing protein	Transport	13.2095	12.2845	11.7416	11.171	10.088	10.7191	9.87015	10.1738	10.438
VIT_00s0203g00150	Octicosapeptide/Phox/Bem1p (PB1) domain-containing protein	Transport	13.9778	13.352	13.0827	12.589	11.6723	12.1686	11.6188	11.6217	11.9494
VIT_00s0259g00140	Oligopeptide transporter OPT3	Transport	12.5811	12.7532	12.5921	12.3009	11.4108	11.971	11.4524	10.2539	10.3411
VIT_00s0259g00120	Oligopeptide transporter OPT3	Transport	13.3664	13.5685	13.3431	13.0719	12.4338	12.9174	12.3103	11.4807	11.5358
VIT_19s0014g04790	Organic cation/carnitine transporter4	Transport	10.1794	10.7402	10.2217	10.9895	11.5989	11.5162	12.0907	13.6362	13.0642
VIT_08s0007g04380	PAB7 (poly(A) binding protein 7)	Transport	7.61984	8.24746	9.27083	8.62785	10.3126	8.79964	10.6236	11.1957	12.0681
VIT_07s0005g03960	Peptide transporter protein 3	Transport	8.60403	8.39271	8.42728	7.46257	6.62069	6.45863	6.41859	5.47615	5.80743
VIT_12s0055g01240	P-glycoprotein 11	Transport	8.11025	7.47025	6.75028	7.48376	6.9355	7.68896	7.99998	8.99538	9.12308
VIT_14s0066g02300	P-glycoprotein 17	Transport	6.33549	5.84282	5.75807	6.37966	6.48582	6.18003	6.70231	8.7752	7.38224
VIT_01s0182g00140	PHO1-like protein	Transport	7.14534	7.31941	7.18051	6.45684	5.6997	5.07611	5.24588	4.83537	4.69464
VIT_06s0004g03700	Phototropin-1	Transport	12.8879	12.5689	12.2439	12.1663	11.6753	11.9515	11.7694	11.0059	10.828
VIT_06s0004g05230	Plastid transcriptionally active18	Transport	13.5596	13.632	13.3288	12.8916	12.5154	12.7567	12.4959	11.0668	11.2053
VIT_07s0005g06090	Pore-forming toxin-like protein Hfr-2	Transport	5.82149	5.23732	5.15588	4.95956	5.06971	5.0118	6.26067	8.2283	7.92619
VIT_07s0005g06110	Pore-forming toxin-like protein Hfr-2	Transport	6.80117	6.5925	6.39217	6.61778	6.67743	6.72764	7.58337	8.40449	8.33657
VIT_06s0004g06890	Potassium transporter (KUP1)	Transport	8.13881	8.75146	8.99845	8.15894	9.76968	7.88616	8.24185	6.01922	7.15444
VIT_00s0125g00190	Potassium transporter (KUP1)	Transport	11.0384	10.2688	10.2665	10.8138	10.9408	11.3447	11.6696	12.8417	12.5056
VIT_08s0040g00150	PQ-loop repeat / transmembrane	Transport	6.81364	7.46458	8.87791	8.80205	9.97233	9.13233	10.3258	11.1464	10.922
VIT_11s0016g05840	Protease inhibitor/seed storage/lipid transfer protein (LTP)	Transport	14.1764	14.1243	13.8531	12.8922	12.2034	10.8409	9.75525	8.25247	10.1378
VIT_05s0165g00220	Protein binding protein	Transport	6.43065	7.76855	8.82592	9.32379	10.2805	10.2815	10.9672	10.3613	10.1209
VIT_01s0011g03400	Proton-dependent oligopeptide transport (POT) family protein	Transport	12.9315	11.301	11.484	9.50386	9.81854	6.25218	7.46023	7.0358	8.27051
VIT_13s0067g02340	Proton-dependent oligopeptide transport (POT) family protein	Transport	11.0151	8.37518	8.77963	7.06327	6.69776	5.94355	6.49798	4.77496	5.62317
VIT_15s0021g00330	Proton-dependent oligopeptide transport (POT) family protein	Transport	8.81468	7.55941	7.96549	10.7871	9.57194	10.9499	9.72338	12.3842	11.2401
VIT_08s0007g02020	Proton-dependent oligopeptide transport (POT) family protein	Transport	12.1961	11.3343	11.0356	10.8516	10.7309	10.6868	9.80846	8.84087	7.64186
VIT_18s0041g00580	Proton-dependent oligopeptide transport (POT) family protein	Transport	7.64564	8.43746	8.40415	10.0302	9.34844	9.92824	10.2273	11.8683	11.7566
VIT_18s0041g00560	Proton-dependent oligopeptide transport (POT) family protein	Transport	6.68616	9.48409	8.38489	10.4345	8.26219	10.4485	9.01584	8.83274	8.38283
VIT_08s0007g01310	Proton-dependent oligopeptide transport (POT) family protein	Transport	11.2878	10.0037	11.3634	10.2115	11.1823	8.77435	9.56376	7.60928	9.04771
VIT_08s0007g01320	Proton-dependent oligopeptide transport (POT) family protein	Transport	11.8695	10.797	11.7161	10.3653	11.5967	9.1918	9.87413	8.06081	9.38039
VIT_01s0026g01490	Proton-dependent oligopeptide transport (POT) family protein	Transport	8.07763	6.81139	7.46656	5.78516	6.30356	5.03473	5.06155	4.98774	4.72437
VIT_14s0066g02020	Proton-dependent oligopeptide transport (POT) family protein	Transport	8.88712	7.52221	8.0337	7.0216	6.83045	6.63871	6.32535	6.48644	5.98642
VIT_18s0001g13350	Proton-dependent oligopeptide transport (POT) family protein	Transport	8.18019	7.40477	7.15958	6.3457	5.54117	5.72817	5.45864	5.7998	5.82699
VIT_18s0041g00550	Proton-dependent oligopeptide transport (POT) family protein	Transport	7.58644	7.80188	7.6268	7.07494	6.38886	6.47838	6.64428	5.67047	5.62849
VIT_02s0012g00730	Purine permease 10 PUP10	Transport	7.51186	7.86316	7.32875	8.81722	8.14599	9.06131	8.17457	9.4401	8.97181
VIT_19s0014g00150	Purine permease 11 PUP11	Transport	7.13482	6.87815	6.99169	6.80578	7.12887	6.17413	6.18285	8.53782	8.38739
VIT_07s0104g01120	Rac GTPase activating protein	Transport	9.71639	9.29985	8.8205	8.3068	7.39107	7.2599	7.55205	7.6792	7.70908
VIT_08s0007g03140	Rac GTPase activating protein 1	Transport	6.7983	8.44629	8.22018	9.8698	9.73437	9.87994	10.091	10.0539	10.0769
VIT_11s0016g00540	Respiratory burst oxidase protein E (RBOHE)	Transport	8.88167	7.88029	7.26519	7.00651	7.17912	6.74629	7.19392	7.12935	6.07574
VIT_18s0157g00180	S-adenosylmethionine carrier 1	Transport	10.2095	9.37994	9.97787	8.68996	8.9249	7.97351	8.27891	7.32109	8.07184
VIT_07s0005g03430	SEC14 cytosolic factor	Transport	7.53766	6.99055	6.8016	5.98423	5.59629	5.32528	5.30514	6.61958	6.15736
VIT_16s0050g01860	SLAH3 (SLAC1 Homologue 3)	Transport	9.32214	7.56583	7.57312	6.93553	6.15302	6.22061	5.87215	5.78571	6.12025
VIT_11s0016g05110	Sodium hypersensitive 1	Transport	10.1398	9.16949	9.6478	8.22654	8.46619	6.98552	8.0355	7.96828	8.49673
VIT_08s0032g00680	SPX (SYG1/Pho81/XPR1) domain-containing protein	Transport	8.32527	7.99935	8.55323	9.13686	9.19484	8.2666	9.52031	10.8933	11.1046
VIT_15s0048g01090	SPX (SYG1/Pho81/XPR1) domain-containing protein	Transport	7.96144	8.89527	8.94559	9.63314	9.96639	9.8932	9.36613	10.4947	9.43249
VIT_07s0031g00500	Subtilase	Transport	7.72787	8.30746	7.90331	7.39386	6.3839	6.40431	5.80472	5.63606	5.60145
VIT_02s0025g02880	Subtilase	Transport	9.05627	7.29579	7.71561	6.76237	6.77393	6.4283	6.49401	5.96108	6.26228
VIT_16s0098g01160	Subtilisin protease	Transport	7.10061	6.8481	5.72797	7.64085	5.71312	7.18979	5.48217	5.462	5.35893
VIT_04s0044g01970	Subtilisin protease precursor	Transport	7.89933	7.49296	7.96364	7.82132	7.87091	7.59013	8.50782	9.28618	9.85212
VIT_07s0151g00410	Sulfate transporter 3.1 (AST12) (AtST1)	Transport	11.2848	10.1823	10.5067	10.2454	11.3589	10.0608	9.57051	8.03558	7.82315
VIT_05s0020g03970	Sulfate transporter 3.1 (AST12) (AtST1)	Transport	14.6839	14.5602	14.264	13.8921	13.8423	13.2258	12.6413	11.3676	11.06
VIT_07s0151g00340	Sulfate transporter 3.1 (AST12) (AtST1)	Transport	13.1392	12.1048	12.0886	11.895	12.907	11.4646	11.0948	9.73514	9.13887
VIT_09s0002g04780	Sulfate transporter 3.4	Transport	12.0706	9.17071	9.53405	8.52013	8.82209	8.03272	8.90617	9.9806	10.744
VIT_04s0043g00820	Syntaxin 1B/2/3/4	Transport	6.67644	6.50998	6.39047	7.21833	8.25166	7.7528	8.1671	9.41296	8.67931
VIT_04s0023g01980	Syntaxin 1B/2/3/4	Transport	6.41428	6.65762	6.45453	7.05468	7.98821	7.48023	7.93647	8.95692	8.43882
VIT_00s0404g00100	Syntaxin of plants 124	Transport	7.96639	8.24909	8.16734	8.44374	9.63244	8.63339	8.89943	10.0563	9.02788
VIT_19s0014g01470	Thioredoxin TTL1 (Tetratricopetide-repeat thioredoxin-like 1)	Transport	9.86896	10.7536	10.5101	9.90706	10.3427	9.86538	9.50308	8.38821	8.52917
VIT_03s0063g02020	Tic Complex Tic62 Subunit	Transport	12.1429	12.3465	11.9468	11.8616	11.2124	11.3246	11.0119	10.0411	10.2914
VIT_00s2188g00010	Tonoplast dicarboxylate transporter	Transport	14.5648	14.4612	14.4641	14.0638	13.7669	14.0529	13.4727	12.2569	11.3858
VIT_00s0187g00130	Tonoplast dicarboxylate transporter	Transport	14.433	14.4105	14.4051	13.9847	13.6027	14.0044	13.062	12.1468	10.7787
VIT_07s0031g00250	Transporter-related	Transport	9.44296	8.99428	9.28678	8.54528	7.95685	8.08051	8.13792	7.10095	6.65633
VIT_08s0007g07630	Tryptophan/tyrosine permease family	Transport	10.262	10.4983	9.74151	10.1936	9.39083	9.65254	8.28446	8.8223	8.25556
VIT_13s0084g00590	Vacuolar protein sorting; Vps29p	Transport	7.02815	5.83093	4.92309	5.2603	4.75134	4.83125	4.84667	4.89192	4.76778
VIT_02s0154g00500	VAP27-1 (VAMP/synaptobrevin-associated protein 27-1)	Transport	8.76003	8.80618	8.93743	8.23598	7.86789	7.8365	7.1594	6.5891	6.79174
VIT_05s0020g01970	Vesicle-associated membrane protein 27 VAP27-2	Transport	8.61732	8.74324	8.0232	7.96417	6.29204	6.4658	5.6859	5.39197	5.40177
VIT_08s0058g01070	Xanthine/uracil permease	Transport	8.34386	6.9548	6.51003	6.20333	6.10119	5.78589	5.41951	5.90341	5.98158
VIT_17s0000g10090	Xanthine/uracil/vitamin C permease	Transport	5.79847	6.17936	6.52411	6.05765	6.26412	5.95254	6.8313	9.81505	9.25985
VIT_03s0017g02170	Zinc transporter ZIP5	Transport	10.9175	11.0592	10.5202	12.2491	10.558	13.5454	9.75697	12.125	11.0117
VIT_19s0085g00790	Zinc transporter ZIP5	Transport	5.52791	4.67757	5.08621	5.76528	4.66811	6.77593	4.58183	4.8351	4.27843
VIT_19s0085g00740	ZIP family transporter	Transport	9.49626	6.66558	7.16207	10.1238	6.7735	11.9952	5.93415	5.70442	5.79525
VIT_11s0016g03580	Catalytic	#N/A	12.2115	12.3904	12.6677	11.828	11.8814	11.4156	10.723	9.31429	8.78975
VIT_04s0008g05770	CBL-interacting protein kinase 25 (CIPK25)	#N/A	12.1703	12.658	12.5489	13.2986	13.1868	13.6286	14.0065	14.6198	14.5114
VIT_01s0026g01740	CBS	#N/A	7.10867	7.73143	7.90773	8.18152	8.10515	8.25171	9.02278	9.25874	9.63484
VIT_19s0014g03090	CBS domain-containing protein	#N/A	6.45496	6.67475	6.20357	6.44445	5.76513	6.18546	5.78376	8.39527	9.55086
VIT_00s0988g00010	CF9	#N/A	5.40152	5.32223	5.90823	5.46869	6.31336	5.64007	6.66597	8.74761	9.34143
VIT_04s0008g07140	Chloroplast nucleoid DNA binding protein	#N/A	8.83153	5.7488	5.15093	5.25154	5.06565	5.19592	5.18981	4.62137	4.93711
VIT_04s0008g07130	Chloroplast nucleoid DNA binding protein	#N/A	9.70606	6.66331	6.19597	5.90393	5.41396	5.5809	5.53975	5.65579	5.37544
VIT_04s0008g07120	Chloroplast nucleoid DNA binding protein	#N/A	8.81664	5.93834	5.40736	5.33811	4.60094	4.95736	4.93968	4.95001	4.79284
VIT_04s0008g00310	Clavata1 receptor kinase (CLV1)	#N/A	7.9097	6.82757	5.40795	7.58903	5.62859	7.20359	5.17474	5.37153	5.193
VIT_04s0008g00440	Clavata1 receptor kinase (CLV1)	#N/A	10.2111	9.73171	8.14934	9.77033	8.84865	9.32764	7.23678	7.46694	7.40476
VIT_18s0001g14610	Clavata1 receptor kinase (CLV1)	#N/A	11.6409	9.22966	9.09115	8.35251	8.47571	7.79721	7.61333	7.92876	8.12746
VIT_04s0008g00370	Clavata1 receptor kinase (CLV1)	#N/A	8.10714	7.46601	6.15196	7.87728	6.59526	7.34158	5.58305	5.94207	5.83652
VIT_03s0038g02450	Constans interacting protein 4	#N/A	9.59084	9.73059	8.31707	9.42511	7.37194	8.93793	8.00441	9.60173	9.28366
VIT_06s0004g04030	Copper chaperone	#N/A	7.42683	9.37335	10.2983	10.1837	11.0428	9.42815	11.2174	10.3006	11.5399
VIT_14s0060g02090	Copper chaperone (CCH)	#N/A	10.1017	8.85392	8.61568	7.95657	7.59544	7.26282	7.13151	6.93088	8.36461
VIT_16s0098g00800	Copper-binding family protein	#N/A	6.88024	6.99807	6.62705	7.83718	7.57007	7.49387	7.94043	8.97457	8.63302
VIT_02s0087g01010	CRK10 (cysteine-rich RLK10)	#N/A	7.51588	7.47885	6.50076	8.24382	6.05318	8.49145	6.9439	7.86697	7.36084
VIT_11s0118g00550	CTV.13 Jp18	#N/A	6.32561	6.07664	5.86765	6.1875	6.0719	6.31154	6.9389	7.21589	8.2159
VIT_09s0002g07130	CUE domain containing protein	#N/A	8.18032	8.86725	9.30697	9.51093	10.0182	9.79244	10.6402	11.047	11.4106
VIT_19s0014g01110	Curculin (mannose-binding) lectin	#N/A	6.76608	9.05574	9.05132	10.2399	9.29225	10.514	9.98837	9.82108	9.30597
VIT_19s0014g01370	Curculin (mannose-binding) lectin	#N/A	6.7603	9.63257	9.31739	10.5048	9.74168	10.9979	9.92516	11.0605	9.70235
VIT_19s0014g01150	Curculin (mannose-binding) lectin	#N/A	4.96606	6.0409	6.10042	6.87394	6.31684	7.23732	6.59585	7.21404	6.01957
VIT_05s0102g00950	Curculin-like (mannose-binding) lectin family	#N/A	7.99292	9.3403	9.03604	9.86533	9.98575	10.033	9.60014	9.6081	9.06982
VIT_10s0092g00500	CYP71D10	#N/A	8.20135	9.22521	8.90266	9.52391	7.31502	8.52902	7.47828	6.53459	5.70172
VIT_18s0001g12190	CYP721A1	#N/A	10.9915	10.0859	9.88076	9.09246	8.70176	8.49294	8.1078	7.67802	7.46182
VIT_18s0001g12210	CYP721A1	#N/A	9.70612	8.06452	7.90679	7.44445	7.34784	7.18107	7.01983	6.05539	6.66924
VIT_18s0001g12200	CYP721A1	#N/A	8.9447	7.97803	8.13661	7.23157	7.85124	7.29319	7.1912	6.72562	6.8173
VIT_00s0790g00020	CYP81D2	#N/A	10.1611	11.3757	11.0697	11.9059	12.2291	12.2675	12.2382	12.4358	12.3319
VIT_18s0001g11580	CYP82A3	#N/A	6.01983	9.2267	8.49815	10.849	10.3391	11.9389	11.6052	12.0129	11.7426
VIT_18s0001g11470	CyP82A3	#N/A	11.9444	11.6258	11.891	11.4097	11.1788	10.537	10.7432	7.2681	8.49683
VIT_03s0063g01520	CyP82A3	#N/A	9.14925	9.49411	9.67949	9.46852	9.71608	8.39682	7.77667	7.5162	7.23138
VIT_03s0063g01560	CYP82C1p	#N/A	8.7341	9.72115	9.56711	9.39241	9.19573	8.40067	7.38574	6.00545	5.92505
VIT_18s0001g11490	CYP82C1p	#N/A	12.1668	12.3231	12.4841	11.9827	11.7802	11.2709	11.1536	8.55757	9.22925
VIT_03s0063g01630	CYP82C1p	#N/A	8.48199	8.67343	9.09945	8.88618	8.59462	7.89029	7.399	5.97411	5.9489
VIT_03s0063g01580	CYP82C2	#N/A	8.70248	9.64273	9.30088	9.03097	8.80074	8.16416	7.32452	7.32937	6.84578
VIT_06s0004g06210	CYP86A1	#N/A	10.931	10.3457	9.85148	9.26743	8.63983	7.36615	6.80601	7.00361	6.18934
VIT_18s0122g01470	CYP87A2	#N/A	4.73295	4.4268	4.86188	5.09811	5.15806	4.7895	5.3602	6.76057	5.23334
VIT_04s0023g02650	CYP90D1 ROT3 (ROTUNDIFOLIA 3) steroid hydroxylase	#N/A	11.6718	10.7092	10.9101	9.76084	9.57869	8.80584	8.05959	8.32968	7.55136
VIT_08s0040g00820	CYP94A1	#N/A	9.20796	8.64945	8.15313	7.74166	7.00942	7.12358	6.42753	6.66803	6.67219
VIT_14s0068g02120	CYP94B3	#N/A	10.3882	10.7935	9.94986	10.2927	8.65177	10.2184	9.96591	11.5839	11.9527
VIT_18s0041g00390	Cysteine protease inhibitor	#N/A	11.7966	8.16956	8.09873	6.77428	5.19357	4.70639	5.17603	5.29424	4.94603
VIT_00s0590g00010	Cytochrome c biogenesis protein CcmE	#N/A	8.07064	8.63318	8.87493	8.84167	9.39077	9.11009	8.89861	9.64179	10.1406
VIT_06s0004g01850	Cytochrome c-type biogenesis protein	#N/A	7.42601	8.35663	8.58737	8.93194	9.36841	9.42217	9.46908	10.711	10.6352
VIT_06s0004g01840	Cytochrome c-type biogenesis protein	#N/A	8.05222	8.81988	9.26281	9.51762	9.87125	9.93075	10.0648	10.4506	10.8274
VIT_13s0019g01130	DC1 domain-containing protein	#N/A	12.598	13.1449	10.5974	13.3998	13.1513	12.7769	11.1496	11.7382	10.9496
VIT_03s0038g04160	DC1 domain-containing protein	#N/A	9.09349	7.45858	7.19667	7.02902	6.97835	6.13646	6.53317	6.09463	5.66087
VIT_03s0063g01930	DC1 domain-containing protein	#N/A	8.64995	7.54031	7.19496	6.92277	6.5049	6.08936	6.03989	5.85933	6.42392
VIT_04s0023g02480	Dehydrin 1b	#N/A	11.4534	13.177	13.2436	13.0547	12.9905	12.7825	12.687	13.8524	12.5966
VIT_11s0016g05540	Dicyanin	#N/A	10.0679	7.79989	6.29598	10.675	6.16584	8.44581	8.15795	10.1744	9.71559
VIT_09s0002g06890	Dicyanin blue copper protein	#N/A	6.90569	6.30269	5.74686	7.66201	5.74603	6.16789	5.66017	6.4787	5.82052
VIT_08s0007g06930	Dirigent pDIR3	#N/A	9.15025	7.68218	8.68023	7.2995	6.99799	6.22426	6.7509	6.14579	6.99611
VIT_06s0004g00990	Dirigent protein	#N/A	12.2122	11.4494	12.386	11.2436	12.5592	11.1723	11.9717	10.0877	10.5502
VIT_03s0038g02050	Dirigent protein pDIR7	#N/A	8.13681	7.56671	8.41552	7.65767	8.86807	7.17677	9.25565	9.789	11.0123
VIT_06s0004g00980	Dirigent protein pDIR9	#N/A	12.0856	11.4346	12.223	11.091	12.2437	10.7238	11.5418	10.1705	10.7549
VIT_09s0002g09290	Disease resistance protein	#N/A	7.1274	7.13288	7.2355	7.00397	7.1046	6.99518	6.60317	4.74243	5.40644
VIT_09s0002g07710	Disease resistance protein	#N/A	7.27561	6.35097	5.50375	5.67731	5.13184	5.07444	5.269	5.21036	5.31786
VIT_12s0034g02470	Disease resistance protein (CC-NBS-LRR class)	#N/A	8.00576	7.71921	7.55158	6.93	7.04461	6.72984	6.77973	5.71494	6.72066
VIT_09s0096g00010	Disease resistance protein (NBS-LRR class)	#N/A	9.03541	9.3365	8.62604	8.83913	8.57496	8.30287	7.70101	6.17739	6.37298
VIT_12s0035g01250	Disease resistance protein (NBS-LRR class)	#N/A	10.4496	9.11915	9.57404	8.76191	8.73861	8.41161	8.39762	7.38142	7.99912
VIT_09s0096g00390	Disease resistance protein (NBS-LRR class)	#N/A	7.84172	8.52339	8.94384	8.3688	8.62508	8.33082	8.0897	6.55708	6.69511
VIT_09s0002g05850	Disease resistance protein (NBS-LRR class)	#N/A	8.69759	8.6787	9.22628	8.69634	8.65331	8.27767	8.6637	6.8535	7.82957
VIT_15s0046g03230	Disease resistance protein RGA4	#N/A	7.59704	7.4433	7.02642	6.67243	6.38026	6.82884	6.12764	5.40929	5.26558
VIT_08s0007g07000	Disease resistance-responsive	#N/A	11.0942	9.31158	9.34739	8.44134	6.64611	6.39805	6.41163	6.03954	6.05263
VIT_08s0007g06960	Disease resistance-responsive	#N/A	9.44238	7.90998	9.11611	7.60695	7.38628	6.62656	7.17929	6.11565	7.49193
VIT_12s0134g00440	DNA cross-link repair protein	#N/A	5.89058	7.15843	7.16705	7.80744	7.81723	7.84419	7.81768	8.57802	8.11281
VIT_17s0000g00710	DNA-binding protein	#N/A	12.3793	10.6879	10.401	9.55806	9.20454	9.30576	8.61798	8.29404	8.48835
VIT_17s0000g00720	DNA-binding protein	#N/A	12.1006	10.5187	11.1192	9.86635	9.99839	9.32866	9.32239	8.43558	9.3012
VIT_02s0025g03720	DTA2 (downstream target of AGL15 2)	#N/A	9.80498	9.63784	9.13431	8.71738	8.08021	7.65873	7.02591	7.80663	6.93573
VIT_02s0025g03710	DTA2 (downstream target of AGL15 2)	#N/A	8.30472	8.28108	7.86289	7.47515	6.66554	6.4152	6.01132	6.26222	5.66856
VIT_11s0016g02430	Dual-specific kinase DSK1	#N/A	13.2583	13.512	13.4809	13.2199	12.6531	12.9727	12.6602	11.0378	11.5834
VIT_15s0045g01440	Eceriferum 1 (CER1 protein) Sterol desaturase	#N/A	6.091	6.33448	6.5916	9.9258	9.89265	11.0958	9.60282	12.3472	10.5887
VIT_15s0021g00040	Eceriferum 1 (CER1 protein) Sterol desaturase	#N/A	4.63181	4.79576	5.1701	7.96125	8.09652	9.32425	7.99355	10.7562	8.85611
VIT_15s0021g00050	Eceriferum 1 (CER1 protein) Sterol desaturase	#N/A	4.91155	4.64549	4.59543	7.23727	6.70801	8.52168	6.80507	10.1212	7.45239
VIT_05s0029g00480	Eceriferum 2 (CER2)	#N/A	13.9119	14.0463	14.0471	13.7963	14.0102	14.016	13.8097	11.2438	10.7951
VIT_07s0031g00760	EF hand	#N/A	8.56807	6.62155	6.72144	6.18017	6.0618	5.4732	5.82713	6.44167	6.61656
VIT_12s0035g00250	EMB2758	#N/A	6.4753	7.23018	7.00137	7.1094	7.3985	7.18929	7.49252	8.13956	8.56615
VIT_08s0007g05580	Embryo-abundant protein	#N/A	10.1052	10.2177	10.5245	11.8118	11.5879	12.2367	11.4777	13.0473	11.6685
VIT_09s0002g06680	Embryo-specific 3	#N/A	9.19371	8.66168	8.84193	9.06403	6.00339	8.35035	5.89413	6.66019	5.67574
VIT_07s0104g00430	Endo-1,3;1,4-beta-D-glucanase precursor	#N/A	10.6871	10.6827	11.2347	10.7822	10.7929	10.5642	10.7337	9.23326	9.31362
VIT_07s0104g00790	Endonuclease	#N/A	12.8549	12.4184	12.3129	11.823	11.799	11.4355	10.9722	10.7034	10.1224
VIT_09s0002g01700	Epidermal patterning factor-like protein 3	#N/A	9.03934	8.83464	8.97893	9.59456	10.4037	9.45623	10.079	10.6651	11.0771
VIT_00s0370g00070	Epoxide hydrolase	#N/A	11.8134	11.5103	11.5028	11.0241	10.4742	10.7076	9.72043	10.0392	10.1506
VIT_04s0023g02610	Epoxide hydrolase 2	#N/A	9.33158	8.567	8.80241	8.88647	9.27185	8.92887	9.67815	10.2737	10.6282
VIT_04s0008g01970	ER (ERECTA)	#N/A	10.2296	9.87147	10.8823	8.53062	7.69662	7.39756	6.92377	5.1922	5.47209
VIT_11s0016g02110	FAD linked oxidase, N-terminal	#N/A	6.46662	8.86246	8.64807	9.11717	7.37356	8.64637	6.86141	6.77204	5.80908
VIT_00s2648g00010	FAD-dependent pyridine nucleotide-disulphide oxidoreductase	#N/A	7.86194	7.62637	7.15975	8.43736	7.92745	8.92951	8.16096	9.86079	9.50211
VIT_08s0032g00190	F-box family protein	#N/A	9.78197	8.72531	9.12213	8.32891	7.79193	7.47569	7.65282	6.94842	7.13892
VIT_05s0020g04830	F-box family protein	#N/A	7.59936	7.79247	7.25921	7.8174	8.45805	8.59751	8.62864	9.4299	9.68272
VIT_09s0002g08660	F-box protein (FBL14)	#N/A	10.4101	11.0656	10.8974	11.5057	11.3912	11.7486	11.6948	12.6412	12.4854
VIT_18s0001g06220	F-box protein (FBW2)	#N/A	8.18115	7.81212	7.88202	7.00308	6.6165	5.86327	6.2197	5.93282	6.15469
VIT_12s0028g02140	F-box/LRR-repeat MAX2	#N/A	10.6352	10.7486	10.7983	10.1532	10.8327	10.0963	10.7609	11.9259	12.2946
VIT_14s0083g01210	feronia receptor-like kinase	#N/A	13.7327	13.3011	13.2645	12.4277	12.3054	11.119	10.1817	8.61025	8.02488
VIT_14s0068g00030	feronia receptor-like kinase	#N/A	11.9333	11.9596	11.6377	11.5806	11.1547	11.0608	9.54766	8.86423	8.92372
VIT_14s0068g00090	feronia receptor-like kinase	#N/A	11.088	11.7506	10.9947	10.9929	11.1301	10.9534	9.85681	9.36933	8.41585
VIT_14s0068g00100	feronia receptor-like kinase	#N/A	10.3513	10.9432	10.4735	10.6732	10.7825	10.515	9.83853	9.01311	8.11605
VIT_09s0002g01000	Ferredoxin 4Fe-4S, iron-sulfur binding	#N/A	13.797	13.6657	13.6836	13.3766	13.0848	13.3533	12.9235	12.0581	11.4522
VIT_19s0014g03520	fiber protein	#N/A	12.7606	11.5135	11.481	10.3067	10.1151	9.26139	9.45727	10.0421	9.37022
[truncated: 258 more rows]

## Sheet: Legend
Supplementary File 2| The most significant modulated genes under our experimental conditions. The dataset of 6,441 significantly modulated genes was screened to retrieve those transcripts scoring a Fold Change Value above 2 in absolute value (|FC|>2) in at least one comparison (36 possible comparisons) . Gene ID (V1 Annotation) and Functional Category are given in the first two columns. CTRL = T0…
