# Supplementary material for: Whole Plant Temperature Manipulation Affects Flavonoid Metabolism and the Transcriptome of Grapevine Berries
Source: Front Plant Sci. 2017 Jun 6;8:929. doi: 10.3389/fpls.2017.00929 (PMC5460295; doi:10.3389/fpls.2017.00929)
Supplement: Supplementary file 3 [file Data_Sheet_3.XLSX]

## Sheet: Foglio1
Gene_ID	Functional Annotation	Network		Profile in LT	1_CTRL	2_LT	3_LT	4_LT	5_LT		Profile in HT	1_CTRL	2_HT	3_HT	4_HT	5_HT
VIT_17S0000G09650	Glyoxal oxidase	Carbohydrate Metabolic Process		LT - 22	0	0.947754	2.54498	1.44521	1.6028		HT - 23	0	1.30008	1.96006	2.57321	2.6904
VIT_03S0088G01180	Proline iminopeptidase	Cellular Amino Acids and Derivative Metabolic Process		LT - 22	0	0.185323	1.47118	0.496344	1.01667		HT - 23	0	0.691746	0.973012	1.20096	2.09022
VIT_04S0023G02290	S-adenosyl-L-methionine:salicylic acid carboxyl methyltransferase	Cellular Amino Acids and Derivative Metabolic Process		LT - 22	0	0.875789	2.03816	1.91281	1.46621		HT - 23	0	0.645909	1.39134	1.3479	1.39846
VIT_03S0088G00260	Serine carboxypeptidase S10	Cellular Homeostasis		LT - 22	0	3.26698	4.53043	3.21007	3.35917		HT - 23	0	3.22892	4.01541	4.50557	4.54032
VIT_01S0010G02910	ATP binding protein	Cellular Process		LT - 22	0	1.02785	2.51813	2.23987	2.09594		HT - 23	0	1.30623	1.50503	2.43588	2.278
VIT_19S0090G01010	Stigma-specific Stig1	Cellular Process		LT - 22	0	0.828258	1.57376	1.2998	1.39286		HT - 23	0	0.131963	0.717039	0.988093	2.08486
VIT_08S0007G04240	Late embryogenesis abundant protein	Developmental Process		LT - 22	0	0.588594	2.65457	2.33052	1.84253		HT - 23	0	0.642069	2.70214	3.49463	3.81597
VIT_16S0013G00880	Oleosin OLE-4	Developmental Process		LT - 22	0	3.39773	4.43815	3.79693	3.35574		HT - 23	0	2.87408	4.41378	5.07168	5.33588
VIT_17S0000G09820	DNA polymerase III gamma and tau subunit	DNA/RNA Metabolic Process		LT - 22	0	1.75204	2.27983	1.6014	1.78182		HT - 23	0	1.44357	1.31214	1.57212	1.86562
VIT_06S0004G02620	Phenylalanine ammonia-lyase	Generation of Energy		LT - 22	0	2.40827	2.69795	2.53244	2.04593		HT - 23	0	2.3003	2.54844	2.67119	2.4034
VIT_15S0048G01420	Plastocyanin domain-containing protein	Generation of Energy		LT - 22	0	1.65327	1.99588	1.72412	2.03534		HT - 23	0	1.32025	1.82608	1.86199	2.03578
VIT_12S0057G01060	Jasmonate O-methyltransferase	Lipid Metabolic Process		LT - 22	0	1.36115	2.5397	1.7897	1.32434		HT - 23	0	0.95721	1.07515	1.14456	1.1817
VIT_09S0002G03140	Lipase GDSL	Lipid Metabolic Process		LT - 22	0	3.71659	5.63134	5.13141	4.48146		HT - 23	0	4.10215	4.34443	4.52137	4.04347
VIT_10S0003G04710	BES1/BZR1 homolog protein	Response to Hormone Stimulus		LT - 22	0	2.7926	4.4889	3.83327	3.5346		HT - 23	0	1.79901	3.13814	3.31518	3.81864
VIT_03S0063G01290	Gibberellin 20 oxidase 2	Response to Hormone Stimulus		LT - 22	0	3.16369	3.8146	3.72251	3.09246		HT - 23	0	2.81356	3.82028	3.98318	3.85906
VIT_12S0055G00930	Heavy-metal-associated domain-containing protein	Response to Stress		LT - 22	0	1.43174	3.67753	2.86924	2.57001		HT - 23	0	0.254222	0.62371	1.01503	1.24899
VIT_13S0064G00480	Beta-primeverosidase	Secondary Metabolic Process		LT - 22	0	2.62561	4.4847	4.06899	3.98018		HT - 23	0	2.48408	4.45861	4.95324	4.11358
VIT_05S0136G00260	chalcone synthase 3	Secondary Metabolic Process		LT - 22	0	2.50552	2.70362	2.64312	2.48302		HT - 23	0	2.39197	2.52124	2.71304	2.49737
VIT_04S0023G03370	flavanone-3-hydroxylase 1 (F3H1) [Vitis vinifera]	Secondary Metabolic Process		LT - 22	0	1.94057	2.20534	1.80837	2.01664		HT - 23	0	1.90803	1.94859	2.01331	2.06974
VIT_04S0079G00690	Glutathione S-transferase (VvGST4)	Secondary Metabolic Process		LT - 22	0	5.34148	5.98431	5.88677	5.56156		HT - 23	0	5.20806	5.76308	6.06479	5.87477
VIT_16S0039G02230	UDP glucose:flavonoid 3-o-glucosyltransferase (VvUFGT) GeneID: 100233099	Secondary Metabolic Process		LT - 22	0	3.17215	3.53097	3.29902	3.01629		HT - 23	0	3.37653	3.06343	3.45457	3.12925
VIT_17S0000G02410	Cold-induced wall associated kinase	Signal Transduction		LT - 22	0	1.02446	2.42905	1.38932	2.31674		HT - 23	0	1.69487	3.07283	2.83783	3.05036
VIT_02S0025G00420	WRKY DNA-binding protein 27	Transcription Factor Activity		LT - 22	0	0.639432	2.33113	1.65251	2.1292		HT - 23	0	1.55298	2.12445	2.15395	2.51876
VIT_07S0005G01290	DnaJ homolog, subfamily C, member 7	Transport		LT - 22	0	3.42882	4.42948	3.95028	4.01262		HT - 23	0	2.54736	2.68538	2.88564	3.02186
VIT_08S0040G02730	Exocyst subunit EXO70 H4	Transport		LT - 22	0	0.988959	2.74623	1.68231	1.7854		HT - 23	0	1.39839	2.33906	2.28686	2.38526
VIT_13S0074G00570	Gamma-aminobutyric acid transporter	Transport		LT - 22	0	2.07822	2.54977	2.55534	2.19873		HT - 23	0	2.20315	3.43461	3.7212	3.6613
VIT_11S0052G00570	Nodulin MtN21	Transport		LT - 22	0	2.79797	4.05098	3.68056	3.03809		HT - 23	0	2.37737	3.45637	3.6168	3.66741
VIT_15S0048G01090	SPX (SYG1/Pho81/XPR1) domain-containing protein	Transport		LT - 22	0	0.984156	2.00495	1.4047	1.47105		HT - 23	0	0.933828	1.6717	1.93177	2.53324
VIT_00S0404G00100	Syntaxin of plants 124	Transport		LT - 22	0	0.200948	1.66605	0.933041	1.06149		HT - 23	0	0.282704	0.477352	0.667001	2.08989
VIT_13S0064G00520	furcatin hydrolase	#N/A		LT - 22	0	2.59073	4.18392	3.93839	3.65757		HT - 23	0	2.358	4.22062	4.75117	3.51549
VIT_11S0052G00770	Serine carboxypeptidase SCPL13	#N/A		LT - 22	0	2.78091	4.13729	3.70964	3.45662		HT - 23	0	2.23957	3.43835	3.72765	3.36404
VIT_18S0001G06750	Steroleosin-B	#N/A		LT - 22	0	2.40891	3.49479	3.18378	3.02478		HT - 23	0	2.70761	2.51018	2.98449	3.17165
VIT_15S0046G01610	Acidic endochitinase (CHIB1)	Carbohydrate Metabolic Process		LT - 22	0	-0.11544	1.34225	2.1538	1.58611		HT - 10	0	0.271622	1.36956	1.69931	1.82424
VIT_13S0158G00150	Crinkly4	Carbohydrate Metabolic Process		LT - 22	0	-0.547625	0.480505	0.32098	0.979943		HT - 10	0	0.161205	0.726924	1.33787	1.54192
VIT_04S0008G03000	Cycloartenol synthase	Lipid Metabolic Process		LT - 22	0	-0.672644	1.17681	0.763003	1.52123		HT - 10	0	-0.222691	0.393942	1.36323	2.466
VIT_13S0019G00440	Auxin-regulated protein	Response to Hormone Stimulus		LT - 22	0	-0.187032	1.80165	1.91821	2.34781		HT - 10	0	1.26932	1.5633	1.59071	2.97581
VIT_14S0068G02290	Disease resistance protein	Response to Stress		LT - 22	0	0.125266	2.03739	2.01249	1.57868		HT - 10	0	0.120059	1.07392	1.33307	1.30826
VIT_00S0316G00010	Disease resistance protein	Response to Stress		LT - 22	0	0.213576	2.03747	1.82545	1.62037		HT - 10	0	0.386805	1.04125	1.3538	1.88959
VIT_12S0028G03480	Wax synthase	Secondary Metabolic Process		LT - 22	0	0.511696	3.14748	2.85846	2.26381		HT - 10	0	0.721692	1.75952	2.44366	2.95524
VIT_00S0179G00260	Calcium-transporting ATPase 12 ACA12	Signal Transduction		LT - 22	0	-0.619256	1.5053	1.07091	1.55542		HT - 10	0	0.557784	1.07303	1.82154	2.80958
VIT_06S0004G01830	NIMA-related protein kinase	Signal Transduction		LT - 22	0	-0.51546	0.50128	1.08645	1.36633		HT - 10	0	-0.418212	0.547443	0.699146	1.58384
VIT_05S0049G01020	Myb domain protein 14 (VvMyb15)	Transcription Factor Activity		LT - 22	0	0.135534	2.58436	2.24829	2.54666		HT - 10	0	1.62269	2.5236	2.75344	2.84073
VIT_08S0007G00570	WRKY DNA-binding protein 49	Transcription Factor Activity		LT - 22	0	-0.619647	1.79275	1.62886	0.907937		HT - 10	0	0.28973	0.646092	0.984784	1.3126
VIT_04S0043G00820	Syntaxin 1B/2/3/4	Transport		LT - 22	0	-0.285972	1.57522	1.49066	2.00287		HT - 10	0	-0.16646	0.541886	1.07636	2.73652
VIT_15S0021G00050	Eceriferum 1 (CER1 protein) Sterol desaturase	#N/A		LT - 22	0	-0.316121	1.79646	1.89352	2.54084		HT - 10	0	-0.266063	2.32572	3.61013	5.20962
VIT_07S0031G02700	Amidase	Cellular Amino Acids and Derivative Metabolic Process		LT - 0	0	-1.07387	-1.54231	-1.40095	-0.501848		HT - 5	0	-1.06356	-1.47703	-2.03735	-1.11194
VIT_19S0027G00740	Inhibitor of apoptosis	Cellular Homeostasis		LT - 0	0	-1.46127	-2.1308	-2.15654	-0.0636567		HT - 5	0	-1.43689	-2.09951	-2.48894	-1.85495
VIT_06S0009G00320	U-box protein	Cellular Homeostasis		LT - 0	0	-1.10783	-1.46615	-1.4965	1.43882		HT - 5	0	-0.129568	-0.701491	-1.51125	0.414689
VIT_11S0016G04200	MEE55 (maternal effect embryo arrest 55)	Developmental Process		LT - 0	0	-1.51579	-1.8108	-1.6948	-0.561723		HT - 5	0	-1.63953	-1.88239	-2.66197	-0.437471
VIT_16S0100G00010	Carboxyesterase 20 CXE20	Lipid Metabolic Process		LT - 0	0	-0.850415	-2.2471	-1.99931	1.44753		HT - 5	0	-1.44229	-1.81898	-2.38561	-1.71424
VIT_15S0046G00290	Auxin response factor 18	Response to Hormone Stimulus		LT - 0	0	-1.97174	-3.34073	-2.48983	-1.40734		HT - 5	0	-1.37675	-2.27233	-2.997	-1.01205
VIT_01S0011G06410	BRL2 (BRI1-like 2)	Response to Hormone Stimulus		LT - 0	0	-0.718994	-1.67693	-1.48431	-0.210169		HT - 5	0	-1.25081	-1.68627	-2.2906	-0.687688
VIT_19S0140G00140	GA 20-oxidase 2	Response to Hormone Stimulus		LT - 0	0	-3.62344	-3.74889	-3.3294	-1.70655		HT - 5	0	-3.13789	-3.65158	-4.15055	-1.9619
VIT_19S0140G00120	Gibberellin 2-beta-dioxygenase 1	Response to Hormone Stimulus		LT - 0	0	-1.98512	-1.85943	-1.76148	0.56504		HT - 5	0	-1.18871	-1.15989	-2.26089	-0.653986
VIT_12S0028G01370	PMR5 (powdery mildew resistant 5)	Response to Stress		LT - 0	0	-0.588686	-1.08248	-1.07888	0.572479		HT - 5	0	-1.70005	-1.77745	-2.65091	-0.882216
VIT_06S0004G01780	Serine/threonine-protein kinase OXI1	Response to Stress		LT - 0	0	-1.62643	-2.62511	-1.9571	-0.889775		HT - 5	0	-1.32368	-2.32929	-2.57875	-0.787413
VIT_08S0007G08910	Cis-zeatin O-beta-D-glucosyltransferase	Secondary Metabolic Process		LT - 0	0	-2.23594	-2.10893	-2.31989	0.231013		HT - 5	0	-0.944129	-2.03194	-2.38087	-0.546402
VIT_06S0004G06240	Zinc finger (C2H2 type) family	Transcription Factor Activity		LT - 0	0	-1.24673	-1.67522	-1.81248	0.872498		HT - 5	0	-1.62024	-2.38246	-2.99749	-0.459739
VIT_02S0025G01990	Zinc finger (C3HC4-type ring finger)	Transcription Factor Activity		LT - 0	0	-1.98305	-2.19861	-1.54146	-0.665475		HT - 5	0	-1.5052	-2.15567	-2.27016	-1.15251
VIT_07S0005G02660	ABC Transporter (VvMDR14 - VvABCB14)	Transport		LT - 0	0	-1.9421	-2.23648	-1.65835	-0.494885		HT - 5	0	-1.46627	-1.22988	-1.87493	-0.0553533
VIT_11S0103G00380	Cd2+-exporting ATPase HMA2 (Heavy metal ATPase 2)	Transport		LT - 0	0	-1.62756	-1.97355	-1.56041	-0.727279		HT - 5	0	-2.1916	-2.37171	-3.10544	-1.20728
VIT_03S0038G02390	Ubiquitin-conjugating enzyme E2 D/E UBC28	Cellular Homeostasis		LT - 0	0	-2.44172	-1.96044	-1.99096	-1.6004		HT - 1	0	-2.56303	-2.39922	-2.73914	-1.57262
VIT_18S0001G03610	Auxin-independent growth promoter	Developmental Process		LT - 0	0	-2.65869	-3.30191	-2.66302	-3.05277		HT - 1	0	-1.92671	-2.76509	-3.00275	-2.73177
VIT_14S0030G00110	Auxin-responsive protein IAA27	Response to Hormone Stimulus		LT - 0	0	-1.47736	-2.49527	-1.55254	-2.04544		HT - 1	0	-1.54952	-1.53653	-1.71721	-1.60009
VIT_02S0154G00010	Auxin-responsive SAUR11	Response to Hormone Stimulus		LT - 0	0	-2.31169	-1.82937	-2.26377	-2.66765		HT - 1	0	-2.13361	-2.62162	-3.3604	-2.59426
VIT_06S0004G07880	Allergen	Response to Stress		LT - 0	0	-1.52125	-1.82218	-1.65454	-2.05512		HT - 1	0	-2.01609	-2.05475	-2.05328	-1.64254
VIT_00S0372G00070	Linalool synthase (VvTPS58)	Secondary Metabolic Process		LT - 0	0	-1.75525	-1.87051	-1.71075	-1.93382		HT - 1	0	-2.01629	-1.63699	-2.19637	-2.17522
VIT_04S0210G00070	Strictosidine synthase	Secondary Metabolic Process		LT - 0	0	-1.44364	-1.90509	-1.79123	-2.03954		HT - 1	0	-1.15853	-1.6125	-1.47648	-1.49567
VIT_00S0625G00020	ABC Transporter (VvWBC2 - VvABCG2)	Transport		LT - 0	0	-2.81527	-2.46281	-2.76258	-2.60926		HT - 1	0	-1.91349	-2.35823	-2.28432	-2.33144
VIT_07S0005G02060	Boron transporter-like protein 1	Transport		LT - 0	0	-1.88389	-1.23481	-0.575993	-1.10286		HT - 1	0	-2.05325	-2.35028	-3.10048	-2.28348
VIT_04S0044G00390	Nodulin MtN21 family	Transport		LT - 0	0	-3.15362	-3.09194	-3.07711	-3.1429		HT - 1	0	-2.74863	-2.94326	-3.13896	-3.07579
VIT_04S0008G07120	Chloroplast nucleoid DNA binding protein	#N/A		LT - 0	0	-3.40929	-4.2157	-3.87697	-4.0238		HT - 1	0	-2.87831	-3.47854	-3.85929	-3.86663
VIT_06S0061G00360	UDP-glucoronosyl and UDP-glucosyl transferase	#N/A		LT - 0	0	-1.99049	-2.19283	-2.13384	-2.16553		HT - 1	0	-1.39759	-1.9435	-2.0684	-1.94484
VIT_11S0052G01670	Ycf2	#N/A		LT - 0	0	-1.14431	-1.88312	-1.21769	-2.29348		HT - 1	0	-0.472281	-1.39223	-1.15858	-1.01007
VIT_16S0039G01130	Phenylalanin ammonia-lyase [Vitis vinifera]	Generation of Energy		LT - 10	0	-1.5628	-1.17602	-1.10861	0.59778		HT - 2	0	-0.971984	1.01394	0.961866	1.17206
VIT_16S0039G01100	Phenylalanin ammonia-lyase [Vitis vinifera]	Generation of Energy		LT - 10	0	-1.61623	-1.02231	-1.23333	0.463563		HT - 2	0	-0.820942	0.702646	0.800564	1.36648
VIT_16S0039G01120	Phenylalanin ammonia-lyase [Vitis vinifera]	Generation of Energy		LT - 10	0	-1.17376	-0.657823	-0.41692	0.619922		HT - 2	0	-0.492074	1.02702	1.17622	1.66927
VIT_16S0039G01360	Phenylalanin ammonia-lyase [Vitis vinifera]	Generation of Energy		LT - 10	0	-1.35807	-1.18388	-0.694201	0.384758		HT - 2	0	-0.844046	0.759316	0.82922	1.14264
VIT_16S0039G01240	Phenylalanin ammonia-lyase [Vitis vinifera]	Generation of Energy		LT - 10	0	-1.3136	-1.0773	-0.91094	0.249587		HT - 2	0	-0.797698	0.725715	0.700159	0.931938
VIT_00S2849G00010	Phenylalanine ammonia-lyase	Generation of Energy		LT - 10	0	-1.41736	-1.03872	-0.765909	0.397064		HT - 2	0	-0.687152	0.792819	0.753462	1.22293
VIT_16S0039G01300	Phenylalanine ammonia-lyase [Vitis vinifera]	Generation of Energy		LT - 10	0	-1.23633	-1.08757	-1.04093	0.333289		HT - 2	0	-0.683578	0.825331	0.848335	1.22456
VIT_16S0039G01170	Phenylalanine ammonium lyase	Generation of Energy		LT - 10	0	-1.40766	-1.13012	-1.28997	0.445598		HT - 2	0	-1.06723	0.92531	0.942528	1.39832
VIT_10S0042G00840	Stilbene Synthase (VvSTS1)	Secondary Metabolic Process		LT - 10	0	-3.1259	-2.27519	-0.865161	1.08606		HT - 2	0	-0.696847	1.99501	1.57036	1.7061
VIT_10S0042G00860	Stilbene Synthase (VvSTS1)	Secondary Metabolic Process		LT - 10	0	-1.65354	-1.07608	-1.07217	0.790921		HT - 2	0	-0.756995	2.25342	1.11077	1.64704
VIT_10S0042G00850	Stilbene Synthase (VvSTS1)	Secondary Metabolic Process		LT - 10	0	-1.54056	-1.15749	-0.921255	0.488208		HT - 2	0	-0.264388	1.74253	1.22718	1.25582
VIT_16S0100G00780	Stilbene synthase (VvSTS10)	Secondary Metabolic Process		LT - 10	0	-2.00166	-1.87219	0.135261	1.99493		HT - 2	0	0.0216283	3.31604	3.07833	3.12776
VIT_16S0100G00800	Stilbene synthase (VvSTS12)	Secondary Metabolic Process		LT - 10	0	-1.7353	-1.5438	-0.613751	0.971569		HT - 2	0	-0.500418	2.33866	2.41132	1.66785
VIT_16S0100G00810	Stilbene synthase (VvSTS13)	Secondary Metabolic Process		LT - 10	0	-3.28158	-3.32132	-1.09002	1.25321		HT - 2	0	-1.43672	1.87345	1.72712	1.84343
VIT_16S0100G00830	Stilbene synthase (VvSTS15)	Secondary Metabolic Process		LT - 10	0	-1.33785	-1.38387	-0.458271	1.39629		HT - 2	0	-0.400654	2.635	1.49908	2.46833
VIT_16S0100G00840	Stilbene synthase (VvSTS16)	Secondary Metabolic Process		LT - 10	0	-1.45575	-1.73067	-0.769677	0.992339		HT - 2	0	-0.777994	2.51131	2.40902	1.40681
VIT_16S0100G00850	Stilbene synthase (VvSTS17)	Secondary Metabolic Process		LT - 10	0	-2.55772	-2.64759	-0.697101	1.52348		HT - 2	0	-0.942512	2.45312	2.12042	2.15266
VIT_16S0100G00880	Stilbene synthase (VvSTS19)	Secondary Metabolic Process		LT - 10	0	-2.91246	-2.93056	-1.42964	1.16048		HT - 2	0	-1.43613	2.18058	1.61376	2.07337
VIT_10S0042G00870	Stilbene synthase (VvSTS2)	Secondary Metabolic Process		LT - 10	0	-2.22161	-2.04124	-1.45041	0.657616		HT - 2	0	-0.850436	1.79179	1.02441	1.77835
VIT_16S0100G00910	Stilbene synthase (VvSTS21)	Secondary Metabolic Process		LT - 10	0	-2.59376	-2.64602	-0.673934	1.59562		HT - 2	0	-0.557633	2.92888	2.07881	2.84119
VIT_16S0100G00920	Stilbene synthase (VvSTS22)	Secondary Metabolic Process		LT - 10	0	-2.22448	-2.32396	-1.14414	1.17718		HT - 2	0	-0.945102	2.55261	2.4538	2.18905
VIT_16S0100G00930	Stilbene synthase (VvSTS23)	Secondary Metabolic Process		LT - 10	0	-2.28812	-2.85142	-0.714714	1.48883		HT - 2	0	-1.26327	2.43077	2.20462	2.39178
VIT_16S0100G00940	Stilbene synthase (VvSTS24)	Secondary Metabolic Process		LT - 10	0	-2.88739	-2.52113	-0.976231	1.25612		HT - 2	0	-1.20069	2.04266	1.74587	2.07797
VIT_16S0100G00950	Stilbene synthase (VvSTS25)	Secondary Metabolic Process		LT - 10	0	-1.39704	-1.43739	0.132161	1.77913		HT - 2	0	-0.304758	2.95722	2.26919	3.13269
VIT_16S0100G00960	Stilbene synthase (VvSTS26)	Secondary Metabolic Process		LT - 10	0	-3.4801	-3.20952	-1.33093	1.07103		HT - 2	0	-1.24952	2.04914	1.83579	2.05886
VIT_16S0100G00990	Stilbene synthase (VvSTS27)	Secondary Metabolic Process		LT - 10	0	-1.43009	-1.45477	-0.210929	1.29102		HT - 2	0	-0.606496	2.38699	1.73676	2.3303
VIT_16S0100G01000	Stilbene synthase (VvSTS28)	Secondary Metabolic Process		LT - 10	0	-1.22295	-1.11056	-1.23876	0.840718		HT - 2	0	-0.782269	2.29392	1.52773	2.27966
VIT_16S0100G01010	Stilbene synthase (VvSTS29)	Secondary Metabolic Process		LT - 10	0	-1.89182	-1.74554	-0.368979	1.52461		HT - 2	0	-0.412092	2.58047	2.13357	2.54773
VIT_10S0042G00890	Stilbene Synthase (VvSTS3)	Secondary Metabolic Process		LT - 10	0	-2.73256	-2.23979	-1.21303	0.961451		HT - 2	0	-0.780182	2.04544	1.36574	1.74955
VIT_16S0100G01020	Stilbene synthase (VvSTS30)	Secondary Metabolic Process		LT - 10	0	-2.93783	-2.3837	-0.995166	1.0584		HT - 2	0	-1.19484	1.95862	1.49514	1.4478
VIT_16S0100G01030	Stilbene synthase (VvSTS31)	Secondary Metabolic Process		LT - 10	0	-2.6429	-2.33413	-0.497961	1.43192		HT - 2	0	-1.23251	2.33715	2.13172	2.22756
VIT_16S0100G01040	Stilbene synthase (VvSTS32)	Secondary Metabolic Process		LT - 10	0	-1.35325	-1.77274	-0.331163	1.24617		HT - 2	0	-0.736191	2.50018	2.12182	2.08906
VIT_16S0100G01070	Stilbene synthase (VvSTS35)	Secondary Metabolic Process		LT - 10	0	-2.24982	-2.05866	-0.175517	1.70312		HT - 2	0	-0.411473	3.33289	2.50996	2.8161
VIT_16S0100G01100	Stilbene synthase (VvSTS36)	Secondary Metabolic Process		LT - 10	0	-0.808872	-0.111473	-0.0459869	1.19902		HT - 2	0	-0.258187	3.42008	2.45917	2.51829
VIT_16S0100G01120	Stilbene synthase (VvSTS39)	Secondary Metabolic Process		LT - 10	0	-1.92547	-2.23152	-0.568423	1.26853		HT - 2	0	-0.636299	2.7948	2.30274	2.44792
VIT_16S0100G01160	Stilbene synthase (VvSTS45)	Secondary Metabolic Process		LT - 10	0	-1.49333	-1.66297	-0.33914	1.49859		HT - 2	0	-0.462709	3.17544	2.24078	2.52991
VIT_16S0100G01170	Stilbene synthase (VvSTS46)	Secondary Metabolic Process		LT - 10	0	-1.85553	-1.26058	0.105167	1.29863		HT - 2	0	-0.653673	2.9969	2.24146	2.3732
VIT_16S0100G01200	Stilbene synthase (VvSTS48)	Secondary Metabolic Process		LT - 10	0	-1.14447	-1.16461	-0.0479705	1.32133		HT - 2	0	-0.505263	3.36839	2.13089	2.5856
VIT_10S0042G00920	Stilbene synthase (VvSTS5)	Secondary Metabolic Process		LT - 10	0	-2.48324	-1.94854	-0.870731	0.970789		HT - 2	0	-0.900614	2.09418	1.33725	1.7111
VIT_10S0042G00930	Stilbene synthase (VvSTS6)	Secondary Metabolic Process		LT - 10	0	-2.48158	-2.02685	-1.19597	0.812494		HT - 2	0	-0.969352	1.87401	1.12697	1.67798
VIT_16S0100G00750	Stilbene synthase (VvSTS7)	Secondary Metabolic Process		LT - 10	0	-0.192521	0.281028	0.567616	1.6162		HT - 2	0	-0.0132636	2.92206	2.57921	2.33769
VIT_16S0100G00760	Stilbene synthase (VvSTS8)	Secondary Metabolic Process		LT - 10	0	-2.37352	-2.26898	-0.241517	1.45023		HT - 2	0	-0.68169	2.53921	2.34394	2.27033
VIT_15S0021G00330	Proton-dependent oligopeptide transport (POT) family protein	Transport		LT - 10	0	-0.849187	0.757257	0.908701	2.42542		HT - 2	0	-1.25527	1.97246	2.13524	3.56955
VIT_14S0066G02350	Galactinol synthase	Carbohydrate Metabolic Process		LT - 21	0	-1.88638	0.856968	-2.40645	-1.98205		HT - 9	0	0.910954	1.0265	0.249269	-0.830127
VIT_02S0025G04130	Rhomboid ATRBL2	Cellular Process		LT - 21	0	-0.733492	0.547467	-1.17849	-0.986156		HT - 9	0	0.505364	0.870064	0.227917	-0.249486
VIT_04S0008G05510	SYNC1 protein, related	Cellular Process		LT - 21	0	-1.14456	1.25018	-2.35749	-2.92713		HT - 9	0	1.45892	1.39814	0.792723	-1.68638
VIT_07S0005G01760	Glycerol-3-phosphate acyltransferase 3 (AtGPAT3)	Lipid Metabolic Process		LT - 21	0	-0.253452	3.72785	-0.90288	-0.648		HT - 9	0	4.40622	4.74517	3.62843	1.37028
VIT_18S0072G00170	BRI1 (brassinosteroid insensitive 1)	Response to Hormone Stimulus		LT - 21	0	-0.528119	0.380206	-1.19684	-0.72085		HT - 9	0	0.852843	0.835148	0.409824	-0.488717
VIT_02S0025G04460	ERF/AP2 Gene Family (VvERF021)	Response to Hormone Stimulus		LT - 21	0	-2.60589	0.786174	-2.16693	-1.57706		HT - 9	0	0.890504	1.31449	0.280033	-1.15939
VIT_16S0100G00380	ERF/AP2 Gene Family (VvERF022)	Response to Hormone Stimulus		LT - 21	0	-0.881261	2.91016	-0.54344	-0.79933		HT - 9	0	2.32668	2.71531	2.22622	0.552218
VIT_19S0138G00090	ERF/AP2 Gene Family (VvERF023)	Response to Hormone Stimulus		LT - 21	0	-2.24469	0.8309	-2.60406	-1.53109		HT - 9	0	1.06599	1.51717	0.101829	-0.950478
VIT_17S0000G07940	ERF/AP2 Gene Family (VvERF024)	Response to Hormone Stimulus		LT - 21	0	-2.02546	1.00822	-2.4367	-1.59958		HT - 9	0	1.23837	1.99916	0.249918	-1.12436
VIT_18S0001G06030	Erg-1	Response to Hormone Stimulus		LT - 21	0	-1.21185	0.740299	-1.53682	-1.46689		HT - 9	0	0.689142	0.984235	0.230562	-1.25225
VIT_11S0016G04490	IAA16	Response to Hormone Stimulus		LT - 21	0	-0.998924	-0.291332	-1.53427	-1.43133		HT - 9	0	0.160996	0.63846	-0.159482	-0.656072
VIT_10S0003G03810	Jasmonate ZIM domain-containing protein (VvJAZ7)	Response to Hormone Stimulus		LT - 21	0	-1.82205	0.944334	-0.608084	-0.363237		HT - 9	0	0.380859	1.08077	0.248972	-0.525467
VIT_09S0002G00220	Avr9/Cf-9 rapidly elicited protein 132	Response to Stress		LT - 21	0	-1.68382	-0.0222293	-1.95175	-1.3923		HT - 9	0	1.03495	1.03806	0.317983	-0.52465
VIT_19S0014G04650	Avr9/Cf-9 rapidly elicited protein 20	Response to Stress		LT - 21	0	-2.1028	0.907892	-2.08909	-2.5697		HT - 9	0	0.553305	0.903271	0.077741	-0.379244
VIT_15S0045G00880	R protein PRF disease resistance protein	Response to Stress		LT - 21	0	-1.29053	2.37681	-0.447698	-0.756696		HT - 9	0	1.94189	1.80272	1.41064	0.528517
VIT_15S0045G00680	R protein PRF disease resistance protein	Response to Stress		LT - 21	0	-1.06288	2.53549	0.0462117	-0.146977		HT - 9	0	1.79678	2.26895	1.90672	0.595688
VIT_15S0045G00640	R protein PRF disease resistance protein	Response to Stress		LT - 21	0	-0.958848	2.4187	0.26289	-0.176408		HT - 9	0	1.69477	2.06725	1.73065	0.224029
VIT_15S0045G00920	R protein PRF disease resistance protein	Response to Stress		LT - 21	0	-0.870461	1.76087	0.197328	-0.140691		HT - 9	0	1.56864	1.57822	1.39722	0.553386
VIT_01S0026G00910	Unknown	Response to Stress		LT - 21	0	-0.62894	0.213864	-0.920915	-1.34457		HT - 9	0	0.019116	0.718378	0.263876	-0.501929
VIT_15S0048G02070	BON2-associated protein (BAP2)	Signal Transduction		LT - 21	0	-1.91924	0.82088	-3.34373	-2.90531		HT - 9	0	1.38997	1.5943	0.381368	-0.810197
VIT_01S0244G00090	feronia receptor-like kinase	Signal Transduction		LT - 21	0	-0.231688	1.30819	-1.20466	-1.00317		HT - 9	0	1.21387	1.58198	0.888549	-0.75988
VIT_12S0028G01640	S-receptor kinase	Signal Transduction		LT - 21	0	-0.191854	0.759274	-0.977142	-1.76277		HT - 9	0	0.851542	0.880333	0.520951	-1.34728
VIT_13S0019G01130	DC1 domain-containing protein	#N/A		LT - 21	0	-2.00067	0.553298	-1.44843	-1.64849		HT - 9	0	0.546845	0.801813	0.178866	-0.859817
VIT_18S0001G06020	Phosphate-induced protein 1	#N/A		LT - 21	0	-1.32683	2.44134	-0.414702	0.683635		HT - 9	0	1.94374	2.70822	2.08709	0.947722
VIT_03S0063G01510	Trehalose-phosphatase	Carbohydrate Metabolic Process		LT - 24	0	0.565208	-0.416085	-1.08197	-0.705856		HT - 13	0	1.28801	0.760008	0.39123	-0.294026
VIT_18S0001G11860	Polygalacturonate 4-alpha-galacturonosyltransferase	Cell Wall Metabolism		LT - 24	0	0.985306	0.546911	-2.20242	-2.56872		HT - 13	0	1.56471	0.534006	-0.923818	-1.40648
VIT_01S0026G00200	Xyloglucan endotransglucosylase/hydrolase 28	Cell Wall Metabolism		LT - 24	0	0.795505	1.22001	-2.10439	-0.940964		HT - 13	0	1.48765	0.856955	-0.915316	-1.55858
VIT_01S0146G00090	11-beta-hydroxysteroid dehydrogenase	Lipid Metabolic Process		LT - 24	0	-0.318173	-1.33005	-2.94413	-2.07497		HT - 13	0	1.11602	0.648905	-0.597174	-0.719098
VIT_16S0050G02400	ERF/AP2 Gene Family (VvERF054)	Response to Hormone Stimulus		LT - 24	0	-0.31072	0.0311125	-1.73295	-0.955325		HT - 13	0	1.05626	0.607045	0.114615	-0.959556
VIT_11S0016G00660	ERF/AP2 Gene Family (VvERF009)	Response to Hormone Stimulus		LT - 24	0	-2.24769	1.14412	-1.17468	-0.641686		HT - 9	0	1.31034	1.12234	0.673237	0.550687
VIT_11S0016G00670	ERF/AP2 Gene Family (VvERF010)	Response to Hormone Stimulus		LT - 24	0	-2.12472	-0.149517	-2.75051	-2.61254		HT - 9	0	1.61737	1.75243	-0.958872	-2.02281
VIT_03S0063G00460	ERF/AP2 Gene Family (VvERF117)	Response to Hormone Stimulus		LT - 24	0	-2.57175	1.53639	-2.13165	-2.28062		HT - 9	0	1.42125	1.22435	0.20976	-1.31645
VIT_01S0011G06140	Avr9/Cf-9 rapidly elicited protein	Response to Stress		LT - 24	0	-2.8674	-0.0996857	-4.02736	-3.23431		HT - 9	0	0.632362	0.674358	-0.794784	-1.51647
VIT_08S0105G00180	U-box domain-containing protein	#N/A		LT - 24	0	-2.36069	0.76305	-2.61457	-2.97874		HT - 9	0	1.23125	0.782326	-0.515141	-2.20811
VIT_08S0105G00190	U-box domain-containing protein	#N/A		LT - 24	0	-2.39457	0.824251	-2.50954	-3.07382		HT - 9	0	1.14079	0.730215	-0.556955	-2.13668
VIT_11S0149G00280	Chitinase A	Carbohydrate Metabolic Process		LT - 14	0	0.475374	1.03654	1.41948	1.98403		HT - 22	0	0.215944	0.899156	0.695113	2.01017
VIT_13S0019G01650	Expansin (VvEXPA13)	Cell Wall Metabolism		LT - 14	0	1.16955	1.2766	1.78595	2.97149		HT - 22	0	0.814611	0.862549	0.709329	3.15397
VIT_06S0080G00370	F-box domain containing protein	Cellular Homeostasis		LT - 14	0	0.62813	0.604542	0.80304	2.05975		HT - 22	0	0.469851	0.545994	0.301106	1.50385
VIT_14S0068G02150	Kelch repeat-containing F-box family protein	Cellular Homeostasis		LT - 14	0	-0.325662	0.966024	1.13069	2.53711		HT - 22	0	0.13063	0.572686	0.44403	2.48682
VIT_10S0116G00470	Ubiquitin family	Cellular Homeostasis		LT - 14	0	0.348274	0.716975	0.776661	2.13477		HT - 22	0	0.355276	0.485192	0.404214	2.2252
VIT_15S0048G01730	Aurora kinase 3	Cellular Process		LT - 14	0	0.400166	0.65284	0.909604	2.02471		HT - 22	0	0.242333	0.497063	0.250039	1.93189
VIT_02S0025G01640	Calcineurin B 4-1	Cellular Process		LT - 14	0	0.653739	1.32434	1.94047	2.89659		HT - 22	0	0.318092	0.410266	0.480389	2.24882
VIT_18S0122G00550	Cyclin-dependent kinase B2;1	Cellular Process		LT - 14	0	0.487883	1.38598	1.59658	3.10333		HT - 22	0	0.065002	0.119707	0.104623	2.01196
VIT_16S0022G00440	Dynein light chain LC8-type	Cellular Process		LT - 14	0	0.999975	0.938881	0.960801	2.25306		HT - 22	0	0.427418	1.09854	0.888851	2.57668
VIT_18S0001G10740	Origin recognition complex subunit 2	Cellular Process		LT - 14	0	1.02087	1.0828	1.44253	2.76085		HT - 22	0	0.610483	1.06126	0.64016	2.53932
VIT_18S0166G00120	Concanavalin A lectin	DNA/RNA Metabolic Process		LT - 14	0	0.440095	0.925771	1.32079	1.7281		HT - 22	0	0.469954	0.873996	0.632849	2.44662
VIT_19S0015G01900	Dimethylmenaquinone methyltransferase	DNA/RNA Metabolic Process		LT - 14	0	0.132061	0.0570722	1.06481	2.77755		HT - 22	0	0.0389247	0.652087	0.466034	3.49028
VIT_16S0039G01780	DNA replication complex GINS protein PSF2	DNA/RNA Metabolic Process		LT - 14	0	0.63389	0.809902	1.01044	1.76487		HT - 22	0	0.301523	0.308312	-0.286149	1.49493
VIT_14S0060G02360	Histone H2A.4 HTA12	DNA/RNA Metabolic Process		LT - 14	0	1.27448	2.02947	2.62188	3.60648		HT - 22	0	0.83517	1.44022	1.16814	3.03381
VIT_01S0011G03300	Plastid-specific 30S ribosomal protein 3	DNA/RNA Metabolic Process		LT - 14	0	0.995581	1.42947	1.77019	2.8682		HT - 22	0	0.184849	0.878909	0.336223	1.63235
VIT_07S0005G01430	PROLIFERA protein	DNA/RNA Metabolic Process		LT - 14	0	1.35859	1.42165	1.96349	3.31083		HT - 22	0	0.446229	1.16227	0.63684	3.47591
VIT_06S0004G05930	Proliferating cell nuclear antigen (PCNA)	DNA/RNA Metabolic Process		LT - 14	0	1.00798	1.03248	1.31726	2.0141		HT - 22	0	0.122389	0.90637	0.638174	1.79302
VIT_02S0025G00220	Chlororespiratory reduction 4 (CRR4)	Generation of Energy		LT - 14	0	-0.097763	0.210914	0.836577	1.79454		HT - 22	0	0.261387	0.444784	0.463571	1.934
VIT_01S0011G01160	Haloacid dehalogenase hydrolase	Generation of Energy		LT - 14	0	0.524322	1.00124	1.46525	2.50363		HT - 22	0	-0.113408	0.89336	0.480075	1.83583
VIT_01S0150G00120	ERF/AP2 Gene Family (VvERF112)	Response to Hormone Stimulus		LT - 14	0	0.6719	0.724815	1.01162	1.88664		HT - 22	0	0.795699	1.17471	0.974556	2.91359
VIT_12S0028G02970	MLO1	Response to Stress		LT - 14	0	-0.0172428	0.187304	0.943684	1.38385		HT - 22	0	0.405711	0.512464	0.190171	2.06065
VIT_10S0042G00080	Peroxidase 50	Response to Stress		LT - 14	0	0.341747	0.975999	1.62412	3.16647		HT - 22	0	0.273926	0.958601	0.700805	2.8496
VIT_05S0077G01690	s1_Pathogenesis protein 10 [Vitis vinifera]	Response to Stress		LT - 14	0	0.413799	1.13137	1.88712	2.677		HT - 22	0	0.356396	1.92156	1.1368	2.33487
VIT_01S0010G01670	Zinc knuckle	Response to Stress		LT - 14	0	0.914889	1.20718	1.57565	2.27869		HT - 22	0	0.536276	0.848667	0.691684	2.08936
VIT_19S0014G04800	(-)-germacrene D synthase (VvTPS25)	Secondary Metabolic Process		LT - 14	0	0.0862147	1.82086	1.58909	3.18255		HT - 22	0	0.210931	0.735557	0.762136	3.26797
VIT_04S0023G01290	Anthocyanidin 3-O-glucosyltransferase	Secondary Metabolic Process		LT - 14	0	1.48002	2.91558	4.22606	6.42156		HT - 22	0	1.13537	1.2785	1.46082	6.49201
VIT_19S0014G04810	Vetispiradiene synthase (VvTPS26)	Secondary Metabolic Process		LT - 14	0	0.770993	2.58213	2.46939	4.16192		HT - 22	0	0.945156	1.31945	1.38014	4.54505
VIT_01S0010G02320	Vinorine synthase	Secondary Metabolic Process		LT - 14	0	-0.0518332	1.12255	1.0924	2.18248		HT - 22	0	0.0152174	0.0451115	0.036416	1.29111
VIT_11S0052G00350	Receptor kinase TRKe	Signal Transduction		LT - 14	0	0.155811	1.04889	1.21541	2.46739		HT - 22	0	0.127835	0.814513	0.770798	2.51372
VIT_13S0073G00600	Receptor-like kinase 17	Signal Transduction		LT - 14	0	1.61386	2.93615	2.70948	3.94548		HT - 22	0	1.02381	1.13254	0.716205	2.59486
VIT_01S0011G03730	(myb domain protein 62	Transcription Factor Activity		LT - 14	0	0.371502	0.58167	1.29099	1.78015		HT - 22	0	-0.426058	0.227722	-0.131199	1.82487
VIT_01S0127G00910	AERO1 (arabidopsis endoplasmic reticulum oxidoreductins 1)	Transcription Factor Activity		LT - 14	0	0.684025	1.55965	2.32395	3.7245		HT - 22	0	0.720097	1.13362	1.085	3.49472
VIT_18S0001G07610	EMB1674 (embryo defective 1674) kinase interacting family protein	Transcription Factor Activity		LT - 14	0	0.190158	0.783193	1.01802	1.67318		HT - 22	0	0.0755033	0.295481	0.468165	2.5136
VIT_07S0197G00020	Lateral organ boundaries domain gene 36	Transcription Factor Activity		LT - 14	0	0.0164607	0.0064086	1.40879	3.16014		HT - 22	0	-0.441241	0.0543796	-0.270306	2.11248
VIT_13S0158G00100	MADS-box agamous-like 15	Transcription Factor Activity		LT - 14	0	0.0741327	0.694458	1.52162	2.19826		HT - 22	0	-0.323536	0.945771	0.758115	2.33827
VIT_18S0041G01880	MIKC-Type MADS Box Genes Family (VvAG3)	Transcription Factor Activity		LT - 14	0	0.659434	1.13323	1.3116	3.40462		HT - 22	0	-0.0767454	0.774698	-0.123004	2.05493
VIT_08S0007G02550	Ovate family protein 6 OFP6	Transcription Factor Activity		LT - 14	0	0.252735	0.18318	0.746638	2.31811		HT - 22	0	0.147175	0.289227	0.325662	1.44786
VIT_17S0000G07540	paired amphipathic helix protein Sin3a	Transcription Factor Activity		LT - 14	0	0.733362	1.53854	1.88384	3.32446		HT - 22	0	0.152805	1.02171	0.733336	2.77949
VIT_18S0001G02280	Zinc finger (C3HC4-type ring finger) family protein	Transcription Factor Activity		LT - 14	0	0.0122848	1.39372	1.49562	2.59948		HT - 22	0	-0.246	0.532086	0.588907	2.166
VIT_14S0108G00710	ABC Transporter (VvSMC1)	Transport		LT - 14	0	1.56776	1.91585	1.81328	2.01993		HT - 22	0	0.461829	0.511962	0.355839	1.53066
VIT_09S0002G05810	Boron transporter-like protein 4	Transport		LT - 14	0	-0.0503794	0.945566	1.42008	2.81248		HT - 22	0	0.311321	2.60964	0.914741	3.31244
VIT_08S0056G01040	MATE efflux family protein	Transport		LT - 14	0	1.00828	1.11143	1.21953	2.20058		HT - 22	0	-0.00663323	0.721859	0.592963	1.77668
VIT_08S0032G00680	SPX (SYG1/Pho81/XPR1) domain-containing protein	Transport		LT - 14	0	0.227957	0.869567	1.19504	2.77933		HT - 22	0	-0.325918	0.811588	-0.0586737	2.56806
VIT_00S0988G00010	CF9	#N/A		LT - 14	0	0.50671	0.911837	1.26445	3.93991		HT - 22	0	-0.0792928	0.0671651	0.238545	3.34609
VIT_16S0098G00800	Copper-binding family protein	#N/A		LT - 14	0	-0.253183	0.689831	1.06019	1.75279		HT - 22	0	0.117827	0.956938	0.613628	2.09433
VIT_03S0038G02050	Dirigent protein pDIR7	#N/A		LT - 14	0	0.278709	0.73126	1.11884	2.87551		HT - 22	0	-0.570096	-0.479135	-0.960041	1.65219
VIT_09S0002G01700	Epidermal patterning factor-like protein 3	#N/A		LT - 14	0	-0.060408	1.36439	1.03967	2.03774		HT - 22	0	-0.204698	0.555224	0.416889	1.62574
VIT_10S0071G00320	GRAM domain-containing protein / ABA-responsive	#N/A		LT - 14	0	0.163678	1.23328	1.29267	1.99636		HT - 22	0	-0.324333	0.839309	0.54269	1.62441
VIT_13S0019G05370	Histone H2B	#N/A		LT - 14	0	0.0131142	0.662831	1.15781	2.17186		HT - 22	0	-0.267298	0.736708	0.505259	1.78813
VIT_06S0004G01690	Histone H3	#N/A		LT - 14	0	-0.0291705	1.03242	2.0323	3.70914		HT - 22	0	0.000492	0.123027	0.17763	2.66896
VIT_13S0064G01340	Histone H3	#N/A		LT - 14	0	0.334688	0.411114	1.16791	2.7907		HT - 22	0	0.333858	0.488705	0.20254	2.17576
VIT_18S0072G00800	Histone H3	#N/A		LT - 14	0	-0.010174	0.308294	1.05912	2.17714		HT - 22	0	-0.0682643	0.243745	0.199971	1.57819
VIT_13S0019G00800	Histone H4	#N/A		LT - 14	0	0.704069	2.24624	2.65229	3.44955		HT - 22	0	0.0148163	0.988841	0.756657	2.8951
VIT_07S0005G00110	Rapid ALkalinization Factor RALFL11	#N/A		LT - 14	0	0.362211	1.41274	1.63255	2.51617		HT - 22	0	-0.212381	1.15571	0.634847	2.21406
VIT_10S0116G00850	Serine/threonine Protein kinase BNK1	#N/A		LT - 14	0	0.544665	1.3369	1.78058	3.07969		HT - 22	0	0.400558	0.582787	0.818367	2.83869
VIT_02S0025G04290	Thaumatin	#N/A		LT - 14	0	1.12417	1.47661	2.04203	3.66572		HT - 22	0	0.547714	1.88449	0.652821	3.74022
VIT_08S0007G06000	Glucan endo-1,3-beta-glucosidase GII precursor	Carbohydrate Metabolic Process		LT - 14	0	-0.625221	-0.593657	0.00339537	1.06244		HT - 2	0	-0.213607	-0.190524	-0.324805	1.44863
VIT_00S0616G00010	Glycerol-3-phosphate permease	Carbohydrate Metabolic Process		LT - 14	0	-0.016921	0.0513027	0.626154	2.14815		HT - 2	0	-0.0298769	0.291207	0.244639	2.70542
VIT_19S0014G00410	PMR5 (powdery mildew resistant 5)	Carbohydrate Metabolic Process		LT - 14	0	-0.184028	0.232694	1.00271	3.13886		HT - 2	0	-0.663287	-0.599457	-0.992691	3.00713
VIT_02S0154G00110	Trehalose-6-phosphate phosphatase (AtTPPA)	Carbohydrate Metabolic Process		LT - 14	0	-0.455446	-0.126098	0.122037	2.9236		HT - 2	0	-0.24357	0.733716	-0.652931	2.21131
VIT_11S0037G00720	Trehalose-phosphate phosphatase	Carbohydrate Metabolic Process		LT - 14	0	-0.559367	-0.07775	0.252101	3.0972		HT - 2	0	-0.537152	0.544129	-0.276561	2.0809
VIT_19S0014G01400	Agenet domain-containing protein	Cellular Process		LT - 14	0	-0.0631243	0.249923	0.669789	3.05745		HT - 2	0	0.10717	0.338457	0.568722	2.31727
VIT_18S0122G00360	DC1 domain-containing protein	Cellular Process		LT - 14	0	-0.332786	0.372947	0.75092	2.76938		HT - 2	0	-0.294673	0.0263794	-0.378247	1.88202
VIT_18S0001G09110	Photosystem II PsbC protein	Generation of Energy		LT - 14	0	0.006067	-0.112939	0.38307	1.72366		HT - 2	0	-0.0246257	0.216304	0.202858	1.94301
VIT_11S0016G03490	Glyoxal oxidase	Lipid Metabolic Process		LT - 14	0	-0.250477	-0.0841594	0.457282	2.05469		HT - 2	0	0.225998	0.229504	0.322402	1.93612
VIT_01S0011G05900	Jasmonate O-methyltransferase	Lipid Metabolic Process		LT - 14	0	-0.83284	-0.112662	0.681961	1.78504		HT - 2	0	-0.56723	0.570761	0.493949	1.81965
VIT_18S0072G00260	Ethylene-responsive transcription factor related to APETALA2 6	Response to Hormone Stimulus		LT - 14	0	-0.751409	-0.900252	-0.543301	1.58633		HT - 2	0	-0.544347	-0.084264	-0.727925	2.41919
VIT_10S0003G03790	Jasmonate ZIM domain-containing protein (VvJAZ5)	Response to Hormone Stimulus		LT - 14	0	-1.04491	0.386695	0.688623	1.87157		HT - 2	0	-0.290908	0.741003	-0.47128	1.57244
VIT_14S0068G00740	Avr9/Cf-9 rapidly elicited protein 146	Response to Stress		LT - 14	0	0.319412	0.0266427	1.21886	4.00979		HT - 2	0	0.451926	0.797953	-0.0818288	3.6546
VIT_13S0084G00690	Nudix hydrolase 16	Response to Stress		LT - 14	0	-0.324451	0.290152	1.14287	2.86284		HT - 2	0	-0.128077	0.0610693	-0.0049194	2.20587
VIT_06S0004G07550	Wound-induced protein WI12	Response to Stress		LT - 14	0	-0.553564	-0.914728	1.42501	3.90935		HT - 2	0	-1.39151	0.383616	-1.87067	4.06975
VIT_18S0001G06120	Cis-zeatin O-beta-D-glucosyltransferase	Secondary Metabolic Process		LT - 14	0	-0.0458656	-0.222131	0.302152	1.94574		HT - 2	0	-0.19562	0.420334	0.0737725	2.68122
VIT_04S0023G02900	Ferulate-5-hydroxylase	Secondary Metabolic Process		LT - 14	0	-0.555153	-0.469146	-0.16871	1.32167		HT - 2	0	-0.27882	-0.234301	-0.628231	1.96939
VIT_10S0003G05430	Reticuline oxidase precursor	Secondary Metabolic Process		LT - 14	0	-1.9978	0.120573	0.880311	1.68651		HT - 2	0	-0.620238	0.893436	0.08492	2.0377
VIT_05S0020G04260	Calcium-transporting ATPase 13 ACA13	Signal Transduction		LT - 14	0	-0.295821	-0.43284	0.108898	1.57665		HT - 2	0	-0.0657983	0.0461414	0.0590469	1.00027
VIT_07S0005G01450	BZIP DNA-binding protein BZIP53	Transcription Factor Activity		LT - 14	0	-0.254759	-0.161434	0.0988158	2.29342		HT - 2	0	0.117106	0.301945	-0.150045	1.61778
VIT_06S0004G00020	NAC domain-containing protein (VvNAC44)	Transcription Factor Activity		LT - 14	0	-1.22989	-1.15208	-0.859991	1.31646		HT - 2	0	-0.634718	0.147434	-0.644657	1.70723
VIT_18S0001G00320	LYS/HIS transporter 7 LHT7	Transport		LT - 14	0	-1.1637	-1.13689	-0.993046	0.795764		HT - 2	0	-0.680016	-0.241181	-0.701029	1.91977
VIT_14S0066G02300	P-glycoprotein 17	Transport		LT - 14	0	-0.577419	0.150333	0.366823	1.04675		HT - 2	0	-0.492668	0.0441703	-0.155462	2.43971
VIT_04S0044G01970	Subtilisin protease precursor	Transport		LT - 14	0	0.0643075	-0.0284157	0.608493	1.95279		HT - 2	0	-0.406373	-0.0780078	-0.309203	1.38685
VIT_06S0080G01200	Harpin-induced family protein	#N/A		LT - 14	0	-0.727309	-0.293244	-0.170805	0.516788		HT - 2	0	-0.0154706	0.189462	-0.184771	2.04522
VIT_04S0069G01010	Harpin-induced protein	#N/A		LT - 14	0	-0.715835	-0.147213	-0.144325	2.56902		HT - 2	0	-0.329878	1.38852	-0.488345	2.25935
VIT_14S0066G01420	Nodulin MtN3 family	#N/A		LT - 14	0	-0.20987	-0.597328	-0.0656833	1.18778		HT - 2	0	-0.16621	0.175751	-0.202236	1.54577
VIT_03S0038G02550	Blue copper-binding protein	Cellular Process		LT - 14	0	0.432672	0.247164	0.361817	2.33895		HT - 17	0	0.26532	0.343637	0.180787	2.16348
VIT_13S0019G00540	Ethylene-responsive protein	Response to Hormone Stimulus		LT - 14	0	0.458072	-0.278353	-0.0657656	2.17544		HT - 17	0	-0.137843	0.0883595	-0.349596	1.1473
VIT_18S0001G06090	Cis-zeatin O-beta-D-glucosyltransferase	Secondary Metabolic Process		LT - 14	0	0.154419	-0.108536	0.490408	1.86671		HT - 17	0	0.150276	0.737637	0.382107	2.14731
VIT_05S0020G03680	GCN5 N-acetyltransferase (GNAT)	Transcription Factor Activity		LT - 14	0	0.021782	-0.492426	-0.200448	1.42162		HT - 17	0	0.038108	1.00669	0.787299	2.63326
VIT_10S0003G03970	MADS-box agamous-like 62	Transcription Factor Activity		LT - 14	0	0.617954	0.112633	0.382546	2.62557		HT - 17	0	-0.034019	0.108682	0.0542561	1.31647
VIT_01S0011G02680	Myb-related protein 3R-1 (Plant c-MYB-like protein 1) MYB3R1	Transcription Factor Activity		LT - 14	0	0.256324	0.018643	0.177496	1.24045		HT - 17	0	0.0772915	1.77071	1.13513	3.4935
VIT_04S0023G03910	Metal-binding protein	#N/A		LT - 14	0	0.230465	-0.254003	-0.0415386	1.75652		HT - 17	0	-0.356935	0.180471	0.0108166	1.00002
VIT_18S0089G01230	fructokinase-2	Carbohydrate Metabolic Process		LT - 17	0	0.189952	-0.145554	0.750547	2.0112		HT - 2	0	0.287628	0.225866	0.374238	1.80515
VIT_00S2840G00010	Phosphoenolpyruvate carboxykinase	Carbohydrate Metabolic Process		LT - 17	0	-0.887597	-0.119694	0.663673	1.27664		HT - 2	0	0.304449	-0.187976	0.229013	0.916221
VIT_08S0007G04680	Expansin (VvEXPA12)	Cell Wall Metabolism		LT - 17	0	-0.406534	0.0323437	0.228487	0.810556		HT - 2	0	-0.0221875	-0.0889961	0.0438963	1.66129
VIT_16S0050G00790	Hydroxyproline-rich glycoprotein	Cell Wall Metabolism		LT - 17	0	-0.685626	-0.320822	0.112486	1.56134		HT - 2	0	0.0137133	-0.346132	-0.246946	1.37175
VIT_00S0323G00070	Pectin methylesterase inhibitor	Cell Wall Metabolism		LT - 17	0	-0.166774	-0.965119	0.120219	2.14299		HT - 2	0	1.56555	1.28058	0.348161	2.08753
VIT_01S0026G00950	formin 8	Cellular Process		LT - 17	0	-0.428563	0.0227527	0.716209	1.90595		HT - 2	0	0.128153	-0.0428145	0.351837	1.45431
VIT_06S0004G02360	Myosin-related	Cellular Process		LT - 17	0	-0.529559	-0.889218	-0.320716	1.23371		HT - 2	0	-0.110948	-0.436359	-0.509605	1.38896
VIT_06S0004G00820	Ribosomal protein S2; Squalene/phytoene synthase	DNA/RNA Metabolic Process		LT - 17	0	-0.353494	0.193316	0.48099	1.90803		HT - 2	0	0.765147	0.46221	1.00577	2.74145
VIT_12S0034G01810	2OG-Fe(II) oxygenase	Generation of Energy		LT - 17	0	-0.0288293	0.085707	0.340951	2.08634		HT - 2	0	0.0158423	-0.250477	-0.505606	1.04538
VIT_19S0014G03790	Diacylglycerol kinase	Lipid Metabolic Process		LT - 17	0	-0.157152	-0.064843	0.481705	1.58167		HT - 2	0	0.145009	-0.0624657	-0.420844	1.15644
VIT_04S0008G00890	Abscisic acid receptor PYL2 RCAR14	Response to Hormone Stimulus		LT - 17	0	-0.0474205	0.170582	0.992535	3.76167		HT - 2	0	0.435206	0.10462	-0.152343	1.94682
VIT_17S0000G09030	Disease resistance protein (NBS-LRR class)	Response to Stress		LT - 17	0	0.118505	-0.203386	0.502179	2.11468		HT - 2	0	0.399104	0.204846	0.111742	1.95302
VIT_10S0003G05450	Reticuline oxidase precursor	Secondary Metabolic Process		LT - 17	0	-1.18896	-0.217445	0.13451	1.54956		HT - 2	0	-0.029209	-0.0467857	-0.191797	2.04456
VIT_03S0038G04760	basic helix-loop-helix (bHLH) family	Transcription Factor Activity		LT - 17	0	-0.215461	-1.00857	0.201082	2.18946		HT - 2	0	0.354917	0.11903	-0.268073	1.70343
VIT_05S0077G01140	BZIP transcription factor BZIP53	Transcription Factor Activity		LT - 17	0	-0.662678	-0.988668	-0.952454	1.59688		HT - 2	0	0.0733901	-0.389993	-0.414843	1.10453
VIT_01S0010G02680	DNA-binding storekeeper protein	Transcription Factor Activity		LT - 17	0	-0.880136	-0.524604	-0.720847	1.0818		HT - 2	0	0.201251	0.0147271	0.00788607	1.24315
VIT_19S0085G00050	myb domain protein 58	Transcription Factor Activity		LT - 17	0	-0.580301	-0.260792	0.434712	1.73974		HT - 2	0	-0.555349	-0.717529	-1.21902	1.4043
VIT_06S0004G04950	Scarecrow-like transcription factor 14 SCL14	Transcription Factor Activity		LT - 17	0	-0.902388	0.487183	0.448091	1.61973		HT - 2	0	0.593634	0.410535	0.440334	1.23053
VIT_12S0059G02530	fringe-related protein	#N/A		LT - 17	0	-0.703534	-0.565178	0.103877	1.54506		HT - 2	0	-0.0759076	-0.301418	-0.100284	1.75925
VIT_04S0008G06930	Transposase, IS4	#N/A		LT - 17	0	-0.537939	-0.497508	-0.188762	2.13753		HT - 2	0	0.43606	-0.241803	-0.275472	2.11023
VIT_08S0056G00210	Cyclin-dependent kinase B1;2	Cellular Process		LT - 17	0	0.394168	0.663316	0.436165	2.17395		HT - 14	0	0.520589	0.237056	0.255226	2.11377
VIT_18S0001G09660	CYP81D2	Cellular Process		LT - 17	0	0.278856	0.364025	0.609674	3.495		HT - 14	0	0.25638	0.184012	0.075261	2.49024
VIT_00S0301G00100	BFN1 (bifunctional nuclease I)	DNA/RNA Metabolic Process		LT - 17	0	-0.253699	0.370516	-0.312958	2.74578		HT - 14	0	-0.0694283	-0.350492	-0.391362	2.72796
VIT_19S0090G01250	Jasmonate O-methyltransferase	Lipid Metabolic Process		LT - 17	0	0.454037	0.833065	0.708867	2.60419		HT - 14	0	0.544306	0.286588	0.237813	1.87838
VIT_19S0085G00560	Pentatricopeptide (PPR) repeat-containing	Pentatricopeptide (PPR) repeat-containing protein		LT - 17	0	0.0316505	0.40862	0.456326	1.59997		HT - 14	0	-0.113964	-0.44046	-0.185784	1.23332
VIT_07S0005G06590	MADS-box agamous-like 62	Transcription Factor Activity		LT - 17	0	-0.339539	0.00511077	-0.0485122	1.94707		HT - 14	0	0.153838	0.00664377	0.276584	1.06552
VIT_01S0026G02460	Zinc finger homeobox 30	Transcription Factor Activity		LT - 17	0	0.660941	0.894798	0.718199	3.92226		HT - 14	0	1.01869	0.838134	0.626702	1.69341
VIT_09S0002G00750	ABC Transporter (VvMDR9 - VvABCB9)	Transport		LT - 17	0	0.152118	1.05472	0.571341	2.06207		HT - 14	0	0.320049	0.261825	0.56666	2.66857
VIT_19S0014G00150	Purine permease 11 PUP11	Transport		LT - 17	0	-0.143128	-0.00595173	-0.951968	1.25257		HT - 14	0	-0.256669	-0.329038	-0.960697	1.403
VIT_12S0028G02140	F-box/LRR-repeat MAX2	#N/A		LT - 17	0	0.163073	0.19754	0.125728	1.65942		HT - 14	0	0.113455	-0.482003	-0.538912	1.29066
VIT_16S0022G00890	Invertase/pectin methylesterase inhibitor	Cell Wall Metabolism		LT - 12	0	-0.0309713	0.50234	-0.603732	-2.27748		HT - 8	0	0.994469	0.753571	0.674104	-1.18983
VIT_16S0013G00950	ERF/AP2 Gene Family (VvERF080)	Response to Hormone Stimulus		LT - 12	0	-1.82566	0.347822	-1.03731	-2.717		HT - 8	0	0.326308	-0.015411	-0.179221	-2.4783
VIT_16S0013G00980	ERF/AP2 Gene Family (VvERF082)	Response to Hormone Stimulus		LT - 12	0	-1.83593	0.361319	-0.900256	-2.64925		HT - 8	0	0.29381	0.0327705	-0.0981788	-2.48084
VIT_16S0013G01030	ERF/AP2 Gene Family (VvERF106)	Response to Hormone Stimulus		LT - 12	0	-1.6529	0.50965	-0.639152	-2.55106		HT - 8	0	0.401731	0.112834	0.006439	-1.755
VIT_16S0013G01050	ERF/AP2 Gene Family (VvERF107)	Response to Hormone Stimulus		LT - 12	0	-1.63007	0.70797	-0.707428	-2.37192		HT - 8	0	0.49286	0.190355	0.108531	-2.00341
VIT_16S0013G01060	ERF/AP2 Gene Family (VvERF108)	Response to Hormone Stimulus		LT - 12	0	-1.57224	0.847105	-0.726437	-2.50939		HT - 8	0	0.753678	0.332324	0.181135	-1.62176
VIT_16S0013G00970	Ethylene responsive element binding factor 5	Response to Hormone Stimulus		LT - 12	0	-1.68545	0.222957	-1.29604	-2.94705		HT - 8	0	0.347739	-0.205778	-0.614357	-2.81323
VIT_12S0059G01870	GH3-like protein	Response to Hormone Stimulus		LT - 12	0	0.233718	0.42726	-0.00326083	-1.76902		HT - 8	0	0.0880363	-0.133459	0.052575	-1.33958
VIT_09S0054G01520	Beta-amyrin synthase	Secondary Metabolic Process		LT - 12	0	0.372404	0.518203	-0.199567	-2.28929		HT - 8	0	0.0629747	-0.347711	-0.379906	-3.55778
VIT_14S0068G00070	feronia receptor-like kinase	Signal Transduction		LT - 12	0	0.113588	0.158783	-0.282968	-1.88038		HT - 8	0	0.399315	0.14909	0.33461	-1.44073
VIT_07S0005G02480	Myb domain protein 61	Transcription Factor Activity		LT - 12	0	0.436339	0.517922	-0.0770577	-1.89523		HT - 8	0	-0.0461183	-0.480341	-0.225339	-1.69017
VIT_14S0068G00100	feronia receptor-like kinase	#N/A		LT - 12	0	0.122202	0.431183	-0.512794	-2.23527		HT - 8	0	0.591904	0.32191	0.163651	-1.33822
VIT_04S0008G03950	RD22	#N/A		LT - 12	0	0.654421	0.758067	0.434116	-1.67231		HT - 8	0	0.804113	0.327263	-0.253455	-2.56396
VIT_08S0007G07480	Aldose 1-epimerase	Carbohydrate Metabolic Process		LT - 12	0	0.254086	-1.57434	-1.37875	-2.22363		HT - 4	0	0.899959	0.384548	-0.347752	-2.09161
VIT_18S0001G13230	Beta-galactosidase BG1 [Vitis vinifera]	Carbohydrate Metabolic Process		LT - 12	0	0.205226	0.0705945	-0.574128	-2.0477		HT - 4	0	0.262153	-0.136491	-0.283396	-1.80754
VIT_15S0046G01190	Hydroquinone glucosyltransferase	Carbohydrate Metabolic Process		LT - 12	0	0.456445	-0.409679	-1.36534	-1.80636		HT - 4	0	0.267237	-0.201759	-0.185301	-0.954836
VIT_12S0059G01250	Endo-1,4-beta-glucanase	Cell Wall Metabolism		LT - 12	0	0.103154	-0.0302853	-1.00533	-1.87274		HT - 4	0	-0.123506	-0.721495	-0.666138	-2.01074
VIT_06S0004G04860	Expansin (VvEXPA6)	Cell Wall Metabolism		LT - 12	0	0.173187	-0.485256	-0.957588	-2.63143		HT - 4	0	0.26685	-0.343284	-0.619961	-3.02783
VIT_01S0146G00150	BCL-2-associated athanogene 5	Cellular Homeostasis		LT - 12	0	-0.487274	-1.19721	-3.26282	-5.50079		HT - 4	0	-0.971452	-1.01051	-0.776489	-2.7369
VIT_05S0094G01590	Kelch repeat-containing F-box protein	Cellular Homeostasis		LT - 12	0	0.198108	0.0859448	-0.659079	-2.24568		HT - 4	0	0.136979	-0.133352	-0.136835	-1.2124
VIT_12S0059G00150	Ankyrin repeat	Cellular Process		LT - 12	0	-1.02957	-1.64405	-2.40552	-3.98362		HT - 4	0	-0.886941	-1.40496	-0.891698	-3.41626
VIT_12S0059G00110	Ankyrin repeat	Cellular Process		LT - 12	0	-0.739524	-1.26886	-2.24159	-3.63067		HT - 4	0	-0.693667	-1.43483	-1.08119	-3.21885
VIT_12S0028G04000	Ankyrin repeat	Cellular Process		LT - 12	0	-0.5989	-1.46334	-2.56643	-3.64274		HT - 4	0	-0.70516	-1.08504	-0.764035	-2.89177
VIT_13S0106G00080	Ankyrin repeat	Cellular Process		LT - 12	0	-0.26021	-0.394656	-1.09785	-2.01961		HT - 4	0	-0.339016	-0.887216	-0.900441	-3.05598
VIT_12S0059G00090	Ankyrin repeat	Cellular Process		LT - 12	0	-0.374585	-1.08222	-1.48007	-2.86797		HT - 4	0	-0.965894	-0.976053	-0.608379	-2.77579
VIT_19S0015G02280	Ankyrin repeat	Cellular Process		LT - 12	0	-0.114253	-0.684431	-0.899033	-1.84244		HT - 4	0	0.00478643	-0.406749	-0.533927	-2.08338
VIT_19S0135G00250	Ankyrin repeat protein	Cellular Process		LT - 12	0	0.20471	-0.685793	-0.928449	-1.8781		HT - 4	0	-0.041986	-0.287577	-0.541346	-2.39824
VIT_00S0227G00200	formin protein AHF1	Cellular Process		LT - 12	0	0.109526	-0.281972	-0.660301	-1.76218		HT - 4	0	0.435098	-0.139223	-0.157139	-1.75503
VIT_07S0031G00610	Remorin	Cellular Process		LT - 12	0	0.360095	-0.470179	-0.973492	-1.26002		HT - 4	0	0.466644	-0.300806	-0.514624	-1.96866
VIT_13S0019G02280	Regulator of chromosome condensation (RCC1)	DNA/RNA Metabolic Process		LT - 12	0	-0.15935	-1.25461	-1.89993	-4.07762		HT - 4	0	-0.31631	-0.80218	-0.465074	-1.64212
VIT_01S0010G03620	LHCA2 (Photosystem I light harvesting complex gene 2)	Generation of Energy		LT - 12	0	-0.190079	-0.653002	-0.788926	-2.32156		HT - 4	0	0.020972	-0.374812	-0.624608	-2.26903
VIT_14S0108G01320	Plastocyanin domain-containing protein	Generation of Energy		LT - 12	0	-0.14482	-1.12395	-1.36921	-2.5948		HT - 4	0	-0.344906	-0.429704	-0.715304	-2.77071
VIT_09S0054G01220	Cycloartenol synthase	Lipid Metabolic Process		LT - 12	0	0.396704	0.611886	-0.801105	-3.21333		HT - 4	0	0.386716	-0.333208	-0.585529	-4.38811
VIT_02S0154G00240	Oxysterol binding protein	Lipid Metabolic Process		LT - 12	0	-0.176835	-0.542761	-1.00414	-1.68192		HT - 4	0	0.599546	-0.213277	-0.19654	-1.34351
VIT_00S0391G00010	Pentatricopeptide (PPR) repeat-containing	Pentatricopeptide (PPR) repeat-containing protein		LT - 12	0	0.298442	0.30579	-0.472938	-1.48394		HT - 4	0	0.526868	0.350399	0.312031	-0.917548
VIT_11S0016G03350	AP2/EREBP transcription factor TINY2	Response to Hormone Stimulus		LT - 12	0	-0.160178	0.569178	-2.20407	-3.41815		HT - 4	0	1.1667	0.38823	-0.413942	-2.65392
VIT_06S0004G07310	Indole-3-acetate beta-glucosyltransferase	Response to Hormone Stimulus		LT - 12	0	-0.285171	-1.06848	-2.38061	-3.26394		HT - 4	0	0.0484517	-0.485464	-0.305207	-2.77737
VIT_01S0150G00300	Indole-3-acetic acid amido synthetase	Response to Hormone Stimulus		LT - 12	0	-0.612894	-0.426379	-1.84199	-3.5573		HT - 4	0	-0.185426	-0.821095	-0.558191	-3.16782
VIT_12S0057G00750	CF9	Response to Stress		LT - 12	0	-0.0994103	-1.02034	-1.11608	-2.73694		HT - 4	0	0.0290217	-0.625353	-0.590826	-1.75346
VIT_09S0054G00300	Disease resistance	Response to Stress		LT - 12	0	-0.0524605	-0.843957	-0.897189	-1.81668		HT - 4	0	0.0621515	-0.355072	-0.327377	-1.99565
VIT_14S0066G01850	Peroxidase	Response to Stress		LT - 12	0	0.388928	-0.23772	-0.907443	-1.39426		HT - 4	0	0.165466	-0.128151	-0.361636	-2.01127
VIT_15S0046G02750	R protein PRF disease resistance protein	Response to Stress		LT - 12	0	-0.057027	0.009866	-0.943903	-2.17743		HT - 4	0	0.172334	-0.0514997	-0.0885447	-2.24315
VIT_14S0036G00070	R protein PRF disease resistance protein	Response to Stress		LT - 12	0	0.079255	-0.0874293	-0.751345	-1.94665		HT - 4	0	-0.01469	-0.231753	-0.256778	-2.20877
VIT_14S0081G00800	R protein PRF disease resistance protein	Response to Stress		LT - 12	0	0.435859	0.316986	-0.364897	-1.60196		HT - 4	0	0.386613	0.255611	0.360177	-1.2314
VIT_19S0027G01070	R protein disease resistance protein	Response to Stress		LT - 12	0	-0.833942	-1.6013	-2.2265	-3.93922		HT - 4	0	-0.263962	-0.80717	-0.872178	-3.60235
VIT_12S0034G02430	R protein MLA10	Response to Stress		LT - 12	0	-0.644572	-0.819373	-0.788468	-1.15714		HT - 4	0	-0.313399	-0.649491	-0.624739	-2.33821
VIT_15S0021G00130	RPP13 (recognition of peronospora parasitica 13)	Response to Stress		LT - 12	0	-0.0270258	0.0619705	-0.604852	-1.64013		HT - 4	0	0.408986	0.405665	0.142186	-2.31715
VIT_14S0036G00120	RPS2 (resistant to p. syringae 2)	Response to Stress		LT - 12	0	-0.453481	-0.651687	-0.935653	-2.01779		HT - 4	0	-0.154169	-0.51612	-0.419074	-2.35268
VIT_09S0002G03860	RPS5 (resistant to p. syringae 5)	Response to Stress		LT - 12	0	-0.599839	-0.882756	-1.56652	-2.77234		HT - 4	0	-0.453379	-0.641941	-0.825921	-2.85635
VIT_12S0134G00590	Anthocyanidin 3-O-glucoside-6''-O-malonyltransferase	Secondary Metabolic Process		LT - 12	0	0.469151	-1.36561	-1.6471	-3.59743		HT - 4	0	0.598705	0.322833	-0.456229	-3.37988
VIT_15S0021G01040	CYP72A1	Secondary Metabolic Process		LT - 12	0	0.713634	0.000438667	-0.830844	-1.52679		HT - 4	0	0.757806	0.35028	-0.0764387	-1.35987
VIT_16S0039G00990	Glutathione S-transferase 8 GSTU8	Secondary Metabolic Process		LT - 12	0	-0.0926847	-0.904951	-0.870039	-2.18068		HT - 4	0	0.0269403	-0.279497	-0.40177	-1.70467
VIT_17S0000G07060	UDP-glucosyltransferase HRA25	Secondary Metabolic Process		LT - 12	0	-0.108764	-0.603641	-0.803853	-1.8368		HT - 4	0	-0.35667	-0.560475	-0.652293	-2.16186
VIT_03S0038G03660	Armadillo/beta-catenin repeat protein / U-box domain-containing	Signal Transduction		LT - 12	0	0.32178	0.480251	-1.21483	-3.9495		HT - 4	0	0.814721	0.371663	-0.401085	-4.08618
VIT_01S0010G00710	Armadillo/beta-catenin repeat protein / U-box domain-containing protein,	Signal Transduction		LT - 12	0	-0.599631	-0.82099	-1.21184	-2.57854		HT - 4	0	-0.30834	-0.965948	-0.794156	-2.32659
VIT_07S0129G00990	Protein kinase	Signal Transduction		LT - 12	0	0.249516	0.0223343	-0.611204	-1.47849		HT - 4	0	0.228468	-0.099774	-0.345806	-1.77339
VIT_06S0009G01640	Receptor protein kinase	Signal Transduction		LT - 12	0	0.758678	0.394002	-0.953709	-1.55982		HT - 4	0	1.03946	0.319403	-0.41459	-2.16578
VIT_04S0044G00820	S-receptor kinase	Signal Transduction		LT - 12	0	-0.378609	0.126116	-1.73448	-2.072		HT - 4	0	0.64697	0.303856	-0.0731906	-1.52281
VIT_09S0002G03750	GATA transcription factor 11	Transcription Factor Activity		LT - 12	0	0.0450506	-0.976382	-1.44442	-1.83859		HT - 4	0	0.271256	-0.0278852	0.850506	-0.827594
VIT_05S0077G01450	GATA transcription factor 16	Transcription Factor Activity		LT - 12	0	0.558741	0.515033	-0.510836	-2.16686		HT - 4	0	0.327049	-0.234354	-0.100068	-1.4055
VIT_15S0021G02510	GATA transcription factor 2	Transcription Factor Activity		LT - 12	0	0.264354	0.349556	-0.723883	-2.69362		HT - 4	0	0.350796	-0.381165	-0.208864	-1.71453
VIT_13S0019G03700	Lateral organ boundaries protein 1	Transcription Factor Activity		LT - 12	0	0.625256	-0.276128	-1.40712	-2.46825		HT - 4	0	0.850925	0.432134	0.188525	-2.22752
VIT_08S0007G04560	PLATZ transcription factor	Transcription Factor Activity		LT - 12	0	0.523765	0.31375	-0.503347	-1.92403		HT - 4	0	0.0735893	0.0590773	-0.132291	-1.36073
VIT_06S0061G01480	ABC Transporter (VvPDR21 - VvABCG51)	Transport		LT - 12	0	0.0517283	-0.539358	-1.47943	-2.4835		HT - 4	0	-0.080934	-0.297799	-0.532907	-1.98402
VIT_06S0004G00640	Accelerated cell death 1 ACD1	Transport		LT - 12	0	0.594054	-0.247982	-1.23989	-3.64396		HT - 4	0	0.485961	-0.0554688	-0.227149	-4.00154
VIT_06S0004G00620	Accelerated cell death 1 ACD1	Transport		LT - 12	0	0.124781	-0.594481	-1.35187	-3.86169		HT - 4	0	0.0753047	-0.348246	-0.64255	-4.52952
VIT_06S0004G00650	Accelerated cell death 1 ACD1	Transport		LT - 12	0	0.0268557	-0.2915	-0.945409	-2.299		HT - 4	0	-0.227669	-0.243653	-0.393281	-2.6506
VIT_06S0009G01110	Cation exchanger (CAX7)	Transport		LT - 12	0	-0.22626	-0.832414	-1.23799	-3.61102		HT - 4	0	-0.11837	-0.355127	-0.556307	-3.9791
VIT_14S0108G01130	EXS family protein / ERD1/XPR1/SYG1	Transport		LT - 12	0	0.713647	-0.0661112	-0.659055	-1.65162		HT - 4	0	0.685608	0.2544	-0.202503	-1.45334
VIT_00S0259G00140	Oligopeptide transporter OPT3	Transport		LT - 12	0	0.0109893	-1.17027	-1.12864	-2.23993		HT - 4	0	0.172149	-0.280216	-0.610043	-2.32717
VIT_00S0259G00120	Oligopeptide transporter OPT3	Transport		LT - 12	0	-0.0232913	-0.932576	-1.0561	-1.8306		HT - 4	0	0.202101	-0.294436	-0.448937	-1.8857
VIT_06S0004G05230	Plastid transcriptionally active18	Transport		LT - 12	0	-0.230793	-1.04425	-1.06377	-2.35435		HT - 4	0	0.072393	-0.66801	-0.802896	-2.49287
VIT_00S2188G00010	Tonoplast dicarboxylate transporter	Transport		LT - 12	0	-0.100691	-0.797869	-1.09205	-3.179		HT - 4	0	-0.103598	-0.501015	-0.511896	-2.30787
VIT_00S0187G00130	Tonoplast dicarboxylate transporter	Transport		LT - 12	0	-0.027923	-0.830277	-1.37101	-3.65425		HT - 4	0	-0.02253	-0.44827	-0.428613	-2.28619
VIT_11S0016G03580	Catalytic	#N/A		LT - 12	0	0.456198	-0.33003	-1.48847	-3.42172		HT - 4	0	0.178963	-0.383465	-0.795864	-2.89718
VIT_03S0063G01560	CYP82C1p	#N/A		LT - 12	0	0.833015	0.46163	-1.34836	-2.80905		HT - 4	0	0.987048	0.658313	-0.333429	-2.72865
VIT_18S0001G11490	CYP82C1p	#N/A		LT - 12	0	0.317267	-0.386655	-1.01328	-2.93759		HT - 4	0	0.156306	-0.184109	-0.895903	-3.60927
VIT_09S0002G09290	Disease resistance protein	#N/A		LT - 12	0	0.108105	-0.0227914	-0.52423	-1.72096		HT - 4	0	0.00548297	-0.123424	-0.132211	-2.38497
VIT_09S0096G00010	Disease resistance protein (NBS-LRR class)	#N/A		LT - 12	0	-0.409365	-0.460447	-1.3344	-2.66243		HT - 4	0	0.301091	-0.196271	-0.732535	-2.85802
VIT_15S0046G03230	Disease resistance protein RGA4	#N/A		LT - 12	0	-0.570626	-1.21679	-1.46941	-2.33147		HT - 4	0	-0.153743	-0.924613	-0.768206	-2.18776
VIT_14S0068G00090	feronia receptor-like kinase	#N/A		LT - 12	0	-0.093293	0.042104	-1.23115	-2.67211		HT - 4	0	0.662608	-0.0950698	-0.134507	-1.71862
VIT_09S0002G01000	Ferredoxin 4Fe-4S, iron-sulfur binding	#N/A		LT - 12	0	-0.113305	-0.712124	-0.873465	-2.34474		HT - 4	0	-0.131205	-0.420306	-0.443696	-1.73889
VIT_18S0001G15550	Serine carboxypeptidase II	#N/A		LT - 12	0	0.40982	-1.03742	-1.7965	-2.66962		HT - 4	0	0.353188	-0.125385	-0.216956	-2.54728
VIT_08S0007G01200	S-locus receptor protein kinase	#N/A		LT - 12	0	0.162249	-1.11072	-0.93229	-2.32378		HT - 4	0	0.313542	-0.54585	-0.603205	-2.7418
VIT_06S0004G01380	S-receptor kinase	#N/A		LT - 12	0	-0.256469	-0.526124	-1.01644	-2.07124		HT - 4	0	-0.0473763	-0.554428	-0.354537	-1.78719
VIT_19S0027G01060	Tetratricopeptide repeat (TPR)-containing	#N/A		LT - 12	0	-0.579342	-0.996956	-1.48268	-3.09771		HT - 4	0	-0.265104	-0.464403	-0.596688	-3.10113
VIT_13S0019G02290	Wall-associated receptor kinase-like 20	#N/A		LT - 12	0	0.262467	-0.0881343	-1.14639	-2.26618		HT - 4	0	0.226608	-0.252583	-0.431382	-2.01111
VIT_09S0018G01950	Cellulose synthase CSLC05	Cell Wall Metabolism		LT - 12	0	0.999702	0.624126	-0.592932	-1.10867		HT - 24	0	0.951835	0.150265	-0.394479	-2.12461
VIT_00S0373G00010	Tubulin alpha-3 chain	Cellular Process		LT - 12	0	0.83604	0.445992	0.023425	-0.655375		HT - 24	0	0.600801	0.189448	0.0959527	-1.30297
VIT_11S0118G00310	1,2-diacylglycerol 3-beta-galactosyltransferase	Lipid Metabolic Process		LT - 12	0	0.838077	0.332987	-0.137213	-1.02512		HT - 24	0	0.639353	0.589131	0.291917	-1.53538
VIT_09S0002G00550	Lipase GDSL 1	Lipid Metabolic Process		LT - 12	0	0.618357	0.096561	-0.193423	-0.558322		HT - 24	0	0.483289	0.103973	-0.42861	-2.11463
VIT_00S0583G00030	Sphingolipid delta 4 desaturase DES-1	Lipid Metabolic Process		LT - 12	0	0.696903	0.0733433	-0.597973	-1.15043		HT - 24	0	0.452839	0.180327	-0.178378	-1.58756
VIT_09S0002G02230	Harpin-induced 1	Response to Stress		LT - 12	0	0.903681	0.815434	-0.261591	-1.15883		HT - 24	0	0.670083	0.435463	-0.110773	-1.72866
VIT_01S0011G04280	Receptor-like kinase ARK1AS	Signal Transduction		LT - 12	0	0.679206	0.426449	-0.427692	-1.23425		HT - 24	0	0.937571	0.61618	0.367467	-1.14179
VIT_19S0014G01470	Thioredoxin TTL1 (Tetratricopetide-repeat thioredoxin-like 1)	Transport		LT - 12	0	0.641172	0.473727	-0.365877	-1.33979		HT - 24	0	0.884618	0.0381007	-0.003579	-1.48075
VIT_09S0096G00390	Disease resistance protein (NBS-LRR class)	#N/A		LT - 12	0	1.10213	0.783365	0.24798	-1.14661		HT - 24	0	0.681675	0.527082	0.489104	-1.28463
VIT_03S0063G01970	Non-symbiotic hemoglobin 2	Generation of Energy		LT - 8	0	0.798764	-0.209377	-0.0432995	-1.23391		HT - 12	0	0.453918	0.726224	0.296148	-1.39713
VIT_04S0023G00530	Auxin responsive SAUR protein	Response to Hormone Stimulus		LT - 8	0	0.234383	0.0528797	1.23076	-1.42955		HT - 12	0	0.310091	0.836711	0.680536	-1.24796
VIT_12S0055G00290	Anthocyanidin 3-O-glucosyltransferase	Secondary Metabolic Process		LT - 8	0	0.698134	0.289608	0.111353	-1.01248		HT - 12	0	0.201352	0.392684	0.207697	-1.3649
VIT_16S0039G00970	Glutathione S-transferase 8 GSTU8	Secondary Metabolic Process		LT - 8	0	-0.187946	-0.901755	-0.449986	-2.26622		HT - 12	0	-0.310734	-0.248668	-0.600433	-2.29395
VIT_16S0098G00100	Receptor serine/threonine kinase	Signal Transduction		LT - 8	0	0.379987	-1.02684	-0.780254	-2.29051		HT - 12	0	-1.05608	-0.577597	-0.835355	-2.18473
VIT_15S0046G00230	Lateral organ boundaries protein 1	Transcription Factor Activity		LT - 8	0	-0.142112	-0.439747	-1.02234	-3.88103		HT - 12	0	-0.430982	-0.045454	-0.886529	-4.27106
VIT_12S0059G02360	Myb CAPRICE (VvCPC1)	Transcription Factor Activity		LT - 8	0	-0.326112	-0.649208	-0.534711	-2.49757		HT - 12	0	-0.149376	-0.0212113	0.0668395	-1.35362
VIT_06S0004G00630	Accelerated cell death 1 ACD1	Transport		LT - 8	0	0.734814	0.244959	0.302587	-2.43361		HT - 12	0	0.152148	0.645265	0.279141	-3.23159
VIT_09S0002G05850	Disease resistance protein (NBS-LRR class)	#N/A		LT - 8	0	0.528692	-0.0442723	-0.0338857	-0.868013		HT - 12	0	-0.0188877	-0.00125033	-0.419914	-1.84408
VIT_07S0104G00430	Endo-1,3;1,4-beta-D-glucanase precursor	#N/A		LT - 8	0	0.547553	0.105793	0.0465757	-1.37348		HT - 12	0	-0.004414	0.095124	-0.122859	-1.45385
VIT_07S0005G05720	Tetratricopeptide repeat domain male sterility MS5	#N/A		LT - 8	0	-0.280635	-0.424851	-0.502032	-2.38609		HT - 12	0	-0.78636	-0.551975	-0.573244	-1.5528
VIT_14S0030G01420	GCN5 N-acetyltransferase (GNAT)	Carbohydrate Metabolic Process		LT - 23	0	0.928719	2.65402	1.89299	0.322676		HT - 21	0	0.653507	1.512	1.4401	0.949809
VIT_18S0001G09400	Cytochrome b5 DIF-F (VvCytoB5)	Cellular Process		LT - 23	0	3.88272	4.38072	4.1753	3.29368		HT - 21	0	3.68507	4.0762	3.90777	3.33438
VIT_02S0087G00710	Abscisic acid 8` hydroxylase (CYP707A1) (VvA8H-CYP707A1)	Secondary Metabolic Process		LT - 23	0	1.98429	3.39452	2.70144	1.70319		HT - 21	0	2.80256	3.23768	3.19519	2.87336
VIT_18S0075G00630	Laccase	Secondary Metabolic Process		LT - 23	0	0.88353	1.32493	-0.0799728	-0.255044		HT - 21	0	-0.0381352	1.82569	-0.371676	0.787221
VIT_00S0399G00030	Extracellular ligand-gated ion channel	Transport		LT - 23	0	1.51285	3.20355	1.89203	1.13881		HT - 21	0	1.36806	2.32317	2.04294	1.84384
VIT_03S0091G01240	Serine carboxypeptidase S10	#N/A		LT - 23	0	1.55724	2.28509	2.01691	1.0077		HT - 21	0	1.49514	1.9255	1.89808	1.52343

## Sheet: Legend
Supplementary File 3| STEM Analysis on the 2,257 most significant DEGs. Per each gene expression cluster comparison, the gene ID (V1 Annotation) and Functional Category are given in the first two columns. Per each temperature regime (LT = Low Temperature; HT = High Temperature) a graph depicted the expression profile of the genes belonging to that cluster is given, together with the fluorescence …
