# Supplementary material for: Whole Plant Temperature Manipulation Affects Flavonoid Metabolism and the Transcriptome of Grapevine Berries
Source: Front Plant Sci. 2017 Jun 6;8:929. doi: 10.3389/fpls.2017.00929 (PMC5460295; doi:10.3389/fpls.2017.00929)
Supplement: Supplementary file 4 [file Data_Sheet_4.XLSX]

## Sheet: Cluster A
Gene ID	Gene description	LT1/HT1	LT2/HT2	LT3/HT3	LT4/HT4
VIT_07s0005g01760	Glycerol-3-phosphate acyltransferase 3 (AtGPAT3)	14.51	-5.88	5.17	-5.17
VIT_01s0026g02460	Zinc finger homeobox 30	2.335	0.0150001	-0.015	-3.635
VIT_01s0011g06140	Avr9/Cf-9 rapidly elicited protein	4.965	-4.635	3.055	-3.055
VIT_19s0138g00090	ERF/AP2 Gene Family (VvERF023)	5.855	-2.455	2.455	-2.565
VIT_11s0016g00670	ERF/AP2 Gene Family (VvERF010)	4.59	2.37	-2.37	-2.37
VIT_17s0000g07940	ERF/AP2 Gene Family (VvERF024)	6.01	-1.61	1.61	-2.21
VIT_06s0004g01250	Omega-6 fatty acid desaturase, endoplasmic reticulum (FAD2)	2.75	1.25	-1.25	-2.12
VIT_16s0098g01900	Pectinesterase family	2.145	-0.075	0.075	-2.055
VIT_14s0066g02350	Galactinol synthase	2.69	-3.14	2.04	-2.04
VIT_05s0094g00360	Chitinase class IV	2.47	0.03	-0.03	-1.46
VIT_03s0088g00810	Pathogenesis-related protein 1 precursor (PRP 1)	2.615	1.235	-1.235	-1.235
VIT_10s0003g05420	S-2-hydroxy-acid oxidase, peroxisomal	3.31	0.73	-0.73	-1.2
VIT_07s0005g02440	Pectinacetylesterase	0.88	-0.61	0.61	-1.16
VIT_15s0045g00680	R protein PRF disease resistance protein	4.61	-3.85	0.98	-0.98
VIT_15s0046g01140	WRKY DNA-binding protein 53	3.85	-2.46	0.98	-0.98
VIT_15s0045g00640	R protein PRF disease resistance protein	1.255	-3.245	0.805	-0.805
VIT_13s0019g01130	DC1 domain-containing protein	3.44	-1.22	0.68	-0.68
VIT_11s0016g00660	ERF/AP2 Gene Family (VvERF009)	8.835	-3.965	0.655	-0.655
VIT_12s0028g03010	Glutaredoxin	3.08	-0.93	0.54	-0.54
VIT_01s0011g05670	Nudix hydrolase 18	0.47	-0.47	0.6	-0.48
VIT_01s0026g00580	Receptor protein kinase	0.915	-0.195	0.195	-0.475
VIT_10s0003g02120	Lipase GDSL	3.905	-3.105	0.425	-0.425
VIT_08s0040g01420	Bromodomain associated	1.52	-0.37	0.37	-0.41
VIT_06s0004g01690	Histone H3	0.74	0.32	-1.09	-0.32
VIT_14s0066g01790	GASA like	0.275	-0.705	0.305	-0.275
VIT_16s0013g01050	ERF/AP2 Gene Family (VvERF107)	2.835	-2.955	0.235	-0.235
VIT_10s0003g05430	Reticuline oxidase precursor	1.105	0.215	-3.235	-0.215
VIT_18s0001g02020	Amino acid permease 3	0.415	-0.625	0.175	-0.175
VIT_07s0205g00030	Zinc finger (C3HC4-type ring finger)	1.23	0.17	-0.26	-0.17
VIT_01s0150g00460	Xyloglucan endotransglucosylase/hydrolase precursor	1.455	0.125	-0.125	-0.155
VIT_08s0040g01620	ABC Transporter (VvWBC22 - VvABCG22)	0.76	-0.19	0.15	-0.15
VIT_00s2840g00010	Phosphoenolpyruvate carboxykinase	3.445	0.115	-0.185	-0.115
VIT_08s0007g02360	Harpin inducing protein 1-like 9	2.79	-0.59	0.0799999	-0.0799999
VIT_07s0005g00870	Erg-1	1.53	-1.1	0.0700002	-0.0699999
VIT_07s0005g02060	Boron transporter-like protein 1	1.1	0.05	-3.46	-0.05
VIT_16s0013g01060	ERF/AP2 Gene Family (VvERF108)	3.145	-3.295	0.015	-0.015
VIT_01s0010g02910	ATP binding protein	0.07	-3.16	0.00999999	-0.00999999
VIT_15s0046g00170	VvMybPA1	0.22	0	-0.11	0
VIT_13s0067g00050	Myrcene synthase	0	-1.46	0	0
VIT_14s0068g01920	Peroxidase	0	-1.35	0	0
VIT_13s0067g00250	(-)-a-terpineol synthase	0	-1.01	0	0
VIT_14s0060g02360	Histone H2A.4 HTA12	0.135	-0.005	-1.245	0.005
VIT_19s0014g04650	Avr9/Cf-9 rapidly elicited protein 20	1.775	-5.525	-0.0349998	0.0350003
VIT_07s0005g01290	DnaJ homolog, subfamily C, member 7	0.2	-1.31	-0.05	0.05
VIT_19s0085g00050	myb domain protein 58	2.335	-0.0549999	-1.835	0.0550001
VIT_10s0042g01240	Transducin protein	3.485	-0.085	-0.0550001	0.0550001
VIT_10s0003g01470	Auxin-independent growth promoter (axi 1)	2.2	-0.0599999	-0.85	0.0600001
VIT_09s0002g03140	Lipase GDSL	2.75	-1	-0.0899999	0.09
VIT_00s1313g00020	Deacetoxyvindoline 4-hydroxylase	0.9	-0.12	-0.58	0.12
VIT_02s0025g00360	1-aminocyclopropane-1-carboxylate synthase	1.575	-4.685	-0.125	0.125
VIT_18s0122g00550	Cyclin-dependent kinase B2;1	0.93	-0.14	-0.54	0.14
VIT_04s0008g02190	Glutathione synthase S6 modification	1.225	-0.515	-0.165	0.165
VIT_11s0016g04260	Hydrolase, alpha/beta fold	0.88	-0.61	-0.17	0.17
VIT_16s0098g00860	Flavanone 3-hydroxylase	0.935	-0.185	-1.085	0.185
VIT_03s0017g00620	GA 20-oxidase	0.515	-0.275	-0.795	0.275
VIT_12s0055g00930	Heavy-metal-associated domain-containing protein	1.565	-2.455	-0.275	0.275
VIT_09s0070g00710	Isopentenyltransferase	1.665	-1.315	-0.275	0.275
VIT_07s0104g00270	Isopentenyltransferase 5	2.715	-0.335	-0.935	0.335
VIT_12s0035g02190	MLO-like protein 13	0.485	-0.395	-0.515	0.395
VIT_13s0073g00600	Receptor-like kinase 17	1.51	-0.47	-0.96	0.47
VIT_11s0016g00330	Pectinesterase family	1.705	-4.365	-0.585	0.585
VIT_14s0060g00240	Myb domain protein 61	1.425	-0.795	-3.965	0.795
VIT_08s0007g00570	WRKY DNA-binding protein 49	2	-2.09	-1.44	1.44
VIT_00s0245g00010	Integral membrane protein	1.215	-1.215	-1.585	1.465
VIT_09s0002g06590	UDP-glucose:flavonoid 7-O-glucosyltransferase	1.4	-2.1	-1.4	1.47
VIT_01s0127g00870	Polygalacturonase JP630	3.525	-3.165	-2.085	2.085

## Sheet: Cluster B
Gene ID	Gene description	LT1/HT1	LT2/HT2	LT3/HT3	LT4/HT4
VIT_16s0100g00960	Stilbene synthase (VvSTS26)	-2.455	31.755	2.455	-4.545
VIT_16s0100g00780	Stilbene synthase (VvSTS10)	-1.81	30.58	1.81	-3.69
VIT_16s0100g00760	Stilbene synthase (VvSTS8)	-1.385	23.405	1.385	-2.845
VIT_16s0100g01160	Stilbene synthase (VvSTS45)	-1.98	21.27	1.97	-1.97
VIT_12s0057g00090	Wound-induced	-1.76	20.76	1.76	-5.83
VIT_16s0100g00910	Stilbene synthase (VvSTS21)	-2.305	20.685	2.185	-2.185
VIT_16s0100g00810	Stilbene synthase (VvSTS13)	-2.24	20.66	2.24	-3.3
VIT_16s0100g01030	Stilbene synthase (VvSTS31)	-2.06	20.42	2.06	-2.39
VIT_16s0100g00850	Stilbene synthase (VvSTS17)	-2.415	18.745	2.415	-3.085
VIT_16s0100g00940	Stilbene synthase (VvSTS24)	-2.14	17.52	2.14	-2.69
VIT_16s0100g00880	Stilbene synthase (VvSTS19)	-3.25	17.09	3.18	-3.18
VIT_09s0002g01320	Germin-like protein	0	16.41	0	0
VIT_16s0100g01170	Stilbene synthase (VvSTS46)	-1.365	15.875	1.145	-1.145
VIT_16s0100g01010	Stilbene synthase (VvSTS29)	-1.44	15.83	1.44	-2.2
VIT_16s0100g01020	Stilbene synthase (VvSTS30)	-1.135	15.795	1.135	-3.175
VIT_11s0016g05540	Dicyanin	0.43	14.59	-0.58	-0.43
VIT_16s0100g00930	Stilbene synthase (VvSTS23)	-3.235	14.495	2.845	-2.845
VIT_12s0057g00120	Wound-induced	-2.525	14.065	2.525	-6.635
VIT_10s0042g00840	Stilbene Synthase (VvSTS1)	-0.13	14.02	0.13	-3.74
VIT_16s0100g01070	Stilbene synthase (VvSTS35)	-2.965	13.575	2.135	-2.135
VIT_10s0042g00920	Stilbene synthase (VvSTS5)	-1.22	13.08	1.22	-1.73
VIT_16s0100g01120	Stilbene synthase (VvSTS39)	-3.14	13.02	2.53	-2.53
VIT_12s0057g00170	Wound-induced	-1.43	11.56	1.43	-5.74
VIT_05s0077g01150	Beta-1,3-glucanase	1.015	11.415	-1.015	-1.385
VIT_16s0100g00860	Stilbene synthase (VvSTS18)	-2.225	11.385	2.045	-2.045
VIT_10s0042g00930	Stilbene synthase (VvSTS6)	-1.43	11.37	1.43	-1.75
VIT_12s0057g00070	Wound-induced	-2.105	11.125	2.105	-6.225
VIT_09s0002g06900	NtEIG-A1	-0.635	10.895	0.265	-0.265
VIT_12s0057g00100	Wound-responsive	-1.345	10.145	1.345	-4.195
VIT_18s0086g00410	Auxin-binding protein ABP19	0	9.5	0	0
VIT_16s0050g00400	Photoassimilate-responsive protein PAR-1a	-1.265	9.035	0.365	-0.365
VIT_03s0017g02260	Protease inhibitor/seed storage/lipid transfer protein (LTP)	-0.29	9.02	-2.49	0.29
VIT_11s0037g00290	Plastocyanin domain-containing protein	1.6	7.92	-1.6	-1.6
VIT_12s0057g00150	Wound-induced	-1.275	7.905	1.275	-4.965
VIT_12s0057g00140	Wound-induced	-1.32	7.58	1.32	-5.19
VIT_16s0100g00990	Stilbene synthase (VvSTS27)	-1.69	7.15	0.9	-0.9
VIT_13s0064g01500	Lipoxygenase	-0.525	6.995	0.525	-2.935
VIT_16s0100g00830	Stilbene synthase (VvSTS15)	-1.82	6.57	0.89	-0.89
VIT_13s0064g01480	Lipoxygenase LOX1	-0.985	6.245	0.985	-3.915
VIT_10s0071g00770	Aspartic proteinase nepenthesin-1 precursor	0.07	6.16	-0.0699999	-2.69
VIT_05s0020g05020	Inhibitor of trypsin and hageman factor (CMTI-V)	0	5.83	0	0
VIT_05s0077g01530	s16 (VvPR10.1)_Pathogenesis protein 10 [Vitis vinifera]	0	5.16	0	0
VIT_18s0001g14440	Molecular chaperone DnaJ	-0.435	5.115	0.045	-0.045
VIT_00s0181g00200	LHCB3 (light-harvesting chlorophyll binding protein 3)	1.19	4.93	-1.19	-1.19
VIT_18s0086g00590	Auxin-binding protein ABP19	0	4.64	0	0
VIT_19s0014g03660	LHCII type III, chloroplast precursor	0.14	4.59	-0.14	-2.43
VIT_08s0007g07000	Disease resistance-responsive	-0.03	4.47	0	0
VIT_13s0064g01490	Lipoxygenase	-0.015	3.985	0.0150001	-2.695
VIT_12s0059g02230	MATE efflux family protein	-0.09	3.88	0	0
VIT_12s0057g00180	Wound-induced	-0.88	3.79	0.88	-3.79
VIT_19s0014g05090	Thioredoxin h	0.015	3.775	-0.015	-0.425
VIT_00s0181g00180	LHCB3 (light-harvesting chlorophyll binding protein 3)	1.28	3.75	-1.28	-1.28
VIT_10s0003g05620	Carbohydrate oxidase	0	3.75	0	0
VIT_02s0025g01260	NADPH HC toxin reductase	-0.02	3.6	0.02	-2.12
VIT_17s0000g00200	Ethylene-responsive transcription factor ERF114	-0.11	3.5	-3.53	0.11
VIT_16s0050g00410	Photoassimilate-responsive protein PAR-1a	1.055	3.335	-1.055	-1.055
VIT_13s0019g00750	Annexin ANN4	-0.00999999	3.31	0.00999999	-1.15
VIT_07s0005g05930	Auxin-binding protein ABP19	0	3.26	0	0
VIT_05s0020g03730	Lipid transfer protein	-0.27	3.22	0.18	-0.18
VIT_04s0008g05640	Protease inhibitor/seed storage/lipid transfer protein (LTP)	-0.09	3.19	0	0
VIT_11s0052g00420	Allyl alcohol dehydrogenase	-0.27	3.18	0	0
VIT_16s0100g01140	Stilbene synthase (VvSTS42)	0	3.18	0	0
VIT_09s0002g06890	Dicyanin blue copper protein	0	3.03	0	0
VIT_00s0371g00100	Mannitol dehydrogenase	-0.275	3.025	0.275	-0.355
VIT_02s0025g04300	Thaumatin	-1.255	3.005	-3.365	1.255
VIT_04s0044g00120	Kinase	0.00999999	2.99	-0.00999999	-1.81
VIT_10s0092g00500	CYP71D10	-0.41	2.96	0.41	-2.66
VIT_05s0020g05040	Proteinase inhibitor 1 PPI3B2	-1.6	2.89	-3.96	1.6
VIT_09s0002g05810	Boron transporter-like protein 4	-1.205	2.875	-1.555	1.205
VIT_04s0069g01010	Harpin-induced protein	1.275	2.865	-1.305	-1.275
VIT_06s0004g07550	Wound-induced protein WI12	-1.455	2.795	-7.875	1.455
VIT_07s0005g02220	LHCII type I CAB-1	0.36	2.76	-0.45	-0.36
VIT_11s0052g01570	MATE efflux family protein	1.09	2.6	-1.28	-1.09
VIT_14s0219g00230	Pectate lyase	1.21	2.59	-1.21	-1.21
VIT_05s0020g04680	Auxin-induced protein 22D	1.255	2.575	-1.255	-3.215
VIT_16s0022g00870	Invertase/pectin methylesterase inhibitor	-1.395	2.505	-1.545	1.395
VIT_00s0323g00070	Pectin methylesterase inhibitor	1.075	2.495	-1.075	-3.285
VIT_06s0061g01380	Pop3 peptide	-0.315	2.415	0.315	-2.645
VIT_09s0070g00210	Metal transporter Nramp1	-0.035	2.345	0.0350001	-1.465
VIT_13s0019g04140	LHCA1	-0.15	2.21	0.15	-0.25
VIT_05s0020g01970	Vesicle-associated membrane protein 27 VAP27-2	1.325	2.175	-1.325	-1.325
VIT_04s0023g00320	Auxin efflux carrier protein 8	-0.54	2.16	0.08	-0.08
VIT_03s0038g04760	basic helix-loop-helix (bHLH) family	1.43	2.13	-1.43	-1.45
VIT_16s0098g01520	WD-40 repeat	0.03	2.1	-0.0300001	-0.96
VIT_18s0041g00560	Proton-dependent oligopeptide transport (POT) family protein	-0.28	2.09	0.28	-1.05
VIT_08s0007g07480	Aldose 1-epimerase	-0.24	2.09	0.24	-0.79
VIT_18s0001g13780	Cytochrome P450, family 83, subfamily B, polypeptide 1	0.00999999	2.09	-0.12	-0.00999999
VIT_11s0016g03940	Heat shock transcription factor C1	-0.45	2.08	0.45	-0.62
VIT_04s0023g03810	Jasmonate O-methyltransferase	-0.81	1.98	0.81	-3.35
VIT_12s0134g00630	Quercetin 3-O-glucoside-6''-O-malonyltransferase	-0.78	1.92	0.78	-2.84
VIT_19s0177g00270	Molecular chaperone DnaJ	0.0999999	1.87	-0.1	-3.01
VIT_03s0038g02450	Constans interacting protein 4	0.375	1.865	-0.375	-1.035
VIT_13s0067g03750	ABC Transporter (VvWBC27 - VvABCG27)	1.19	1.85	-1.19	-1.19
VIT_05s0020g04130	Perakine reductase aldo/keto reductase	-0.0350001	1.785	-2.125	0.035
VIT_00s0346g00080	Sinapyl alcohol dehydrogenase	-0.375	1.655	0.285	-0.285
VIT_14s0068g02120	CYP94B3	0.3	1.63	-0.3	-2.78
VIT_00s0485g00010	Receptor kinase homolog LRK14	1.535	1.605	-1.535	-1.645
VIT_00s0323g00060	Invertase/pectin methylesterase inhibitor	-0.32	1.58	0.32	-3.28
VIT_00s0194g00080	Phototropic-responsive NPH3	-0.21	1.57	0.21	-0.55
VIT_13s0067g03510	ARR9 typeA	1.51	1.57	-1.51	-3.59
VIT_13s0073g00140	Ovate family protein 13 OFP13	-0.14	1.53	0.14	-2.27
VIT_09s0002g01670	myb domain protein 26	1.165	1.495	-1.165	-3.995
VIT_02s0154g00300	Small nuclear ribonucleoprotein Sm D3	-0.85	1.49	-2.49	0.85
VIT_04s0023g03790	Jasmonate methyltransferase	-0.08	1.44	0.0799999	-2.18
VIT_18s0001g11130	Calmodulin-binding protein AR781	-0.14	1.37	0.14	-2.97
VIT_10s0092g00370	CYP71D7	-0.185	1.345	0.185	-0.625
VIT_05s0020g04240	Calcium-transporting ATPase 12 ACA12	-0.00999999	1.32	0.00999999	-2.12
VIT_08s0058g01390	WRKY DNA-binding protein 70	1.54	1.3	-1.3	-1.46
VIT_04s0044g02010	Gibberellin 20 oxidase 2	0.13	1.28	-0.13	-2.25
VIT_11s0052g01200	Xyloglucan endotransglucosylase/hydrolase 23	0.195	1.275	-0.195	-0.645
VIT_11s0016g03540	Auxin-responsive protein IAA27	-0.0699999	1.26	-0.12	0.07
VIT_19s0027g00740	Inhibitor of apoptosis	1.14	1.14	-1.14	-3.34
VIT_01s0127g00540	Protein disulfide isomerase	0.225	1.115	-0.225	-2.895
VIT_06s0061g00730	Aquaporin GAMMA-TIP3/TIP1;3	-0.34	1.08	0.34	-2.67
VIT_00s0304g00080	Trehalose-6-phosphate phosphatase	0.11	1.07	-0.11	-2.6
VIT_17s0000g00950	Hydroxycinnamoyl-CoA quinate hydroxycinnamoyltransferase	0.05	1	-0.0500001	-2.19
VIT_19s0014g00160	LHCII type I CAB-1	0.27	1	-0.53	-0.27
VIT_10s0003g02810	WRKY DNA-binding protein 71	-0.265	0.955	0.265	-3.315
VIT_17s0000g06350	LHCA4 (Photosystem I light harvesting complex gene 4)	-0.005	0.945	0.005	-2.525
VIT_11s0016g03360	Lipase-related	-0.315	0.925	0.045	-0.0450001
VIT_19s0015g02680	Glutathione S-transferase 25 GSTU25	-0.175	0.905	0.175	-3.175
VIT_13s0067g01460	Avr9/Cf-9 rapidly elicited protein	-0.43	0.9	0.43	-1.21
VIT_18s0041g01880	MIKC-Type MADS Box Genes Family (VvAG3)	0.44	0.83	-0.59	-0.44
VIT_07s0129g00250	Phototropic-responsive NPH3	0.13	0.8	-0.24	-0.13
VIT_13s0019g04750	Kinesin morphogenesis of root hair 2 (MRH2)	-0.11	0.79	0.11	-0.29
VIT_07s0129g00940	Protein kinase	-0.36	0.79	0.36	-2.52
VIT_08s0007g07600	Pyruvate kinase, cytosolic isozyme	-0.21	0.77	-0.0600001	0.0599999
VIT_16s0098g01160	Subtilisin protease	-0.15	0.69	0.15	-2.31
VIT_07s0141g00270	Auxin-induced protein 22D	0.75	0.66	-0.66	-4.39
VIT_04s0008g00370	Clavata1 receptor kinase (CLV1)	0.0699999	0.66	-0.07	-2.7
VIT_07s0005g02660	ABC Transporter (VvMDR14 - VvABCB14)	0.015	0.635	-2.535	-0.015
VIT_18s0001g09160	Cyclin, N-terminal	-0.2	0.63	0.2	-2.98
VIT_01s0011g03300	Plastid-specific 30S ribosomal protein 3	0.305	0.595	-0.645	-0.305
VIT_00s0203g00140	Octicosapeptide/Phox/Bem1p (PB1) domain-containing protein	-0.17	0.49	0.17	-2.83
VIT_08s0007g06060	Beta 1-3 glucanase	0.02	0.46	-0.02	-3.53
VIT_08s0007g04570	UGT73D1 (UDP-glucosyl transferase 73D1); UDP-glycosyltransferase	0.55	0.43	-0.43	-0.82
VIT_05s0077g00840	Galactinol-raffinose galactosyltransferase	0.44	0.41	-0.41	-0.54
VIT_08s0007g08380	Cellulose synthase CESA3	0.2	0.38	-0.2	-1.23
VIT_01s0026g02270	Kinase	0.5	0.36	-0.92	-0.36
VIT_06s0004g04030	Copper chaperone	0.23	0.32	-1.33	-0.23
VIT_19s0085g01110	Aspartyl protease	-0.15	0.26	0.15	-3.43
VIT_05s0077g01130	Seed maturation protein PM36	-0.04	0.19	0.0400001	-0.39
VIT_19s0015g01560	Phenylalanine-tRNA ligase	-0.0899999	0.13	0.09	-1
VIT_08s0007g00760	Thaumatin	0.395	0.125	-0.125	-0.995

## Sheet: Cluster C
Gene ID	Gene description	LT1/HT1	LT2/HT2	LT3/HT3	LT4/HT4
VIT_16s0100g00920	Stilbene synthase (VvSTS22)	-5.275	13.165	5.045	-5.045
VIT_16s0100g00840	Stilbene synthase (VvSTS16)	-3.725	11.105	3.725	-3.995
VIT_16s0100g00800	Stilbene synthase (VvSTS12)	-2.895	9.505	2.895	-3.625
VIT_06s0004g01030	Dirigent protein	-4.805	8.985	0.395	-0.395
VIT_16s0100g01200	Stilbene synthase (VvSTS48)	-4.465	8.105	1.065	-1.065
VIT_10s0042g00870	Stilbene synthase (VvSTS2)	-2.065	7.375	1.695	-1.695
VIT_10s0042g00890	Stilbene Synthase (VvSTS3)	-2.48	5.83	2.12	-2.12
VIT_16s0100g01040	Stilbene synthase (VvSTS32)	-4.635	5.275	1.845	-1.845
VIT_16s0100g01100	Stilbene synthase (VvSTS36)	-4.43	5.06	0.93	-0.93
VIT_10s0042g00860	Stilbene Synthase (VvSTS1)	-3.605	4.895	0.795	-0.795
VIT_16s0100g00950	Stilbene synthase (VvSTS25)	-4.48	4.35	0.92	-0.92
VIT_07s0031g01710	WRKY DNA-binding protein 51	-1.66	4.3	0.25	-0.25
VIT_16s0100g00750	Stilbene synthase (VvSTS7)	-1.71	3.4	1.19	-1.19
VIT_05s0077g01650	s5_Pathogenesis protein 10 [Vitis vinifera]	-2.835	3.235	-0.185	0.185
VIT_09s0002g06680	Embryo-specific 3	-3.27	3.23	1.13	-1.13
VIT_11s0052g00410	Allyl alcohol dehydrogenase	-1.21	3.2	1.16	-1.16
VIT_02s0012g00990	LOL1 (LSD ONE like 1)	-1.465	2.865	1.405	-1.405
VIT_03s0017g02200	Protease inhibitor/seed storage/lipid transfer protein (LTP)	-3.575	2.645	-1.335	1.335
VIT_16s0098g00820	Peroxidase 3	-1.97	2.45	1.11	-1.11
VIT_04s0023g03800	Jasmonate methyltransferase	-1.095	2.255	1.005	-1.005
VIT_19s0014g02740	Metallothionein	-1.2	2.01	0.17	-0.17
VIT_16s0050g02530	Myb Triptychon	-1.425	1.965	1.355	-1.355
VIT_06s0061g01230	Cellulose synthase CSLA02	-1.53	1.96	1.53	-1.62
VIT_16s0100g01000	Stilbene synthase (VvSTS28)	-3.735	1.955	0.0249999	-0.0250001
VIT_18s0001g00210	Cytokinin riboside 5'-monophosphate phosphoribohydrolase LOG5	-2.57	1.74	-0.34	0.34
VIT_16s0039g01130	Phenylalanin ammonia-lyase [Vitis vinifera]	-1.345	1.705	1.345	-1.365
VIT_16s0039g01360	Phenylalanin ammonia-lyase [Vitis vinifera]	-0.85	1.57	0.59	-0.59
VIT_05s0094g01010	Indole-3-acetate beta-glucosyltransferase	-1.615	1.555	1.605	-1.555
VIT_12s0134g00590	Anthocyanidin 3-O-glucoside-6''-O-malonyltransferase	-0.63	1.5	0.56	-0.56
VIT_18s0001g15550	Serine carboxypeptidase II	-1.48	1.44	1.87	-1.44
VIT_05s0020g00890	ABC Transporter (VvMDR10 - VvABCB10)	-0.605	1.345	0.375	-0.375
VIT_04s0079g00790	Acyl-CoA synthetases (Acyl-activating enzyme 11)	-0.79	1.32	-0.27	0.27
VIT_13s0019g04660	Amino acid permease	-0.725	1.315	0.075	-0.0749999
VIT_00s2849g00010	Phenylalanine ammonia-lyase	-0.66	1.24	0.55	-0.55
VIT_16s0039g01240	Phenylalanin ammonia-lyase [Vitis vinifera]	-0.895	1.165	0.725	-0.725
VIT_10s0116g01760	Myb caprice CPC	-1.045	1.145	0.225	-0.225
VIT_13s0019g04910	Pectate lyase	-0.655	1.115	0.655	-0.765
VIT_16s0039g01170	Phenylalanine ammonium lyase	-1.78	1.11	1.65	-1.11
VIT_11s0078g00290	Cinnamate 4-hydroxylase	-3.625	1.105	1.725	-1.105
VIT_10s0042g00960	DNAJ heat shock N-terminal domain-containing protein	-0.505	1.105	0.115	-0.115
VIT_11s0016g02110	FAD linked oxidase, N-terminal	-1.095	1.095	1.195	-1.155
VIT_10s0042g00850	Stilbene Synthase (VvSTS1)	-2.88	1.06	0.18	-0.18
VIT_18s0122g00620	Cinnamoyl-CoA reductase	-2.07	1.04	1.15	-1.04
VIT_00s0983g00010	Abhydrolase domain-containing protein	-0.98	1.01	0.55	-0.55
VIT_17s0000g05360	Germin	-1.14	1	1.37	-1
VIT_16s0039g01300	Phenylalanine ammonia-lyase [Vitis vinifera]	-1.305	0.995	0.925	-0.925
VIT_10s0003g00580	ERF/AP2 Gene Family (VvERF075)	-0.395	0.875	0.375	-0.375
VIT_10s0003g02890	LHCII type I CAB-1	-0.435	0.815	0.435	-0.505
VIT_10s0003g02900	LHCII type I CAB-1	-2.475	0.765	0.325	-0.325
VIT_10s0116g00960	Transcription factor jumonji (jmjC) domain-containing protein	-0.545	0.705	0.545	-0.965
VIT_09s0018g01670	Aspartyl protease	-3.04	0.7	0.36	-0.36
VIT_04s0079g00680	phytoene synthase (PSY) (VvPSY1)	-0.325	0.695	0.195	-0.195
VIT_02s0087g01010	CRK10 (cysteine-rich RLK10)	-0.565	0.685	0.565	-0.935
VIT_05s0020g03680	GCN5 N-acetyltransferase (GNAT)	-1.14	0.68	-0.17	0.17
VIT_16s0039g01120	Phenylalanin ammonia-lyase [Vitis vinifera]	-0.945	0.675	0.475	-0.475
VIT_05s0049g02310	Biopterin transport-related protein BT1	-0.495	0.655	0.495	-0.975
VIT_09s0002g00700	Dormancy/auxin associated protein	-1.185	0.635	-0.0749998	0.075
VIT_18s0001g11770	F-box domain containing protein	-3	0.58	0.13	-0.13
VIT_12s0134g00300	S-locus lectin protein kinase family	-0.185	0.535	0.185	-0.275
VIT_03s0091g01290	Serine carboxypeptidase S10	-0.31	0.5	0.31	-0.48
VIT_04s0008g01470	WRKY DNA-binding protein 50	-1.385	0.385	0.575	-0.385
VIT_09s0054g00910	Chaperone BCS1 mitochondrial	-2.555	0.375	1.175	-0.375
VIT_08s0007g00030	Cation/hydrogen exchanger 20 (CHX20)	-0.69	0.33	-0.16	0.16
VIT_18s0076g00250	Sucrose-proton symporter 2 SUC2	-0.68	0.23	0.0400001	-0.04
VIT_00s0324g00060	UDP-glycosyltransferase 85A8	-0.125	0.195	-0.0449998	0.0450001
VIT_08s0007g01560	Photoassimilate-responsive protein	-0.255	0.175	0.225	-0.175
VIT_02s0025g01020	BZip transcription factor G- box binding factor 3	-0.615	0.165	0.405	-0.165
VIT_18s0001g10800	Carboxylesterase CXE	-0.65	0.15	-0.15	0.23
VIT_06s0061g00600	Nodulin family protein	-1.135	-0.0149999	0.455	0.0150001
VIT_17s0000g06360	Expansin (VvEXPA17)	-0.84	-0.04	0.31	0.04
VIT_04s0023g03180	Zinc finger (CCCH-type) family protein	-2.71	-0.3	0.6	0.3
VIT_05s0020g00480	Mitochondrial substrate carrier family protein	-2.945	-0.385	0.665	0.385
VIT_11s0016g01030	flavonoid 3-monooxygenase	-3.175	-0.465	0.985	0.465

## Sheet: Cluster D
Gene ID	Gene description	LT1/HT1	LT2/HT2	LT3/HT3	LT4/HT4
VIT_19s0085g00740	ZIP family transporter	-6.01	5.6	36.33	-5.6
VIT_08s0040g00920	Glutathione S-transferase 25 GSTU7	-6.81	3.31	27.64	-3.31
VIT_14s0060g01990	ATPP2-B15 (Phloem protein 2-B15)	-1.66	1.35	14.61	-1.35
VIT_00s0214g00070	ABC transporter C member 9	-2.36	0.27	13.93	-0.27
VIT_01s0010g02440	ABC Transporter (VvMRP1)	-1.535	1.535	11.515	-1.535
VIT_03s0017g02170	Zinc transporter ZIP5	-1.245	0.535	11.125	-0.535
VIT_10s0003g00390	Glutaredoxin	0.29	-0.62	8.01	-0.29
VIT_03s0038g03220	Chitin elicitor-binding CEBIP LysM domain-containing	-1.66	0.51	5.48	-0.51
VIT_11s0065g00350	Trans-cinnamate 4-monooxygenase	-2.185	1.405	4.805	-1.405
VIT_18s0001g06150	Phosphate-induced protein 1	2.88	-2.88	4.65	-2.99
VIT_04s0008g00400	Clavata1 receptor kinase (CLV1)	0.365	-0.365	3.295	-3.125
VIT_16s0050g01620	ABC Transporter (VvWBC23 - VvABCG23)	-1.715	0.00500011	3.195	-0.00499988
VIT_18s0001g15720	Leucine Rich Repeat receptor-like kinase	0.73	-0.97	3.11	-0.73
VIT_11s0052g00620	AHA2 (Arabidopsis H(+)-ATPase 2)	-1.28	1.28	2.95	-1.72
VIT_03s0038g03430	Expansin (VvEXLA1)	-0.11	0.11	2.92	-0.64
VIT_04s0008g00330	Clavata1 receptor kinase (CLV1)	-0.13	0.13	2.86	-1.07
VIT_18s0001g00510	Prolyl endopeptidase	-0.495	0.075	2.745	-0.0749999
VIT_14s0128g00780	Lipoxygenase	-2.61	0.23	2.68	-0.23
VIT_07s0031g01070	Ascorbate oxidase	0.0999999	-0.1	2.52	-1.73
VIT_04s0023g01490	Ovate family protein 7 OFP7	-0.00500011	-1.555	2.315	0.005
VIT_02s0033g01380	Alternative oxidase 1D	0.14	-0.85	2.29	-0.14
VIT_03s0038g03410	NAC domain-containing protein (VvNAC41)	-0.32	0.32	2.22	-1.52
VIT_00s2508g00010	Phenylalanine ammonia-lyase	-0.59	0.35	2.12	-0.35
VIT_16s0039g01320	Phenylalanin ammonia-lyase [Vitis vinifera]	-0.965	0.245	2.095	-0.245
VIT_15s0024g00400	R protein MLA10	-0.085	-0.135	1.965	0.0849998
VIT_08s0007g00890	Tropinone reductase	1.685	-1.685	1.955	-2.715
VIT_11s0016g04080	Multiprotein-bridging factor 1c MBF1C	-0.275	-0.075	1.905	0.0749999
VIT_04s0008g00440	Clavata1 receptor kinase (CLV1)	0.55	-0.55	1.82	-1.4
VIT_01s0146g00090	11-beta-hydroxysteroid dehydrogenase	-0.62	0.62	1.77	-0.76
VIT_18s0001g08710	BZIP transcription factor BZIP4	-1.545	-0.0249999	1.735	0.0250001
VIT_02s0154g00260	Nitrate transporter	-1.24	1.24	1.67	-3.49
VIT_07s0031g01040	L-ascorbate oxidase	-0.36	0.36	1.64	-2.36
VIT_05s0020g03270	S-receptor kinase	1.085	-1.085	1.585	-1.105
VIT_07s0031g01090	Ascorbate oxidase	0.15	-0.15	1.58	-1.3
VIT_18s0001g05840	RNA recognition motif (RRM)-containing protein	-0.965	0.965	1.565	-3.585
VIT_08s0040g02210	Lectin protein kinase	-0.36	0.0400001	1.54	-0.04
VIT_09s0002g03750	GATA transcription factor 11	-0.21	0.21	1.53	-2.38
VIT_08s0007g04180	Retrotransposon protein, Ty1-copia subclass	-0.995	0.995	1.515	-4.845
VIT_16s0039g01100	Phenylalanin ammonia-lyase [Vitis vinifera]	-0.85	0.72	1.51	-0.72
VIT_11s0016g05000	Dynein light chain LC8-type	-0.515	0.515	1.205	-2.965
VIT_01s0011g03890	Receptor serine/threonine kinase PR5K	-0.295	-0.145	1.145	0.145
VIT_05s0020g03220	S-receptor kinase	-0.445	0.445	1.115	-1.865
VIT_17s0000g02410	Cold-induced wall associated kinase	-0.035	-0.0650001	1.105	0.035
VIT_00s0324g00020	Hydrolase, alpha/beta fold	-0.43	0.43	0.98	-0.55
VIT_02s0087g00910	(9,10) (9`,10`) cleavage dioxygenase (CCD4) (VvCCD4a)	-0.46	0.45	0.9	-0.45
VIT_08s0007g02100	Alpha-1,4-glycosyltransferase	-0.435	-0.0550001	0.885	0.0549999
VIT_08s0007g07630	Tryptophan/tyrosine permease family	-0.025	0.025	0.865	-0.235
VIT_19s0015g01660	Phenylalanine-tRNA ligase	0.085	-0.0849998	0.735	-0.965
VIT_10s0071g00590	GRAM domain-containing protein / ABA-responsive	-0.365	0.365	0.615	-0.525
VIT_07s0129g00520	Protein phosphatase 2C	0.095	-0.215	0.595	-0.095
VIT_12s0028g03580	Lectin-receptor like protein kinase 3	-0.035	-0.325	0.515	0.035
VIT_05s0020g03240	S-receptor kinase	-0.04	0.04	0.36	-1.86
VIT_04s0008g07250	Aspartyl protease	-0.205	0.205	0.325	-2.865
VIT_04s0043g00840	Armadillo/beta-catenin repeat protein / U-box domain-containing protein	0.33	-0.27	0.27	-1.9
VIT_10s0003g05480	SEC14 cytosolic factor	0.025	-0.025	0.195	-4.305
VIT_04s0008g01240	SAG18 (Senescence associated gene 18)	0.12	-0.12	0.19	-0.63
VIT_02s0025g02410	Plastocyanin domain-containing protein	-0.0550001	0.0549999	0.165	-0.645
VIT_19s0014g03240	Beta-mannosidase 4	0.0400001	-0.04	0.1	-3.07
VIT_12s0059g01120	CAF protein	0	0	0	-1.74
VIT_13s0074g00050	DNA binding	0	0	0	-1.72
VIT_10s0003g03970	MADS-box agamous-like 62	0	0	0	-1.13
VIT_06s0004g07900	Ovate family protein 17 OFP17	0	0	0	-1.02

## Sheet: Cluster E
Gene ID	Gene description	LT1/HT1	LT2/HT2	LT3/HT3	LT4/HT4
VIT_05s0077g00430	Galactinol synthase	-3.795	-0.735	0.735	47.755
VIT_05s0020g00330	Galactinol synthase	-3.72	-0.62	0.62	11.91
VIT_01s0011g04820	Molecular chaperone DnaJ	-2.875	-0.585	0.585	9.435
VIT_09s0002g00640	Small heat stress protein class CIII	-3.77	-0.98	0.98	7.43
VIT_00s0256g00030	Ankyrin repeat protein	-0.415	-0.075	0.0749999	4.655
VIT_09s0070g00240	Cinnamoyl-CoA reductase	-0.02	0.02	-2.77	4.64
VIT_08s0040g00780	P-coumaroyl shikimate 3'-hydroxylase isoform 1	-0.385	-0.0949999	0.095	4.185
VIT_08s0007g07140	Esterase/lipase/thioesterase family protein	0.56	-2.21	-0.56	3.97
VIT_17s0000g01000	Amino acid-binding ACT	-0.25	-2.97	0.25	3.92
VIT_00s0372g00020	Linalool synthase	0.385	-0.855	-0.385	3.845
VIT_00s0266g00040	(+)-delta-cadinene synthase isozyme A	0.295	-0.355	-0.295	3.705
VIT_00s0372g00100	(+)-delta-cadinene synthase isozyme A	0.17	-0.34	-0.17	3.62
VIT_02s0025g04170	Heat shock transcription factor B2B	-1.69	-1.77	1.69	3.59
VIT_00s0266g00020	Linalool synthase (VvTPS64)	0.305	-0.485	-0.305	3.445
VIT_01s0011g02680	Myb-related protein 3R-1 (Plant c-MYB-like protein 1) MYB3R1	-1.02	1.02	-1.02	3.42
VIT_06s0080g01200	Harpin-induced family protein	0	0	0	3.33
VIT_16s0013g00880	Oleosin OLE-4	-2.14	-1.72	1.72	3.25
VIT_04s0023g01290	Anthocyanidin 3-O-glucosyltransferase	0.92	-0.92	-4.61	3.24
VIT_00s0256g00040	Ankyrin repeat protein	-2.61	-0.14	0.14	3.09
VIT_10s0405g00040	Auxin-responsive protein	-0.26	-0.98	0.26	2.98
VIT_06s0009g01770	Lipase GDSL	0.335	-0.665	-0.335	2.955
VIT_12s0059g01400	Tyrosine specific protein phosphatase	-0.16	0.16	-0.46	2.89
VIT_06s0004g00490	ERF/AP2 Gene Family (VvERF050)	0.00999999	-0.95	-0.00999999	2.77
VIT_04s0008g05980	APM1 (Aminopeptidase M1)	0.15	-0.51	-0.15	2.76
VIT_12s0059g02420	Peroxidase ATP11A (gb|X98802).	-0.00999999	-1.38	0.00999999	2.75
VIT_12s0035g00260	Mlo4	0.375	-0.375	-0.555	2.745
VIT_05s0020g03140	Sugar transporter 13	-2.505	2.605	-2.505	2.505
VIT_10s0003g02030	Nitrate transporter 1:2	-1.045	-1.955	1.045	2.355
VIT_08s0007g04240	Late embryogenesis abundant protein	-0.6	-0.61	0.6	2.29
VIT_00s0256g00110	Ankyrin repeat protein	-0.51	-0.15	0.15	2.21
VIT_00s0404g00100	Syntaxin of plants 124	1.13	-2.21	-1.13	2.11
VIT_00s1764g00020	Leucine-rich repeat transmembrane protein kinase	-0.365	-2.965	0.365	2.025
VIT_18s0164g00170	Diphenol oxidase	-1.14	1.14	-1.14	1.88
VIT_01s0011g02960	leucoanthocyanidin reductase 1 (VvLAR1) [Vitis vinifera] GENE ID: 100232982	-2.48	-1.86	2	1.86
VIT_04s0043g00310	Ribulose-phosphate 3-epimerase	-1.775	-1.855	2.265	1.775
VIT_16s0050g01610	UDP-glycosyltransferase 88A4	-0.0999999	-0.45	0.1	1.61
VIT_16s0050g02680	Protein phosphatase 2C	-0.91	-0.48	0.48	1.6
VIT_17s0119g00110	GRAM domain-containing protein / ABA-responsive	-0.66	-0.65	0.65	1.53
VIT_01s0011g03180	Lysine and histidine specific transporter	0.14	-0.18	-0.14	1.36
VIT_02s0109g00250	4-coumarate-CoA ligase	0.48	-0.48	-1.5	1.22
VIT_07s0151g00410	Sulfate transporter 3.1 (AST12) (AtST1)	-1.205	-2.115	1.445	1.205
VIT_08s0007g05580	Embryo-abundant protein	-2.67	-0.26	0.26	1.17
VIT_01s0026g00900	Metalloendoproteinase 1 precursor	-0.665	-3.705	0.665	1.165
VIT_07s0104g01800	Glutathione S-transferase 13 GSTF13	-0.42	-0.38	0.38	1.12
VIT_14s0060g00450	Protein-serine/threonine kinase haspin-related	-0.32	-0.14	0.14	1.08
VIT_09s0002g03460	Taurine dioxygenase	-2.6	-0.51	0.51	1.03
VIT_00s0187g00130	Tonoplast dicarboxylate transporter	-0.61	-0.31	0.31	0.97
VIT_02s0025g04390	SEU1 protein	-0.175	-0.115	0.115	0.955
VIT_19s0027g01890	Amino acid permease	-0.33	-0.12	0.12	0.95
VIT_11s0016g04960	Aspartate-glutamate racemase	-1.18	-0.9	0.96	0.9
VIT_04s0008g00540	Oleosin OLE-3	-2.795	-0.105	0.105	0.835
VIT_08s0007g04380	PAB7 (poly(A) binding protein 7)	0.59	-0.59	-0.92	0.79
VIT_00s0286g00010	ARK3 (Arabidopsis Receptor Kinase 3)	-0.375	-0.695	0.375	0.755
VIT_13s0067g00660	Steroid 23-alpha-hydroxylase	-0.19	-0.35	0.19	0.73
VIT_13s0074g00570	Gamma-aminobutyric acid transporter	-0.955	-0.195	0.195	0.715
VIT_00s2542g00010	Receptor kinase CHRK1	-0.935	-0.645	0.645	0.685
VIT_01s0026g02590	Calcium-binding protein CML	-1.025	0.135	-0.135	0.605
VIT_14s0006g01620	myb domain protein 4 (VvMybC2-L3)	-0.585	-3.015	0.685	0.585
VIT_00s0353g00060	ARK3 (Arabidopsis Receptor Kinase 3)	-0.34	-2.73	0.34	0.51
VIT_12s0035g01050	Octicosapeptide/Phox/Bem1p (PB1) domain-containing protein	0.14	-0.72	-0.14	0.5
VIT_06s0004g00990	Dirigent protein	-0.0849999	-0.665	0.085	0.445
VIT_15s0024g00410	Lectin	-0.205	0.205	-0.485	0.415
VIT_01s0011g03880	Sterol-C5(6)-desaturase	-0.165	-2.775	0.165	0.365
VIT_07s0151g00340	Sulfate transporter 3.1 (AST12) (AtST1)	-0.14	-3.17	0.14	0.36
VIT_13s0019g02020	Thaumatin	-1.47	-0.11	0.11	0.36
VIT_12s0057g01060	Jasmonate O-methyltransferase	0.12	-1.32	-0.12	0.34
VIT_07s0104g01830	Glutathione S-transferase 8 GSTF8	-0.305	-0.275	0.275	0.335
VIT_06s0004g00980	Dirigent protein pDIR9	0.015	-0.475	-0.015	0.245
VIT_17s0000g02680	ABA glucosidase	0.0400002	-0.04	-0.4	0.22
VIT_13s0084g00240	Steroid sulfotransferase	-0.305	-0.145	0.145	0.155
VIT_10s0003g03530	Lupeol synthase	-0.15	-0.88	0.28	0.15
VIT_16s0022g02170	Alpha-L-fucosidase	-0.125	-1.055	0.125	0.125

## Sheet: Legend
Supplementary File 4| KMC Clusters of the 417 differentially expressed genes. Only genes with a fluorescence intensity ≥ 100 and a Fold Change absolute value ≥2 were considered for the analysis. K-means cluster analysis performed with Person's correlation distance created 5 cluster of gne expression (Cluster A - E). Gene ID (V1 Annotation) and Functional Category are given in the first two column…
